# Supplementary material for: Datasets: Sensitivity and protein digestion course of proteomic Filter Aided Sample Preparation
Source: Data Brief. 2019 Sep 16;26:104530. doi: 10.1016/j.dib.2019.104530 (PMC6811893; doi:10.1016/j.dib.2019.104530)
Supplement: Multimedia component 1 [file mmc1.xlsx]

## Sheet: Legend
Total Proteins (µg)	Analysis of Brain Sample	Analysis of HeLa Sample
0.25	B025_1	Peptides H025_1	Amount FASP processed amd amalysed
0.25	B025_2	Peptides H025_2	Amount FASP processed amd amalysed
0.5	B05_1	Peptides H05_1	Amount FASP processed amd amalysed
0.5	B05_2	Peptides H05_2	Amount FASP processed amd amalysed
1	B1_1	Peptides H1_1	Amount FASP processed amd amalysed
1	B1_2	Peptides H1_2	Amount FASP processed amd amalysed
10	B100_1	Peptides H100_1	Amount FASP processed amd amalysed
10	B100_2	Peptides H100_2	Amount FASP processed amd amalysed
2.5	B25_1	Peptides H25_1	Amount FASP processed amd amalysed
2.5	B25_2	Peptides H25_2	Amount FASP processed amd amalysed
5	B50_1	Peptides H50_1	Amount FASP processed amd amalysed
5	B50_2	Peptides H50_2	Amount FASP processed amd amalysed
0.25	BS025_1	Peptides HS025_1	Amount analysed
0.25	BS025_2	Peptides HS025_2	Amount analysed
0.5	BS05_1	Peptides HS05_1	Amount analysed
0.5	BS05_2	Peptides HS05_2	Amount analysed
1	BS1_1	Peptides HS1_1	Amount analysed
1	BS1_2	Peptides HS1_2	Amount analysed
10	BS100_1	Peptides HS100_1	Amount analysed
10	BS100_2	Peptides HS100_2	Amount analysed
2.5	BS25_1	Peptides HS25_1	Amount analysed
2.5	BS25_2	Peptides HS25_2	Amount analysed
5	BS50_1	Peptides HS50_1	Amount analysed
5	BS50_2	Peptides HS50_2	Amount analysed

## Sheet: Brain Proteins
Protein IDs	Protein names	Gene names	Peptides B025_1	Peptides B025_2	Peptides B05_1	Peptides B05_2	Peptides B1_1	Peptides B1_2	Peptides B100_1	Peptides B100_2	Peptides B25_1	Peptides B25_2	Peptides B50_1	Peptides B50_2	Peptides BS025_1	Peptides BS025_2	Peptides BS05_1	Peptides BS05_2	Peptides BS1_1	Peptides BS1_2	Peptides BS100_1	Peptides BS100_2	Peptides BS25_1	Peptides BS25_2	Peptides BS50_1	Peptides BS50_2	Mol. weight [kDa]	Sequence length	Sequence lengths	Q-value	Score	Sequence coverage B025_1 [%]	Sequence coverage B025_2 [%]	Sequence coverage B05_1 [%]	Sequence coverage B05_2 [%]	Sequence coverage B1_1 [%]	Sequence coverage B1_2 [%]	Sequence coverage B100_1 [%]	Sequence coverage B100_2 [%]	Sequence coverage B25_1 [%]	Sequence coverage B25_2 [%]	Sequence coverage B50_1 [%]	Sequence coverage B50_2 [%]	Sequence coverage BS025_1 [%]	Sequence coverage BS025_2 [%]	Sequence coverage BS05_1 [%]	Sequence coverage BS05_2 [%]	Sequence coverage BS1_1 [%]	Sequence coverage BS1_2 [%]
A0A075B5P2;P01837	Ig kappa chain C region	Igkc	0	0	0	0	0	0	0	0	0	0	0	0	0	0	0	0	0	0	0	0	0	0	1	0	11.778	107	107;106	0.0015465	2.0285	0	0	0	0	0	0	0	0	0	0	0	0	0	0	0	0	0	0
A0A075B5P3;P01867-2;P01867;A0A0A6YVP0	Ig gamma-2B chain C region	Ighg2b;Igh-3	0	0	0	0	0	0	1	2	1	1	1	1	0	0	0	0	1	0	1	1	1	1	1	1	36.568	336	336;335;404;176	0.00041425	2.8359	0	0	0	0	0	0	4.8	7.7	4.8	4.8	4.8	4.8	0	0	0	0	4.8	0
A0A087WNU5;A0A087WRU2;A0A087WRP9		Ank3	2	2	5	4	6	4	28	24	17	15	17	21	0	1	4	3	12	8	27	23	20	16	28	23	315.42	2871	2871;851;178	0	41.348	0.8	0.8	2.2	2	3	1.8	13.4	11	7.6	6.6	8.4	9.5	0	0.5	1.7	1.3	5.6	3.6
A0A087WNU6;Q3UZ39		Lrrfip1	1	0	0	0	0	1	1	4	0	0	1	1	0	0	0	0	0	0	2	0	2	2	3	2	64.931	575	575;729	0.00021801	3.5091	2.3	0	0	0	0	2.3	2.8	10.4	0	0	2.1	2.1	0	0	0	0	0	0
A0A087WPF8;A0A087WQN8;A0A087WSR2;E9QN99;A0A087WRJ2;A0A087WP24;Q8VCR7	Alpha/beta hydrolase domain-containing protein 14B	Abhd14b	0	1	1	2	1	0	1	1	3	1	4	2	1	0	1	0	1	1	4	4	2	2	1	3	18.398	174	174;183;194;210;151;142;210	0	27.931	0	6.3	6.3	12.6	6.3	0	6.3	6.3	17.8	6.3	26.4	12.6	6.3	0	6.3	0	6.3	6.3
A0A087WPH7;F6Q2E3		Psmc3	0	1	2	2	5	2	9	7	7	6	10	9	2	1	2	1	6	5	8	6	7	5	7	9	34.117	306	306;203	0	8.3019	0	2.9	7.8	7.8	19.6	7.8	39.2	32.7	29.7	24.8	42.2	41.5	10.1	2.9	6.9	2.9	27.5	26.1
A0A087WPL5;E9QNN1;O70133;O70133-2;O70133-3;Q3UR42;A0A087WRT3	ATP-dependent RNA helicase A	Dhx9	0	0	7	5	11	6	16	21	16	14	14	19	3	3	4	6	15	14	24	22	18	16	19	18	149.62	1383	1383;1384;1380;1381;1164;735;47	0	323.31	0	0	5.9	4.6	8.7	4	14	17.3	13.7	10.3	11.4	16.3	3.1	2.6	3.9	3.8	10.6	10
A0A087WPM2;B8QI36;A0A087WPJ3		Ppfia4	0	0	0	1	3	2	3	6	3	3	9	7	0	0	1	0	2	3	5	9	6	5	9	8	133.65	1184	1184;1187;892	0	63.909	0	0	0	1.4	3.6	2.4	4	5.8	3.4	3.4	10.6	7.9	0	0	1.4	0	2.4	3.6
A0A087WPR1;P20917;Q3ZB60;A0A087WRD6	Myelin-associated glycoprotein	Mag	1	1	4	3	9	3	9	9	10	9	8	9	0	3	4	5	9	8	10	8	8	10	6	9	69.387	627	627;626;567;168	0	323.31	1.8	1.8	8.5	4	16.6	5.9	21.2	19.3	21.2	17.5	18.3	19.5	0	5.9	10.4	11	17.5	16.3
A0A087WPX3;A0A087WR56;A0A087WNW2		Nfasc	8	8	6	8	12	10	21	25	20	16	24	22	5	10	11	7	17	15	24	23	23	18	24	23	150.36	1347	1347;1159;899	0	323.31	7.5	6.8	5.4	7.1	10.5	7.9	18.9	21.3	15.6	13.4	19.1	17.4	5	8.8	9.4	6.8	15.1	14.5
A0A087WQF8;A0A087WP48;A0A087WS04;A0A087WQG4;A0A087WQD0;A0A087WNW3;A0A087WQI3;A0A087WPW5;A0A087WS23;A0A087WQ25;A0A087WRS1;A0A087WS29;A0A087WQQ5;A0A087WP85;A0A087WP14;A0A087WPX0;F8VQC7;Q61595-2;Q61595-12;Q61595-16;Q61595-14;Q61595-6;Q61595-4;Q61595-9;Q61595-8;Q61595-13;Q61595-15;Q61595;Q61595-3;Q61595-5;Q61595-10;Q61595-7;Q61595-11;A0A087WR91;A0A087WPY8	Kinectin	Ktn1	0	0	1	0	7	4	10	16	11	7	14	11	0	0	1	3	8	5	15	14	13	5	12	13	137.63	1200	1200;1223;1224;1229;1247;1247;1252;1252;1253;1270;1275;1228;1275;1275;1280;1304;1327;1200;1223;1224;1229;1247;1247;1252;1252;1253;1275;1327;1228;1275;1275;1280;1304;176;178	0	206.88	0	0	1	0	5.8	3.3	13	18.3	10.2	8.3	15.9	12.8	0	0	1.4	2.9	8.8	6.2
A0A087WQH8		Slc35a4	0	1	0	0	0	0	1	3	0	1	1	2	0	0	0	0	0	2	3	2	1	3	2	0	11.157	103	103	0	21.853	0	8.7	0	0	0	0	9.7	26.2	0	8.7	21.4	30.1	0	0	0	0	0	18.4
A0A087WQN7;F8VQ87;P97789;A0A087WNV6;P97789-3;P97789-2	5-3 exoribonuclease 1	Xrn1	0	0	0	0	0	0	1	0	0	0	0	0	0	0	0	0	0	0	0	1	0	0	1	1	194.3	1719	1719;1723;1719;969;1687;1706	0.0076419	1.398	0	0	0	0	0	0	0.6	0	0	0	0	0	0	0	0	0	0	0
A0A087WRE8;J3QP81;A0A087WRK0;A0A087WQ95;A0A087WNW8;A0A087WP42;E9QNY9;A0A087WQ31;A0A087WS18;A0A087WQF1;E9Q6L0;E9QKH0;Q80TV8-2;Q80TV8;A0A0A6YWK1;A0A0A6YXZ1;A0A087WRU7	CLIP-associating protein 1	Clasp1	0	0	0	3	5	4	10	12	10	8	13	10	0	0	3	2	7	10	14	20	16	11	13	11	168.02	1526	1526;1459;1460;1468;1476;1477;1526;1552;1452;1467;1468;1536;1525;1535;209;223;73	0	124.38	0	0	0	2.6	3.9	2.7	7.7	9.7	8	5.8	10.2	7.8	0	0	2.1	1.5	5.4	7.5
A0A087WRS3;A0A087WNT3;A0A087WP64;A0A087WPE6		Abi2	0	0	0	2	3	2	10	11	5	7	7	10	1	2	3	1	7	4	10	9	8	8	11	9	49.358	458	458;360;252;337	0.00040298	2.4716	0	0	0	3.5	8.3	5.2	23.6	22.5	12.4	17.7	20.1	26.2	3.3	5.2	7.9	3.3	15.9	10
A0A087WSF5;A0A087WPT0		Lrrfip1	1	0	0	0	0	1	1	3	0	0	1	1	0	0	0	0	0	0	1	0	2	1	2	1	37.022	323	323;98	1	-2	4	0	0	0	0	4	5	14.9	0	0	5	3.7	0	0	0	0	0	0
A0A087WSS1;Q148V7-2	LisH domain and HEAT repeat-containing protein KIAA1468	2310035C23Rik;Kiaa1468	0	1	2	3	6	2	13	12	10	7	9	11	0	1	3	1	9	8	17	12	13	12	14	16	131.87	1192	1192;1192	0.0017222	1.9189	0	1.4	2.3	3.4	6.6	2.3	13.8	13.5	11.7	8	10.7	12.8	0	1.4	3.5	1.2	11.4	8.4
A0A0A0MQ70;Q5SWT3	Solute carrier family 25 member 35	Slc25a35	0	0	0	0	0	0	0	1	1	0	1	2	0	0	0	0	0	0	0	0	2	0	1	1	32.167	296	296;300	0.00040502	2.5251	0	0	0	0	0	0	0	3	3	0	3.4	6.4	0	0	0	0	0	0
A0A0A0MQ78;S4W6L8;A0A087WQE9;G3X9J5;Q9WV74	Ankyrin repeat and SOCS box protein 1	Asb1	0	0	0	0	0	0	0	1	0	0	0	0	0	0	0	0	0	0	0	0	0	0	0	0	10.883	96	96;218;301;328;336	1	-2	0	0	0	0	0	0	0	11.5	0	0	0	0	0	0	0	0	0	0
A0A0A0MQ97;G3X9C2	F-box only protein 50	Nccrp1	1	1	2	2	3	2	0	0	0	1	1	1	0	0	0	0	0	0	0	0	0	0	0	0	33.027	291	291;266	0	5.1773	4.1	4.1	4.1	4.1	7.9	4.1	0	0	0	3.8	4.1	4.1	0	0	0	0	0	0
A0A0A0MQD5;Q4ACU6-3;Q4ACU6-7;Q4ACU6-11;Q4ACU6-8;Q4ACU6-9;Q4ACU6-10;Q4ACU6-12;Q4ACU6-2;Q4ACU6-6;E9Q1P5	SH3 and multiple ankyrin repeat domains protein 3	Shank3	1	1	3	11	15	8	35	35	29	23	30	29	1	4	5	5	20	21	36	31	31	25	38	26	192.22	1805	1805;1322;1198;1202;1153;1112;1104;840;709;382;136	0	323.31	0.6	0.6	3.4	9.2	10.7	6	25.8	28.5	24.7	18.8	22.4	21.3	0.6	2.3	3.8	4.3	17	16.5
A0A0A0MQE8;B7ZCJ1;Q6DFV3;G3UWM5;B7ZCJ0;G3UX38;A2BHQ2	Rho GTPase-activating protein 21	Arhgap21	0	0	0	0	0	2	5	8	5	2	4	4	0	0	0	0	3	1	11	9	7	6	5	4	216.45	1949	1949;1955;1944;1263;1945;396;145	0	82.884	0	0	0	0	0	1.6	2.8	5.5	4.1	1.4	3	2.6	0	0	0	0	2.3	0.7
A0A0A6YVS6;Q8C2K5;D3Z6Z7;Q8C2K5-2		Syngap1	4	5	7	12	13	12	35	40	25	20	34	32	2	8	9	9	19	19	40	42	39	33	40	37	141.91	1281	1281;1041;1019;1043	1	-2	4.8	5.8	8.1	11.2	14.8	11	34.3	39.9	24.4	18.7	30.8	31.3	3.2	9.2	9.8	7.8	15.2	16.9
A0A0A6YW86		Atp6v1h	0	0	0	0	0	0	2	3	1	1	1	1	0	0	0	0	0	0	3	2	2	0	3	1	9.2024	77	77	1	-2	0	0	0	0	0	0	41.6	53.2	11.7	14.3	11.7	11.7	0	0	0	0	0	0
A0A0A6YW87;Q9CX13	Protein cornichon homolog 4	Cnih4	0	0	0	0	0	0	1	0	0	0	0	0	0	0	0	0	0	0	1	0	1	1	0	0	9.22	78	78;139	0	4.6358	0	0	0	0	0	0	25.6	0	0	0	0	0	0	0	0	0	0	0
A0A0A6YWG7;Q8CHG7;E9QNQ4	Rap guanine nucleotide exchange factor 2	Rapgef2	1	1	4	4	6	4	12	15	12	11	14	14	1	3	4	2	9	8	19	23	13	10	19	14	184.11	1644	1644;1496;1494	0	212.08	1	1	3.5	3	5.4	3.5	10.3	12.9	10.2	10.8	12.2	12	1	2.3	2.9	1.7	8	8.1
A0A0A6YX73;Q8K1M3;P12367;A0A0A6YY28	cAMP-dependent protein kinase type II-alpha regulatory subunit	Prkar2a	1	1	2	2	3	3	12	12	8	7	8	9	1	3	2	4	7	9	11	9	9	11	10	8	43.165	380	380;402;401;200	0	323.31	2.9	2.9	4.5	5.3	10	7.4	43.7	46.6	31.3	26.6	31.3	33.7	2.9	8.7	5.8	12.4	26.3	31.1
A0A0A6YXF0		Ildr2	0	0	0	0	0	0	0	2	1	0	1	1	0	0	0	0	1	0	1	1	2	0	1	1	22.537	201	201	1	-2	0	0	0	0	0	0	0	10.9	5.5	0	7	5.5	0	0	0	0	5.5	0
A0A0A6YXH3;A2A8Z1;F6UHR6;E9PXZ2;Q5FWX7;E9Q6C1;A2A8Z1-2;F8VQE8	Oxysterol-binding protein;Oxysterol-binding protein-related protein 9	Osbpl9	0	0	0	0	0	0	2	4	2	1	3	2	0	0	0	0	0	1	4	3	0	0	2	3	84.197	746	746;736;719;723;626;656;639;67	0	16.875	0	0	0	0	0	0	4.2	5.9	2.8	1.3	4.3	2.8	0	0	0	0	0	1.3
A0A0A6YY09;A0A0A6YWY8;F8VPK8;A0A0A6YWM0;A0A0A6YY37		Pcdh9	0	0	0	0	2	0	4	3	3	3	4	5	0	0	0	2	4	4	3	5	4	2	4	5	131.72	1195	1195;1203;1237;873;1038	0	34.265	0	0	0	0	2.3	0	4.3	3	3.3	2.9	4.3	5.4	0	0	0	2.3	4.3	4.4
A0A0A6YY91		Ncam1	10	10	12	20	21	19	25	33	25	23	27	26	11	13	17	21	26	27	31	34	28	29	30	28	116.26	1089	1089	0	323.31	11.9	12.5	19	29.5	27.8	28.5	39	47	34.3	28.9	37.6	37.2	20.1	18.4	26.1	29.4	34.5	38.8
A0A0B4J1M9;P27546-2;P27546;A0A0B4J1F2;P27546-3;A0A0G2JFH2;A0A0G2JFT4;A0A0G2JFK3;Q78TF3;A0A0G2JDY5;A0A0G2JDU1	Microtubule-associated protein;Microtubule-associated protein 4	Map4	2	7	5	7	6	13	19	22	19	17	21	18	2	5	9	6	15	13	21	22	19	13	20	17	117.34	1124	1124;1124;1125;1123;1086;1441;276;207;99;220;116	0	323.31	2.3	9.6	7.4	9.4	8	14.1	25.7	29.4	21.9	20.1	24.4	21.7	2.3	6.4	10.7	7.7	19.8	13.8
A0A0G2JDZ4;E9QNY3		Myl10	0	0	0	0	0	0	0	0	0	1	0	0	0	0	0	0	0	0	0	0	0	0	0	0	15.442	134	134;147	0	9.6975	0	0	0	0	0	0	0	0	0	7.5	0	0	0	0	0	0	0	0
A0A0G2JEP4;E9QN52;A0A0G2JFV5;Q91WK0;Q91WK0-2;A0A0G2JDR6;A0A0G2JGZ1;A0A0G2JEF6	Leucine-rich repeat flightless-interacting protein 2	Lrrfip2	0	0	1	1	1	0	2	4	1	1	1	2	0	0	1	0	0	1	5	1	3	3	3	5	48.414	424	424;415;437;415;400;174;174;150	0	35.129	0	0	3.1	3.1	1.7	0	5.9	9.7	3.1	3.1	3.5	6.1	0	0	3.1	0	0	3.1
A0A0G2JFB2;Q80VL1;A0A0G2JFE0;A0A0G2JE08;A0A0G2JFP5	Tudor and KH domain-containing protein	Tdrkh	1	1	0	1	1	1	4	5	2	1	3	3	0	1	1	1	3	3	5	4	3	3	2	4	61.608	556	556;560;515;296;140	0	25.196	2.2	2.2	0	2.2	2.2	2.2	9.7	12.6	4	2.2	7.9	7.9	0	2.2	2.2	2.2	7.6	7.9
A0A0G2JFG4;A0A0G2JG23;Q6P1D5-2;Q6P1D5	Seizure 6-like protein	Sez6l	0	0	0	1	2	1	3	3	2	2	3	2	0	0	0	0	2	3	3	2	1	2	2	3	78.649	714	714;897;898;963	0	54.596	0	0	0	2.4	3.9	2.4	6.3	5.7	4.8	4.8	6.3	4.8	0	0	0	0	3.9	6.3
A0A0G2JG35;A0A0G2JE57			2	3	2	4	3	5	6	8	6	6	7	7	2	3	3	4	6	4	6	6	6	6	6	6	30.097	290	290;81	0	9.6267	9	14.8	11	18.3	14.5	22.1	33.1	39	26.6	27.6	30.3	30.3	9	13.4	15.5	16.2	26.6	18.3
A0A0G2JGK0;A0A0G2JGM4;Q8BK75-2;Q8BK75	Elongator complex protein 6	Elp6	0	0	0	0	0	0	2	1	0	0	0	0	0	0	0	0	0	0	1	1	0	0	2	1	12.297	110	110;166;260;266	0.0004152	2.8804	0	0	0	0	0	0	10.9	10.9	0	0	0	0	0	0	0	0	0	0
A0A0G2JGW6;Q3UTQ8;A0A0G2JF79;A0A0G2JFE2;Q3UTQ8-2;B1AU65	Cyclin-dependent kinase-like 5	Cdkl5	0	1	1	0	1	1	7	3	2	0	9	4	0	0	0	0	2	1	3	8	7	4	4	6	107.57	960	960;938;923;862;537;149	0	51.496	0	1.6	1.2	0	1.6	1.6	10.3	4.4	2.7	0	12	5.3	0	0	0	0	3.4	1.6
A0A0G2JH16;A0A0G2JFV3;A0A0G2JDE3;A0A0G2JG66;A0A0G2JDF4;A0A0G2JFF5;A0A0G2JDK6;A0A0G2JGM8;Q8JZZ7;Q8JZZ7-2;A0A0G2JEQ8;Q3UQ39	Latrophilin-2	Lphn2	0	0	0	0	0	0	2	1	1	0	1	0	0	0	0	0	2	0	1	1	2	1	2	1	132.12	1177	1177;1341;1403;1435;1452;1467;1478;1487;1487;1551;1123;96	1	-2	0	0	0	0	0	0	1.7	0.9	0.9	0	0.9	0	0	0	0	0	1.5	0
A1BN54		Actn1	6	3	5	10	19	12	39	37	33	31	36	33	6	5	12	15	30	30	35	38	36	37	36	36	102.72	887	887	0.00099108	2.289	7.8	4.7	7.6	14.9	26.3	15	45.1	43.6	41.4	37.3	41.9	41.6	8	7.3	17.7	19.3	39.2	39.8
A1L3P4;B0QZV3;D3Z0Q9	Sodium/hydrogen exchanger	Slc9a6	0	0	0	0	0	0	3	2	3	0	2	2	0	0	0	0	1	2	3	4	4	2	3	3	77.952	702	702;670;291	0	13.773	0	0	0	0	0	0	4.6	2.8	5.6	0	2.8	2.8	0	0	0	0	1.7	2.7
A2A432;E9PXY1;A2A432-2;J3QJX0	Cullin-4B	Cul4b	1	1	1	2	2	1	8	10	6	6	6	8	0	1	2	1	8	6	11	7	8	7	8	11	110.7	970	970;896;941;552	0	58.024	1.2	1.2	1.2	2.3	2.2	1	9.6	9.8	6.6	6.8	6.9	8.2	0	1.3	2.4	1.2	9.3	6.9
A2A482;A2A484;A2A481;A2A480;A2A485;Q3UH28;Q3U1M7;A2A483;E9Q8D1		Zmynd8	0	0	0	0	0	0	0	1	0	0	0	0	0	0	0	0	0	0	0	2	0	0	0	0	133.56	1206	1206;1235;472;492;1094;1154;1174;1179;1199	0.00021026	3.0605	0	0	0	0	0	0	0	2.2	0	0	0	0	0	0	0	0	0	0
A2A4J8;Q9CQ80;A8XY17;A2A4K0;Q9CQ80-2;E9PXS9	Vacuolar protein-sorting-associated protein 25	Vps25	0	0	0	0	0	0	0	1	1	0	2	1	0	0	0	0	1	1	1	2	1	1	1	0	21.594	184	184;176;128;172;148;91	0	4.6627	0	0	0	0	0	0	0	7.6	5.4	0	9.8	5.4	0	0	0	0	5.4	5.4
A2A5R2;F6YCJ0	Brefeldin A-inhibited guanine nucleotide-exchange protein 2	Arfgef2	0	0	0	0	0	0	6	8	3	1	2	3	0	0	0	1	2	1	8	8	5	3	10	5	202.24	1792	1792;283	0	96.651	0	0	0	0	0	0	4.1	6.4	1.8	0.6	1.6	2.6	0	0	0	0.6	1.3	0.5
A2A5V3;A2A5V2;A2A5V4;P55194;S4R2D3;S4R2T6	SH3 domain-binding protein 1	Sh3bp1	0	0	0	0	0	0	1	1	1	0	1	1	0	0	0	0	0	0	0	3	0	0	0	0	64.462	582	582;584;680;601;587;209	0	29.555	0	0	0	0	0	0	3.1	3.1	1.4	0	3.1	3.1	0	0	0	0	0	0
A2A690;A2A690-2;F6VP19;F6VCI2	Protein TANC2	Tanc2	0	0	0	0	1	0	7	9	3	1	7	9	0	0	0	0	3	2	17	10	9	8	14	10	220.26	1994	1994;2004;1137;370	0	67.281	0	0	0	0	0.8	0	3.9	4.7	2.3	0.8	4.1	5.8	0	0	0	0	2	1.2
A2A699;A2A699-2	Protein FAM171A2	Fam171a2	1	1	1	1	1	1	5	11	6	6	10	8	0	1	1	1	5	3	7	11	7	7	4	9	87.486	822	822;638	0	84.452	1.8	1.8	1.8	1.8	1.8	1.8	9.9	17.5	10.7	10.7	16.5	13.7	0	1.8	1.8	1.3	6.7	5.4
A2A7S7;Q91WQ3;F6VXZ2	Tyrosine--tRNA ligase;Tyrosine--tRNA ligase, cytoplasmic;Tyrosine--tRNA ligase, cytoplasmic, N-terminally processed	Yars	2	2	2	3	4	5	15	16	14	8	15	14	4	2	2	3	8	7	15	12	12	12	16	11	63.001	564	564;528;129	0	57.636	3.4	3.5	3.4	6	8	9.9	26.4	28.7	27	15.1	24.8	23.9	6.6	3.4	4.8	5.5	16.1	12.8
A2A8L1;E9PYU4;E9PYL1	Chromodomain-helicase-DNA-binding protein 5	Chd5	0	0	0	0	0	0	6	7	3	2	4	4	0	0	0	1	1	2	5	5	6	4	6	5	222.51	1946	1946;1915;1952	1	-2	0	0	0	0	0	0	3.8	3.8	1.8	1.3	2.3	2.3	0	0	0	0.7	0.7	1.3
A2A8L5;F6Y3V0;F6S1X8	Receptor-type tyrosine-protein phosphatase F	Ptprf	0	1	1	1	3	0	7	6	5	3	10	8	0	1	2	2	3	4	6	8	3	7	7	8	211.49	1898	1898;1291;1332	0	20.33	0	0.5	0.5	0.5	2	0	5	4.4	3.5	2.2	7.7	6.2	0	0.5	1.1	1.1	2.2	2.8
A2A8U2;A2A8U2-2;A2A8U2-3	Transmembrane protein 201	Tmem201	0	0	0	0	0	0	3	2	1	0	3	1	0	0	0	0	1	1	2	1	1	3	3	4	72.499	664	664;392;634	0	9.9369	0	0	0	0	0	0	5.7	3.3	2.4	0	5	1.4	0	0	0	0	2.4	2
A2A9B9;A8Y5H7;Q99J07		Sec14l1	0	0	0	0	0	0	0	0	0	0	1	0	0	0	0	0	0	0	0	1	0	0	0	1	81.807	719	719;715;716	0.001368	2.1435	0	0	0	0	0	0	0	0	0	0	2.1	0	0	0	0	0	0	0
A2A9C3;A2A9C3-2;V9GXW1	Protein SZT2	Szt2	0	1	0	0	0	0	1	0	0	0	0	0	0	0	0	0	1	0	0	0	0	0	0	0	377.62	3431	3431;3430;559	1	-2	0	0.3	0	0	0	0	0.2	0	0	0	0	0	0	0	0	0	0.3	0
A2A9I0;O35166	Golgi SNAP receptor complex member 2	Gosr2	0	0	0	0	0	0	0	0	0	0	0	0	0	0	0	0	0	0	1	1	0	0	0	0	19.571	165	165;212	0.0053476	1.5293	0	0	0	0	0	0	0	0	0	0	0	0	0	0	0	0	0	0
A2AAE1-3;A2AAE1-2;A2AAE1;A2AAE1-6;A2AAE1-4;A2AB97;F6YAT5;F6RPM4;A2AAE1-5;F6YB09;D6RI50	Uncharacterized protein KIAA1109	Kiaa1109	0	0	0	0	0	0	5	2	1	0	2	2	0	0	0	0	0	0	4	4	4	1	5	3	561.33	5058	5058;5026;5005;4970;4618;1507;1586;1711;877;228;329	0	48.937	0	0	0	0	0	0	1	0.4	0.2	0	0.4	0.4	0	0	0	0	0	0
A2ACM0;Q8K4Q0;Q8K4Q0-2;Q8K4Q0-4;F7CN67;F7B6I3;E9PXZ5;Q8K4Q0-3;F6U5L3;F7BQS0;Q8K4Q0-5	Regulatory-associated protein of mTOR	Rptor	0	0	0	0	3	1	9	8	9	8	6	7	0	0	1	1	5	4	8	11	10	7	8	7	149.5	1335	1335;1335;658;248;264;102;387;307;89;172;297	0	116.72	0	0	0	0	3	0.6	6.8	7.9	8.7	7	5	6.5	0	0	1	0.9	4.8	3.4
A2ADY9	Protein DDI1 homolog 2	Ddi2	0	1	2	0	1	1	6	5	4	4	5	6	0	0	1	1	4	6	6	10	5	6	7	8	44.59	399	399	0	120.62	0	2.3	6	0	4.3	3.8	26.1	19.8	14.8	15	17.8	19.8	0	0	2.3	4.8	14	18.8
A2AE27;Q9DBT5	AMP deaminase 2	Ampd2	1	1	2	2	3	3	10	9	6	11	9	8	0	2	3	4	5	7	11	8	8	9	11	10	94.695	824	824;798	0	44.306	1.6	1.6	3	3.2	4.6	3.4	13.8	12.1	9.3	14	12.1	10.8	0	2.5	3.6	5.1	5.9	9.1
A2AEE7;Q9R0M0;Q9R0M0-2;F7BHW1	Cadherin EGF LAG seven-pass G-type receptor 2	Celsr2	0	0	0	0	1	0	1	0	2	1	1	3	0	1	0	0	1	0	2	2	3	2	2	2	316.98	2919	2919;2920;2912;900	0	7.1486	0	0	0	0	0.4	0	0.3	0	0.7	0.3	0.3	1.3	0	0.3	0	0	0.3	0
A2AEG6;P35803;A2AEG3;P35803-8;P35803-2;H3BIV8;P35803-3;P35803-6;P35803-4;P35803-7;P35803-5	Neuronal membrane glycoprotein M6-b	Gpm6b	3	2	3	3	4	4	8	8	6	6	8	6	1	3	3	1	3	2	7	9	5	5	7	7	36.196	328	328;328;305;288;305;89;269;89;265;49;246	0	323.31	12.2	9.8	12.2	12.2	16.2	14.3	25	20.4	20.1	20.1	20.4	20.1	4	10.4	10.1	4	9.8	9.8
A2AEW8;Q8VD04;A2AEW9;A2AEW5;A2AEW6	GRIP1-associated protein 1	Gripap1	1	2	2	2	6	2	16	25	16	14	18	13	1	3	5	3	17	11	23	17	15	14	20	14	95.912	837	837;806;792;485;469	0	323.31	1.3	2.5	2.9	3	9.1	2.5	26.4	39.2	23.3	24	27	22.5	1.3	3.8	7	4.9	27	16.4
A2AFG8;Q6PGJ3;A2AFG7;P11627;F7A5H7;B7ZCD3;F6UIL7	Neural cell adhesion molecule L1	L1cam	0	1	2	4	6	2	17	20	15	14	17	19	1	0	2	2	7	10	22	21	17	16	21	20	140.43	1255	1255;1259;1250;1260;190;84;145	0	323.31	0	0.8	2.2	6	7.6	3.6	15.9	19.6	13.9	13.1	16.7	18.2	1.4	0	2.5	2.3	7.2	10.4
A2AFI8;B9EI38;B1AV20;Q80XA6	RalBP1-associated Eps domain-containing protein 2	Reps2	0	0	0	0	1	1	7	8	5	3	6	4	0	0	0	0	3	3	6	7	6	5	8	8	70.483	647	647;648;518;521	0	151.98	0	0	0	0	2.8	1.5	14.4	18.2	12.7	6.2	13.8	8.3	0	0	0	0	6.8	5.1
A2AG30;O89114	DnaJ homolog subfamily B member 5	Dnajb5	0	0	0	0	0	0	1	0	2	1	3	2	0	0	0	0	1	1	2	0	1	2	1	2	43.018	382	382;348	0	4.925	0	0	0	0	0	0	3.1	0	5	3.1	7.3	5	0	0	0	0	3.1	3.9
A2AG50;A2AG50-2;A2AG51;A2AG50-3;Q8C0A6	MAP7 domain-containing protein 2	Map7d2	0	1	1	2	3	3	4	8	8	5	6	6	0	1	3	1	6	2	6	5	6	6	6	5	86.049	781	781;597;402;296;74	0	58.325	0	0.9	1.9	3.6	5.1	4.5	6	13.4	13.7	9.1	7.7	8.3	0	1.7	4.4	1.7	10.5	3.1
A2AGL3;E9PW34;A2AGL3-2	Ryanodine receptor 3	Ryr3	0	0	1	0	0	0	6	6	0	0	2	1	0	0	0	0	2	1	3	4	1	2	3	3	551.32	4863	4863;4888;4834	1	-2	0	0	0.5	0	0	0	1.2	1.2	0	0	0.4	0.2	0	0	0	0	0.4	0.2
A2AGQ6;A2AGQ3;A2AGQ2;A2AGQ8;A2AGQ7;A2AGQ9;A2AGQ5;Q80U28-11;Q80U28-8;Q80U28-7;Q80U28-6;Q80U28-5;Q80U28-4;Q80U28-9;Q80U28-10;Q80U28-12;A6PWP8;Q80U28-13;A6PWP7	MAP kinase-activating death domain protein	Madd	0	0	1	5	9	3	20	20	16	11	17	22	1	0	5	5	10	13	23	26	24	21	24	24	177.87	1602	1602;1541;1554;1562;1573;1574;1593;1489;1508;1509;1521;1525;1528;1506;1497;1128;1115;1115;264	0.0081551	1.3645	0	0	0.7	4.6	8.5	2.7	15.9	16.4	13.9	9.6	14.1	18.4	0.6	0	4.3	4.8	8.9	10.7
A2AGT5;K3W4R5;A2AGT5-3;Z4YL78;A2AGT5-2	Cytoskeleton-associated protein 5	Ckap5	0	0	4	5	18	7	40	31	21	24	29	32	3	3	7	6	19	14	36	37	24	25	36	33	225.63	2032	2032;2032;2011;1972;1972	0	284.49	0	0	2.2	3	10.5	4	21.9	18.4	12.2	13.3	17.5	18.5	1.9	1.8	4.4	3.3	10.9	8.5
A2AHC3;A0A0A0MQE5;A2AHC4;A2AHC3-2	Calmodulin-regulated spectrin-associated protein 1	Camsap1	0	0	0	0	0	2	6	3	3	1	2	7	0	0	1	0	4	3	6	6	7	7	6	6	175.89	1581	1581;1582;1077;1082	0	43.204	0	0	0	0	0	1.5	5.1	2.5	2.2	0.8	1.8	4.9	0	0	0.8	0	3.2	2.3
A2AHG0;A2AHG0-2;A2AHG0-3	Leucine zipper putative tumor suppressor 3	Lzts3	0	0	0	0	0	1	3	3	5	3	4	6	0	0	0	0	1	2	1	3	4	4	6	6	74.985	700	700;586;591	0	79.112	0	0	0	0	0	2	5.3	6.7	8.4	4.7	7.4	10.7	0	0	0	0	2	4.4
A2AHJ7;Q80UP3;A2AHK0	Diacylglycerol kinase;Diacylglycerol kinase zeta	Dgkz	0	0	1	3	2	1	6	5	4	6	5	6	0	0	1	0	5	7	7	7	8	7	7	8	105.9	946	946;929;1123	0	197.72	0	0	1.3	3.9	3.2	1	9.3	7.7	5.5	8.7	6.8	9.2	0	0	1.4	0	8.4	9.3
A2AIH8;Q9D711	Pirin	Pir	0	0	0	0	0	0	0	1	0	0	0	1	0	0	0	0	0	0	2	1	1	1	0	1	27.942	253	253;290	0.00060289	2.4382	0	0	0	0	0	0	0	4.7	0	0	0	4.7	0	0	0	0	0	0
A2AIL4	NADH dehydrogenase (ubiquinone) complex I, assembly factor 6	Ndufaf6	0	0	0	0	0	0	0	0	0	0	1	0	0	0	0	0	0	0	0	0	2	0	0	0	38.362	333	333	0.00041161	2.7171	0	0	0	0	0	0	0	0	0	0	3.9	0	0	0	0	0	0	0
A2AIX1;E9QAT4;F7BPW6		Sec16a	0	0	0	0	0	0	3	5	3	1	3	2	0	0	0	0	1	1	5	5	4	3	4	1	256.47	2377	2377;2357;907	0	54.592	0	0	0	0	0	0	1.7	3	1.7	0.5	1.9	1.4	0	0	0	0	0.5	0.9
A2AJ72;Q3TIX6;A0A0A6YVV5;F7AM43;A2AJ71		Fubp3	0	0	0	0	0	0	3	1	1	1	3	2	0	0	0	0	1	2	1	2	3	1	5	2	61.447	569	569;575;191;264;97	0	12.79	0	0	0	0	0	0	6.7	2.1	2.1	2.1	6.3	4.2	0	0	0	0	2.1	4.2
A2AJA9;A2AJA9-2	Uncharacterized protein C9orf172 homolog	Gm996	2	2	2	2	4	3	13	13	10	5	11	9	0	0	1	1	4	4	12	14	6	8	11	12	107.18	974	974;941	0	117.97	3	3	3	3	5.2	4.4	19.1	17.9	14.6	6.7	14.4	12	0	0	1.5	1.5	5.9	6
A2AJI0;A8Y5P4;A2AJI0-2;A2AJI1;F6WF36	MAP7 domain-containing protein 1	Map7d1	0	1	1	0	2	3	6	6	8	7	7	6	0	0	2	1	5	2	10	9	6	5	10	5	93.275	846	846;814;809;774;591	0	103.66	0	1.2	1.2	0	5.2	3.7	10.3	8.6	12.8	12.6	11.3	10.2	0	0	2.8	1.2	8.9	5
A2AJK8;Q91Z38	Tetratricopeptide repeat protein 1	Ttc1	0	0	0	0	1	0	3	1	1	3	4	2	0	0	1	0	2	2	2	3	4	4	3	3	28.553	250	250;292	0	56.136	0	0	0	0	4	0	14	4.8	4	16.8	21.6	9.2	0	0	4	0	9.2	9.2
A2AKD7;Q61234	Alpha-1-syntrophin	Snta1	0	0	0	0	0	0	6	6	2	0	2	2	0	0	0	0	1	0	8	6	2	4	4	4	53.282	499	499;503	0	50.2	0	0	0	0	0	0	17.2	14.8	4	0	2.8	5.2	0	0	0	0	1.4	0
A2AKU9	ATP synthase subunit gamma	Atp5c1	2	1	1	4	5	3	11	10	6	6	8	7	1	3	2	6	5	6	10	8	7	6	8	8	32.77	297	297	0.00041229	2.7378	7.4	3.4	3.4	12.8	19.2	9.8	28.6	26.6	23.6	19.5	28.3	19.5	3.7	10.1	7.1	22.2	17.2	20.9
A2ALK8;A2ALK9	Tyrosine-protein phosphatase non-receptor type 3	Ptpn3	0	0	0	0	0	0	1	2	0	0	1	0	0	0	0	0	0	0	1	1	1	0	1	0	103.89	913	913;229	0.00041365	2.803	0	0	0	0	0	0	1.2	2.8	0	0	1.2	0	0	0	0	0	0	0
A2ALL9	Calcium-transporting ATPase	Atp2b3	6	9	11	14	22	20	30	34	30	27	30	29	4	9	11	9	20	21	32	31	24	22	30	26	128.74	1173	1173	0	323.31	6.9	8.2	10	13.2	19.5	17.5	32.2	33.9	27.5	24.2	29.2	28	4.5	8.7	10.4	7.9	19	22.3
A2ALS5;A2ALS5-2;A2ALS5-3;A2ALS4;A2ALS5-4;A2ALS3;A2ALS2	Rap1 GTPase-activating protein 1	Rap1gap	1	1	2	1	4	3	8	9	9	8	11	10	3	1	3	3	6	6	8	12	12	9	9	11	73.432	663	663;727;694;729;665;241;165	0	243.97	2	2	4.2	2	5.7	6	17	17.9	16.9	15.1	18.1	21.3	6.8	2.6	6.8	6.2	12.1	11.3
A2ALS7		Rap1gap	0	0	1	0	3	2	8	7	8	8	7	7	2	1	2	1	4	3	6	10	8	4	9	7	43.394	405	405	0	14.938	0	0	3.7	0	6.2	6.7	25.7	21.7	23	24.2	16.5	24	7.9	4.2	7.9	4.2	14.8	10.9
A2ALU4;A7TU71;A2ALU4-2;Q1W617-2	Protein Shroom2	Shroom2	0	0	1	1	0	3	6	7	7	6	7	8	0	0	0	0	2	3	7	6	3	6	5	4	164.7	1481	1481;1487;446;1359	0	81.324	0	0	0.7	1.1	0	2.6	4.8	6.2	4.8	4.7	6.2	6.5	0	0	0	0	1.9	2.6
A2AM67;Q8JZW5;A2AM66	SH2 domain-containing protein 5	Sh2d5	0	0	0	0	0	0	0	0	1	0	1	0	0	0	0	0	0	0	2	0	1	1	1	2	47.38	429	429;345;195	0.0011855	2.2582	0	0	0	0	0	0	0	0	2.8	0	2.8	0	0	0	0	0	0	0
A2AMH5;A2AMH4;Q6X893;Q6X893-2;A2AMH3;A2AMH8	Choline transporter-like protein 1	Slc44a1	1	0	1	0	1	1	7	4	3	2	4	5	0	1	1	1	4	2	4	4	5	5	4	6	73.044	656	656;718;653;718;526;446	0	18.105	1.5	0	1.5	0	1.5	1.5	11	6.9	4.9	2.9	7.9	10.2	0	2	1.5	1.5	7.5	4
A2AN08;A2AN08-5;A2AN08-3;A2AN08-2;Z4YMA7;F6SSP6;A2AN08-4;Z4YLP1	E3 ubiquitin-protein ligase UBR4	Ubr4	0	0	0	1	6	5	26	29	12	12	16	16	0	0	4	3	9	10	21	29	20	14	27	24	572.28	5180	5180;5208;5156;2021;1301;2065;474;204	0	323.31	0	0	0	0.3	1.3	1.1	6	6.3	2.6	2.8	3.5	4.1	0	0	0.8	1	1.8	2.4
A2ANP1		Fam219a	0	0	0	0	0	0	0	0	0	0	0	0	0	0	0	0	0	0	0	0	1	0	0	0	18.655	168	168	0.0011788	2.1912	0	0	0	0	0	0	0	0	0	0	0	0	0	0	0	0	0	0
A2ANU3;B1AYD3;B1AYD4;B1AYD5;B1AYD6	Synapse differentiation-inducing gene protein 1	Syndig1	0	0	0	0	0	1	0	1	0	0	0	1	0	0	0	0	0	0	1	1	0	0	1	0	28.456	258	258;73;85;86;129	0.0011786	2.1904	0	0	0	0	0	5.4	0	5.4	0	0	0	5.4	0	0	0	0	0	0
A2AP18-2;H3BIW6;F7C3A0;A2AP18-3;A2AP18;A2AP18-4;H3BK11;A2AP18-5;A0A087WSR3;F7C512;F6UKG4;Q4KWH5-5	1-phosphatidylinositol 4,5-bisphosphate phosphodiesterase eta-2;Phosphoinositide phospholipase C	Plch2	1	0	1	1	3	2	9	7	6	5	6	4	1	1	3	2	8	4	9	9	7	6	10	8	136.32	1238	1238;1137;1238;1252;1501;1396;1250;599;493;199;111;490	0	150.33	1.2	0	1.2	1.2	3.2	2.3	8.6	7.8	5.5	4.6	5.8	3.2	1.2	1.2	3.4	2.3	7.5	4
A2APV2-3;A2APV2;E9PXE6;F8VPR2;A2APV2-2;F6XR20;A2AQW2;Q6ZPF4;D3Z7A7;Q6ZPF4-2;A2AQW3	Formin-like protein 2	Fmnl2	0	1	1	1	3	1	6	6	3	3	4	5	1	0	2	0	3	3	5	6	6	5	8	6	123.98	1091	1091;1086;1034;1083;1032;510;233;1028;1027;976;101	0	22.259	0	1.3	1.3	0.8	2.7	0.8	5.8	6.2	2.7	2.5	3.6	4.7	1.3	0	2.1	0	2.6	2.5
A2APX8;A2APX7;A2APX6	Sodium channel protein	Scn1a	1	0	0	1	3	2	12	13	6	5	8	9	0	0	1	1	2	4	11	13	12	4	11	7	228.8	2009	2009;1981;1998	0	125.06	0.6	0	0	0.9	2.1	1.5	6.7	7	3.4	3.3	3.8	3.8	0	0	0.6	0.6	1.3	2.7
A2APY7;A2APY7-2	NADH dehydrogenase [ubiquinone] 1 alpha subcomplex assembly factor 5	Ndufaf5	0	0	0	0	0	0	1	2	1	0	2	2	0	0	0	0	1	0	2	1	2	3	3	1	38.404	343	343;156	0.00021796	3.5058	0	0	0	0	0	0	3.5	7	3.5	0	7	7	0	0	0	0	3.5	0
A2AQ17;Q9CWX2	Complex I intermediate-associated protein 30, mitochondrial	Ndufaf1	0	0	0	0	0	0	0	3	0	1	2	1	0	0	0	0	0	0	4	4	2	1	2	0	37.782	328	328;328	0	4.567	0	0	0	0	0	0	0	10.4	0	2.4	8.8	3.4	0	0	0	0	0	0
A2AQ19	RNA polymerase-associated protein RTF1 homolog	Rtf1	0	0	0	0	0	1	2	2	0	0	0	1	0	0	0	0	1	0	1	1	1	0	2	1	80.796	715	715	0	6.6712	0	0	0	0	0	1.7	3.1	3.1	0	0	0	1.7	0	0	0	0	1.7	0
A2AQ25;D3Z781;E9QAU4;A2AQ25-4;A2AQ25-3;A2AQ25-8;A2AQ25-2;A2AQ25-9;A2AQ25-6;A2AQ25-5;Q8BHR1;A2AQ25-7;B1AY50;B1AY49	Sickle tail protein	Skt;Etl4	1	2	1	4	4	4	11	17	8	7	5	10	0	1	3	2	6	8	16	15	7	9	9	10	213.03	1946	1946;1347;1997;1341;1352;1040;1629;863;908;934;480;251;173;221	0	184.75	0.9	1.3	0.7	2.7	2.4	2.7	7	9.7	5.2	4.3	2.9	5.7	0	0.4	1.8	1.2	3.6	6.3
A2AQ87;A2AQ88;Q8CG80;A2AQ89;F7AIV2;Q8CG80-2;F6WJR3	SH2 domain-containing adapter protein F	Shf	0	0	0	0	0	0	2	2	0	0	0	0	0	0	1	0	0	0	1	1	1	0	2	0	47.121	446	446;296;238;320;364;232;162	0	21.104	0	0	0	0	0	0	9.6	4.9	0	0	0	0	0	0	4.7	0	0	0
A2AQC3;O70228;Q8C4G3;Q8C288	Phospholipid-transporting ATPase;Probable phospholipid-transporting ATPase IIA	Atp9a	0	0	0	1	0	1	6	6	1	3	5	4	0	0	0	0	2	1	7	6	7	4	7	4	124.46	1105	1105;1047;1029;1031	0	68.041	0	0	0	1.2	0	1.2	6.2	6.7	1.2	3.3	5.7	3.9	0	0	0	0	2.2	1
A2ARP1;A2ARP1-3;A2ARP1-2;A2ARP1-7;A2ARP1-6;A2ARP1-5;Q6ZQB6;F6VU93;F6Q5C6;F7AST3;F6VID9;E9Q9J4;Q6ZQB6-2;Q6ZQB6-3	Inositol hexakisphosphate and diphosphoinositol-pentakisphosphate kinase 1	Ppip5k1	0	0	0	0	0	0	0	0	4	3	2	3	0	0	0	0	1	1	4	3	3	3	1	2	159.92	1436	1436;1415;1416;671;439;266;1129;118;257;271;284;1242;1058;1123	0	9.3725	0	0	0	0	0	0	0	0	3.8	2.6	2.3	2.6	0	0	0	0	1.1	0.8
A2ARP8;Q9QYR6-2	Microtubule-associated protein 1A;MAP1A heavy chain;MAP1 light chain LC2	Map1a	13	18	23	32	49	35	77	89	76	71	82	82	8	28	34	33	70	62	88	89	82	69	87	82	325.88	3014	3014;3000	1	-2	5.3	7.3	10	15	21.9	16.1	36.7	39	33.7	32.1	35.5	38	3.8	11.9	16	16	33.8	27.7
A2ARS0	Ankyrin repeat domain-containing protein 63	Ankrd63	0	1	0	1	1	2	3	2	2	3	4	2	0	0	1	0	0	0	3	4	2	3	2	2	41.067	390	390	0	14.417	0	3.1	0	3.1	3.1	5.9	11.5	5.1	5.9	10.5	12.6	7.2	0	0	3.1	0	0	0
A2AS47;Q68FH0-3		Pkp4	1	0	0	1	4	1	7	13	6	5	7	9	0	2	0	2	7	3	12	9	5	6	8	7	95.208	849	849;296	0.0013685	2.1439	1.3	0	0	1.3	6.1	1.3	11	17.3	8.6	6.1	10.2	12.6	0	2.5	0	2.5	8.8	4.2
A2ASS6;E9Q8N1;E9Q8K5;A2ASS6-2;F7CR78	Titin	Ttn	0	1	2	1	1	0	1	2	1	1	0	1	0	0	0	0	0	1	1	2	2	2	2	0	3906.4	35213	35213;33467;33467;26886;8272	0.0078125	1.3815	0	0.1	0.1	0.1	0	0	0	0.1	0	0	0	0	0	0	0	0	0	0.1
A2ASZ8-4;A2ASZ8-5;A2ASZ8;A2ASZ8-2;A2ASZ8-3;Z4YLR9;A0A0A6YWC1;F6RC04	Calcium-binding mitochondrial carrier protein SCaMC-2	Slc25a25	0	2	1	2	2	1	9	7	4	6	8	6	0	1	0	1	2	5	8	8	4	7	7	8	54.592	489	489;501;469;502;514;263;112;184	0	79.997	0	3.7	1.6	3.7	4.9	2	22.5	19.8	11.2	14.7	18	14.5	0	2	0	2	3.9	13.3
A2AT37;F6Q3G7		Upf2	0	0	0	0	0	0	4	3	0	0	0	1	0	0	0	0	1	0	3	3	0	1	4	0	147.55	1269	1269;523	0.00022168	3.763	0	0	0	0	0	0	2.8	2	0	0	0	0.6	0	0	0	0	0.7	0
A2ATK9;A2ATL0;A2ATL1;A2ATK8		Fam171a1	0	0	0	0	0	1	0	2	1	0	2	2	0	0	0	0	1	0	2	3	1	0	1	2	97.961	892	892;887;767;294	0	7.2017	0	0	0	0	0	1.7	0	2.7	2.7	0	2.9	2.6	0	0	0	0	1.2	0
A2AU52;Q8BG94	COMM domain-containing protein 7	Commd7	0	0	0	0	0	0	0	2	1	2	1	2	0	0	0	0	1	0	2	2	0	1	2	1	14.683	129	129;200	0	16.281	0	0	0	0	0	0	0	16.3	6.2	18.6	9.3	18.6	0	0	0	0	9.3	0
A2AUD5;Q9CYZ2;Q3TAI4;V9GWU5	Tumor protein D54	Tpd52l2	1	1	1	1	1	1	7	7	4	5	8	2	0	1	3	4	4	3	6	7	5	5	5	5	25.067	229	229;220;206;170	0	179.61	6.1	6.1	6.1	6.1	6.1	6.1	38.4	35.8	22.7	27.1	45.9	15.3	0	3.9	15.3	19.2	19.2	17
A2AUK5;Q9Z2H5	Band 4.1-like protein 1	Epb4.1l1;Epb41l1	2	4	5	10	13	8	31	33	27	25	27	26	3	5	6	12	25	19	32	31	33	30	31	32	98.314	879	879;879	0	323.31	3.3	4.7	8.9	13.1	22.5	13.7	35.8	40.4	34.5	37.3	36.7	37.2	5.5	8.4	9.9	17.4	34.2	27.2
A2AUK8;Q9Z2H5-2;A2AUK7;Q9Z2H5-3;A2AUK6	Band 4.1-like protein 1	Epb4.1l1;Epb41l1	2	4	5	8	12	8	28	30	25	23	24	23	3	5	6	11	23	17	28	27	31	27	28	29	96.852	867	867;867;730;731;631	0.0015323	1.9284	3.3	4.7	9	11.8	21.3	13.8	34.4	37.7	33.4	36.3	35.3	35.8	5.5	8.5	10	16.4	31.9	26.1
A2AV25	Fibrinogen C domain-containing protein 1	Fibcd1	0	0	0	0	0	0	2	0	0	0	0	0	0	0	0	0	0	0	1	1	0	1	1	0	50.601	459	459	0.00021418	3.2827	0	0	0	0	0	0	5	0	0	0	0	0	0	0	0	0	0	0
A2AWA9;A2AWA9-2;A2AWA7;A2AWA9-3;A2AWB0	Rab GTPase-activating protein 1	Rabgap1	0	0	0	0	2	1	8	10	4	4	9	5	0	1	1	1	5	3	11	9	12	6	7	9	120.8	1064	1064;809;455;366;148	0	241.66	0	0	0	0	2.6	1.1	9.7	12.7	4.9	5	10.2	6.6	0	1.1	1.1	1.1	6.6	4
A2AWI9;Q8R3V5-3	Endophilin-B2	Sh3glb2	1	2	3	5	6	2	10	9	6	6	8	9	1	1	2	4	7	7	10	9	8	7	11	8	41.81	374	374;379	0	177.96	3.5	3.7	8.6	15	16.8	5.6	25.9	24.6	14.4	17.4	20.6	24.9	3.5	3.5	6.4	10.7	18.2	17.4
A2AWP8;A2AWP6;A2AWP8-5;A2AWP8-3;A2AWP8-2;A2AWP8-4;F6S3V7	Rho guanine nucleotide exchange factor 10-like protein	Arhgef10l	0	0	0	0	0	0	0	0	0	0	0	1	0	0	0	0	0	0	1	1	1	0	2	0	139.99	1280	1280;1040;988;1236;1241;1275;611	0	6.5353	0	0	0	0	0	0	0	0	0	0	0	1	0	0	0	0	0	0
A2BDX0;Q9Z103	Activity-dependent neuroprotector homeobox protein	Adnp	0	0	0	0	0	0	0	2	0	0	0	1	0	0	0	0	0	0	3	3	1	0	0	1	124.31	1108	1108;828	0	11.863	0	0	0	0	0	0	0	2	0	0	0	0.9	0	0	0	0	0	0
A2BDX3	Adenylyltransferase and sulfurtransferase MOCS3;Molybdopterin-synthase adenylyltransferase;Molybdopterin-synthase sulfurtransferase	Mocs3	1	0	0	0	0	1	5	4	2	2	0	4	0	0	0	0	1	1	6	6	5	2	6	4	49.374	460	460	0	18.894	2	0	0	0	0	2	12.4	9.6	5.2	5.2	0	12.2	0	0	0	0	2	3.5
A2BE28;A2BE28-2	Ribosomal biogenesis protein LAS1L	Las1l	0	0	0	0	0	0	1	1	0	0	0	0	0	0	0	0	0	0	1	1	0	0	0	1	89.413	776	776;759	0	6.1305	0	0	0	0	0	0	2.2	2.2	0	0	0	0	0	0	0	0	0	0
A2BI12		Psip1	0	0	0	0	2	2	6	6	7	4	7	6	0	1	3	2	6	7	10	10	8	8	7	7	36.968	327	327	0.00099088	2.2862	0	0	0	0	6.1	6.7	19.6	22.9	20.2	9.8	26.6	20.2	0	2.8	14.4	8.6	22	22.6
A2CG49;A2CG49-7;F6QYT9;A2CG49-2;A0A0A0MQF1;D3Z560;D3Z4R2;D3Z534;D3Z532;D3Z535;A2CG49-4;A2CG49-6;A2CG49-3	Kalirin	Kalrn	0	0	1	1	3	3	10	8	8	7	13	9	0	0	2	2	6	8	11	13	11	11	15	13	337	2964	2964;2984;2371;2375;1918;823;1295;674;705;739;673;694;233	0	112.64	0	0	0.3	0.3	1	1.1	3.8	3.8	3.2	2.5	5	3.3	0	0	0.6	0.6	2.2	2.6
A2RSJ4	UHRF1-binding protein 1-like	Uhrf1bp1l	0	0	0	1	1	0	3	4	1	0	3	2	0	0	1	0	1	0	2	6	4	0	4	3	161.94	1457	1457	0	22.65	0	0	0	1.1	1.1	0	2	2.5	1.8	0	3.2	2.3	0	0	1.1	0	0.7	0
A2RSX9;G5E8V9;E9Q3G5;E9QAY5		Arfip1	0	1	1	1	2	2	0	1	2	3	1	1	0	0	1	1	1	2	1	1	3	1	1	1	38.416	341	341;373;366;252	0	9.7176	0	2.9	2.9	4.1	7.3	7.3	0	3.2	6.2	10.3	3.5	4.1	0	0	3.2	4.1	4.1	7
A2RT62	F-box/LRR-repeat protein 16	Fbxl16	0	0	1	1	5	1	9	7	7	6	8	7	1	2	3	2	4	4	8	7	7	5	8	8	51.878	479	479	0	313.41	0	0	2.9	2.9	9.4	1.7	21.1	19.2	18.4	14.2	20.9	18.6	2.3	4.6	6.9	5.2	9.2	9.2
A2RTH5		Lcmt1	0	0	0	0	0	1	4	3	2	2	4	6	0	0	1	0	5	3	3	6	4	4	4	5	38.192	332	332	0	10.676	0	0	0	0	0	2.7	12	7.8	5.4	5.7	11.7	17.5	0	0	2.7	0	14.2	8.1
A3KFM7;A3KFM7-2;A3KFM8	Chromodomain-helicase-DNA-binding protein 6	Chd6	0	0	0	0	0	0	0	1	0	0	0	0	0	0	0	0	0	0	1	0	0	1	0	0	305.39	2711	2711;2710;1184	1	-2	0	0	0	0	0	0	0	0.5	0	0	0	0	0	0	0	0	0	0
A3KFX0	Cytosolic 5-nucleotidase 1A	Nt5c1a	0	0	0	0	0	0	1	0	0	0	0	0	0	0	0	0	0	0	1	2	0	1	1	0	40.678	365	365	0	5.1742	0	0	0	0	0	0	4.7	0	0	0	0	0	0	0	0	0	0	0
A3KGU7;P16546;A3KGU4;REV__E9Q770;REV__E9PVC6;REV__Q6NZJ6-2;REV__E9Q9E1;REV__E9PVC5;REV__Q6NZJ6	Spectrin alpha chain, non-erythrocytic 1	Sptan1	44	48	69	86	108	76	152	166	144	137	158	143	33	51	66	81	114	117	159	158	139	139	150	151	285.15	2477	2477;2472;136;958;1553;1586;1593;1594;1600	0	323.31	20.6	23.4	33.8	41.1	49.1	37	62.4	68.1	59.4	56.8	61.9	59.9	18.3	27.1	34.1	38.8	54	52.7
A3KMP2;A3KMP2-2	Tetratricopeptide repeat protein 38	Ttc38	0	0	0	0	0	0	0	0	0	0	2	2	0	0	0	0	0	0	0	1	1	1	2	1	52.223	465	465;279	0.00021048	3.0638	0	0	0	0	0	0	0	0	0	0	5.6	4.9	0	0	0	0	0	0
A4GZ26;E9QAD8;Q5DU25;D3Z5I6;D3Z6V7	IQ motif and SEC7 domain-containing protein 2	Iqsec2	1	2	2	3	5	4	22	21	16	13	15	16	1	1	3	2	10	15	16	18	13	16	20	24	161.77	1479	1479;1488;1478;1154;949	0	299.58	1	2	1.5	2.4	4.4	3.2	19.3	17.9	13.4	12.5	11	14.2	0.5	0.5	2.5	1.5	9.4	15.6
A6H5Y3	Methionine synthase	Mtr	0	0	0	0	0	1	2	0	0	0	0	0	0	0	0	0	0	1	0	0	1	1	0	0	139.07	1253	1253	0.0081507	1.3547	0	0	0	0	0	0.9	2	0	0	0	0	0	0	0	0	0	0	0.6
A6H5Z3;A6H5Z3-2;E0CXR2	Exocyst complex component 6B	Exoc6b	1	0	2	1	3	2	3	4	5	5	4	2	0	0	1	2	2	4	7	5	2	3	5	3	94.128	810	810;678;224	0	23.794	1.5	0	2.8	1.5	4.6	2.8	4.3	5.9	8.5	6.9	5.6	2.7	0	0	1.4	2.8	2.8	5.8
A6H611	Mitochondrial intermediate peptidase	Mipep	0	0	0	0	0	0	3	1	1	0	0	0	0	0	0	0	0	0	1	1	0	0	0	2	80.851	711	711	0	4.6392	0	0	0	0	0	0	4.1	1.3	1.3	0	0	0	0	0	0	0	0	0
A6H630;A6H630-2;A6H630-4;D6RG65;A6H630-3	Protein-glutamate O-methyltransferase	Armt1	0	0	0	0	1	1	4	6	2	0	5	4	0	0	0	0	3	2	5	5	3	2	4	3	50.548	439	439;208;136;53;121	0	21.093	0	0	0	0	2.3	1.8	8.4	13.7	5.5	0	8.9	6.4	0	0	0	0	7.3	4.8
A6H6A9;A6H6A9-2	Rab GTPase-activating protein 1-like	Rabgap1l	0	0	0	0	0	0	2	2	3	0	3	1	0	0	0	0	2	0	4	2	3	1	2	2	92.403	815	815;477	0.00021035	3.0631	0	0	0	0	0	0	2.1	2.9	4.8	0	4.3	1.5	0	0	0	0	3.1	0
A6H6A9-3;A0A0A6YWT4;A0A0A6YY35;A0A0A6YW18;A6H6A9-4	Rab GTPase-activating protein 1-like	Rabgap1l	0	0	0	0	1	1	4	4	3	1	6	5	0	0	0	0	5	2	6	5	5	1	6	4	42.753	370	370;230;234;107;72	0	13.941	0	0	0	0	4.3	3.5	13.5	14.1	9.5	3.5	18.4	18.4	0	0	0	0	17.3	7.3
A6H6E9;F6SJC5	Tetratricopeptide repeat protein 23-like	Ttc23l	0	0	0	0	0	0	0	1	0	0	0	0	0	0	0	0	0	0	1	0	1	1	1	0	51.532	458	458;179	0.0066128	1.4865	0	0	0	0	0	0	0	1.7	0	0	0	0	0	0	0	0	0	0
A6X919;A6X919-2	Probable C-mannosyltransferase DPY19L1	Dpy19l1	0	0	0	0	0	0	0	1	0	0	0	1	0	0	0	1	0	1	2	1	1	1	0	0	84.186	746	746;552	0	7.1564	0	0	0	0	0	0	0	1.6	0	0	0	1.9	0	0	0	1.9	0	1.9
A7E1Z5;O88343;O88343-2;D3Z7G8;O88343-3	Anion exchange protein;Electrogenic sodium bicarbonate cotransporter 1	Slc4a4	1	1	3	6	11	7	17	17	15	15	18	15	1	3	3	5	12	12	20	16	16	15	18	19	120.46	1070	1070;1079;1035;233;157	0	11.985	0.8	1.2	3.6	7.1	14.2	7.9	23.2	23	17	16.6	21.4	19.4	0.7	4	3.1	7.6	15.4	16.2
A7YQ68;Q80Y24	Prickle-like protein 2	Prickle2	0	0	1	0	1	0	3	5	1	1	3	3	0	0	0	0	1	0	7	4	3	2	2	3	102.23	901	901;845	0	31.343	0	0	1.6	0	1.6	0	4.4	6.1	1.6	1.6	3.8	3.9	0	0	0	0	1.6	0
A8DUK4;E9Q223;P02088;P02089;CON__Q3SX09;P02104;CON__P02070	Hemoglobin subunit beta-1	Hbbt1;Hbb-bs;Hbb-b1	6	6	5	8	9	9	13	13	12	11	12	11	7	8	9	8	10	10	13	12	12	12	13	12	15.748	147	147;103;147;147;201;147;145	0	323.31	48.3	48.3	47.6	68	73.5	73.5	76.9	76.9	75.5	75.5	76.9	75.5	59.9	68	73.5	68	74.1	74.1
B0F2B4	Neuroligin 4-like	Nlgn4l	0	0	1	1	1	1	3	4	3	4	4	3	0	0	1	1	4	3	4	5	4	4	5	4	97.347	945	945	0	8.822	0	0	1.4	1.4	1.4	1.4	4.3	5.3	4.3	5.7	5.7	4.3	0	0	1.4	1.4	5.7	4.3
B0QZT2;Q5SS80-2	Dehydrogenase/reductase SDR family member 13	Dhrs13	0	0	0	0	0	0	1	1	0	0	0	0	0	0	0	0	0	0	2	0	2	1	1	1	35.708	326	326;285	0.00022805	4.2888	0	0	0	0	0	0	2.5	2.5	0	0	0	0	0	0	0	0	0	0
B0QZU2;Q9CYY7	Protein slowmo homolog 2	Slmo2	0	0	0	0	0	0	1	0	0	0	0	0	0	0	0	0	0	1	1	1	0	0	0	0	11.394	105	105;195	0.0041129	1.6861	0	0	0	0	0	0	11.4	0	0	0	0	0	0	0	0	0	0	11.4
B0QZW1;F2Z488		Gria3	2	0	4	5	9	4	11	12	12	8	11	12	2	4	5	5	9	10	11	11	11	10	14	12	100.45	888	888;818	0	256.38	3.2	0	6.5	7.4	12.2	5.2	15	14	15.2	10.6	13.2	14.9	3	5.7	8.4	6	11.5	13.3
B0R0E3		Scai	2	0	2	2	2	2	0	0	1	1	1	1	1	1	1	1	2	2	0	1	1	2	2	1	3.0633	28	28	0	22.819	53.6	0	53.6	53.6	53.6	53.6	0	0	50	50	50	50	50	50	50	50	53.6	53.6
B0R0Y8		Sh3kbp1	0	0	0	0	0	0	4	3	0	1	2	2	0	0	0	0	0	0	3	4	3	2	3	2	22.409	209	209	1	-2	0	0	0	0	0	0	27.3	16.3	0	7.2	15.8	16.3	0	0	0	0	0	0
B0V2N1;B0V2N1-6;B0V2N1-2	Receptor-type tyrosine-protein phosphatase S	Ptprs	1	1	4	2	5	3	19	19	8	10	11	10	0	0	6	5	9	6	16	16	12	10	17	13	211.9	1907	1907;1861;1904	0	189.61	1	0.7	3.2	1.5	3.2	1.8	14.2	15.2	5.5	7.2	7.8	8.3	0	0	3.9	3.5	7.1	4.1
B0V2N1-4;B0V2N1-3;B0V2N1-5	Receptor-type tyrosine-protein phosphatase S	Ptprs	1	1	4	2	5	3	18	19	8	10	12	10	0	0	6	6	9	6	16	16	12	10	18	13	167.87	1497	1497;1501;592	1	-2	1.3	0.9	4.1	1.9	4.1	2.3	16.8	18.6	7	9.2	10.4	10.6	0	0	4.9	5	9.1	5.3
B1AQX6;B1AQX7		Srcin1	10	6	14	15	23	22	46	47	44	36	46	45	4	8	18	17	35	33	50	48	49	45	50	52	126.99	1174	1174;1198	0.0015471	2.0291	8.4	6	15.6	19.8	24.3	23.9	49	51.6	44.6	38	51	48.1	3.6	6.9	17.8	17.2	36.1	35.9
B1AQX9;Q9QWI6-2		Srcin1	11	6	15	16	24	23	47	49	45	38	48	46	4	9	19	18	36	35	51	50	50	47	50	51	130.61	1217	1217;1216	0	323.31	9.8	5.8	16.7	20.7	25.1	24.7	49.1	52.6	44.9	39.3	51.8	48.2	3.5	8.3	18.8	18.2	36.5	37.2
B1AQZ0;Q8CHH9;B7ZC46;B1AQY9;Q8CHH9-2;E0CYM4	Septin-8	2019-09-08	2	3	2	3	9	3	16	17	15	14	14	17	3	3	6	6	6	8	15	16	16	16	20	17	55.874	484	484;429;440;442;430;51	0	323.31	5.2	6.6	5.2	8.3	20.9	6.6	30.2	30.4	28.9	27.5	27.7	30.6	4.8	6.2	13.8	15.5	15.7	19.4
B1AR17;F7C528;E9Q614;F6V4V3		Chd3	0	0	0	0	0	0	4	4	3	3	3	3	0	0	0	0	1	1	2	4	3	1	6	3	232.74	2055	2055;1886;2021;198	0.0017162	1.895	0	0	0	0	0	0	2.4	1.9	1.5	1.5	1.6	1.6	0	0	0	0	0.6	0.6
B1ART1;B1ART2;V9GX23;F6XI52		Vps13d	0	0	0	0	0	0	4	3	1	0	1	3	0	0	0	0	0	0	6	7	0	2	3	8	487.32	4359	4359;4390;3211;1078	0	18.643	0	0	0	0	0	0	1.2	0.9	0.3	0	0.2	0.8	0	0	0	0	0	0
B1ARU4;E9PVY8;A0A0A0MQA6;E9QA63;Q9QXZ0;E9QNP1;Q9QXZ0-2;Q9QXZ0-4;Q9QXZ0-3;F6XCT0;F6SHS0;F6YKN8;A0A0A0MQH5;F6RCJ3	Microtubule-actin cross-linking factor 1	Macf1	3	4	9	15	36	19	70	67	63	46	74	69	3	4	18	12	46	43	75	74	68	51	78	63	831.64	7353	7353;7355;5328;7351;7354;5478;5327;5478;5270;1837;2030;544;370;452	0	323.31	0.7	0.8	1.7	2.6	6.7	3.3	11.9	11.6	10.9	8.1	13	12.2	0.4	0.5	3	1.8	8.2	8
B1AS29	Glutamate receptor ionotropic, kainate 3	Grik3	0	0	0	0	0	1	4	2	1	1	2	1	0	0	0	0	2	0	2	3	1	1	1	1	104.05	919	919	0	6.3807	0	0	0	0	0	1.4	4.9	2.3	1.4	1.5	2.9	1.5	0	0	0	0	2.9	0
B1ASU0;P59823;Q0VDP7	Interleukin-1 receptor accessory protein-like 1	Il1rapl1	0	0	0	0	0	0	3	2	0	0	1	1	0	0	0	0	0	1	2	2	2	1	2	4	79.78	696	696;695;383	0	9.7741	0	0	0	0	0	0	5.6	3.2	0	0	1	2	0	0	0	0	0	2.3
B1AT36		Psmd12	1	0	1	4	4	3	7	9	8	7	8	10	0	1	2	2	3	7	8	9	6	7	9	10	50.569	436	436	1	-2	2.5	0	2.8	10.1	10.1	9.9	17	25	20.4	16.5	20.9	23.4	0	2.8	5.3	5.3	10.1	20.4
B1ATI9;Q3U432;Q60780;Q60780-2	Growth arrest-specific protein 7	Gas7	0	1	0	0	2	1	5	9	7	6	7	7	0	2	1	2	4	3	5	10	8	6	9	9	47.261	412	412;416;421;340	0	308.91	0	1.7	0	0	4.9	1.7	18	28.4	22.6	20.1	24.5	21.1	0	5.3	1.7	5.3	13.3	4.6
B1AUH5		Cask	1	0	1	1	1	1	4	4	3	2	3	2	0	0	1	0	2	2	3	3	2	3	4	2	17.734	155	155	0.0037481	1.7095	5.8	0	5.8	5.8	5.8	5.8	27.7	27.7	21.3	10.3	21.3	16.8	0	0	5.8	0	10.3	16.8
B1AV75;Q3UJP5	Protein C8orf37 homolog	2610301B20Rik	0	0	0	0	0	0	3	3	3	1	1	2	0	0	0	0	0	1	3	1	2	2	2	3	23.935	210	210;209	0	12.007	0	0	0	0	0	0	16.7	16.7	13.3	3.8	3.8	11	0	0	0	0	0	7.1
B1AVZ0	Uracil phosphoribosyltransferase homolog	Uprt	0	0	0	0	0	1	0	1	2	1	1	1	0	0	1	0	2	2	1	2	2	1	1	1	34.278	310	310	0	5.7464	0	0	0	0	0	3.5	0	4.2	7.4	2.3	3.5	3.5	0	0	3.5	0	7.7	7.7
B1AWN6;A2ASI5;Q9ER60;G3X8T7;Q9JJV9;F6U9Y2;F7AMU5;K3W4N7;A2APX9	Sodium channel protein	Scn2a1	2	2	5	5	8	6	17	14	14	9	13	15	0	1	5	5	8	7	17	21	21	15	13	18	227.94	2006	2006;1947;1841;1841;2019;122;154;2020;157	0	291.81	1.4	1.5	3	3	4.5	3	10.2	7.8	8.7	5.7	7.8	8.6	0	0.8	3.2	4	5.1	3.7
B1AWV9;Q5DTL9-2	Anion exchange protein;Sodium-driven chloride bicarbonate exchanger	Slc4a10	1	1	1	0	5	4	13	15	10	9	13	10	1	2	1	3	8	8	15	15	14	11	13	16	124.61	1106	1106;1088	0	224.04	1	1	1	0	7.1	3.9	14.5	14.1	10	8.4	12.3	10.7	1	1.8	1	2.8	9	8.2
B1AX58;Q99K51	Plastin-3	Pls3	0	2	2	4	6	2	12	13	12	8	15	14	0	1	4	3	9	7	13	17	17	10	19	15	71.745	639	639;630	0	150.61	0	4.2	4.2	8	10.3	3.6	22.7	24.9	21.3	14.9	27.1	24.1	0	1.4	7.8	5.8	16	12.8
B1AXP6;B1AXP6-2;B1AXP6-3;B1AXP6-4	Mitochondrial import receptor subunit TOM5 homolog	Tomm5	1	0	0	1	1	1	3	4	1	1	1	1	0	0	0	0	3	1	3	3	3	2	2	2	6.0372	51	51;43;61;104	0.00022277	3.8352	15.7	0	0	15.7	15.7	15.7	35.3	35.3	15.7	15.7	15.7	15.7	0	0	0	0	31.4	19.6
B1AXV0;F6Q3S1	DOMON domain-containing protein FRRS1L	Frrs1l	0	2	0	2	3	3	3	6	4	4	6	5	0	0	2	0	4	5	4	6	5	7	6	7	32.506	293	293;53	0	114.24	0	8.2	0	8.2	13	11.6	11.9	21.5	13	13	25.6	16	0	0	7.2	0	13	13
B1AY13;E9PV45;B1AY13-2	Ubiquitin carboxyl-terminal hydrolase 24;Ubiquitin carboxyl-terminal hydrolase	Usp24	0	0	0	0	0	0	6	8	4	0	2	3	0	0	1	0	1	4	7	3	3	4	4	5	294	2617	2617;2618;418	0	27.045	0	0	0	0	0	0	2.7	3.6	1.5	0	1.2	1.1	0	0	0.3	0	0.3	1.6
B1AZA5;D3YWD3;B1AZA8	Transmembrane protein 245	Tmem245	0	0	0	0	1	0	1	1	0	0	0	0	0	0	0	0	0	0	2	0	1	0	0	0	97.356	876	876;880;471	0.0017218	1.9185	0	0	0	0	1.4	0	0.9	1.4	0	0	0	0	0	0	0	0	0	0
B1AZI6;E9Q5E2	THO complex subunit 2	Thoc2;BC005561	0	0	0	0	0	1	2	2	1	1	1	0	0	0	0	0	0	0	1	1	2	1	0	1	182.77	1594	1594;1589	0.000228	4.2829	0	0	0	0	0	0.8	1.3	1.4	0.6	0.6	0.8	0	0	0	0	0	0	0
B1AZP2-2;B1AZP2;B7ZNS2;B1AZP2-3;I1E4X0;F6YMR0;E9PUF2;H3BJD4;H3BJW9	Disks large-associated protein 4	Dlgap4	0	1	3	4	4	7	4	7	8	6	8	9	0	0	3	1	9	7	6	9	11	8	10	10	107.55	989	989;992;975;453;244;266;285;110;122	0	166.42	0	1.5	4.7	4	5.4	7.3	4.8	9.4	10	8.1	10	11.2	0	0	3.6	1.1	12.1	9.2
B2C3G8;P42230;P42232	Signal transducer and activator of transcription;Signal transducer and activator of transcription 5A;Signal transducer and activator of transcription 5B	Stat5a;Stat5b	0	0	0	0	0	0	3	2	0	1	1	1	0	0	0	0	0	0	0	2	2	0	2	2	91.622	797	797;793;786	0	7.6317	0	0	0	0	0	0	4.8	3.1	0	1.1	1.1	1.1	0	0	0	0	0	0
B2KF50		Uhrf1bp1	0	0	0	0	0	0	0	0	0	0	0	0	0	0	0	0	0	0	0	1	1	0	1	2	157.01	1429	1429	0.008496	1.338	0	0	0	0	0	0	0	0	0	0	0	0	0	0	0	0	0	0
B2KGA7;Q505B7-2;Q505B7;A8Y5E9	Protein archease	Zbtb8os	0	0	0	0	0	0	0	2	1	1	1	1	0	0	0	0	1	1	1	1	0	0	1	1	19.58	167	167;146;168;136	0	73.902	0	0	0	0	0	0	0	16.2	6	6	6	6	0	0	0	0	6	6
B2M1R6;P61979-2;P61979-3;P61979;D3Z5X4;D3YWG1;H3BKD0;H3BLL4;H3BK96;H3BLP7	Heterogeneous nuclear ribonucleoprotein K	Hnrnpk;Gm7964	9	8	10	14	13	9	19	16	16	16	17	19	5	7	8	10	12	12	18	18	16	17	18	18	48.562	440	440;464;439;463;439;463;299;394;257;210	0	323.31	26.6	23.4	28	29.3	31.8	23.9	45.2	42.7	41.4	38	41.6	45	16.6	20.9	25.7	29.5	30.9	35
B2RPU2	Pleckstrin homology domain-containing family D member 1	Plekhd1	0	0	0	0	0	0	1	1	1	0	0	2	0	0	0	0	0	0	1	1	1	1	2	1	59.096	505	505	0.00022247	3.7965	0	0	0	0	0	0	2.2	2.2	2.2	0	0	4	0	0	0	0	0	0
B2RPU8;D3Z5B1;Q9D1L0	Coiled-coil-helix-coiled-coil-helix domain-containing protein 2	Zbed5;Chchd2	1	1	1	1	1	0	1	1	1	1	1	1	1	1	0	1	1	1	1	1	1	1	1	1	84.266	756	756;184;153	0	45.841	2.8	3.2	3.2	3.2	3.2	0	3.2	3.2	3.2	3.2	3.2	3.2	3.2	2.8	0	3.2	3.2	3.2
B2RQ71;E9PWR4;B7ZMZ7		Dip2c	0	0	0	1	5	1	12	12	9	7	11	8	0	0	0	1	6	9	14	13	11	8	11	13	170.92	1556	1556;1557;1527	0	114.34	0	0	0	0.6	3.5	0.8	8.5	8.6	6.6	5.3	8.2	5.6	0	0	0	0.6	4.1	6.8
B2RQC6;E9QAI5;G3UWN2;B2RQC6-2;E9QAT6	CAD protein;Glutamine-dependent carbamoyl-phosphate synthase;Aspartate carbamoyltransferase;Dihydroorotase	Cad	0	0	0	1	2	2	11	9	5	3	12	6	0	0	1	0	2	3	10	8	7	4	10	7	243.24	2225	2225;2162;2164;2154;971	0	70.634	0	0	0	0.6	1.3	1.3	6.5	4.9	2.5	1.6	6.9	3	0	0	0.7	0	1.1	1.6
B2RQC7;D3Z5G8;Q3UH60-2	Disco-interacting protein 2 homolog B	Dip2b	0	1	1	1	2	1	12	15	6	9	11	10	0	0	3	1	7	11	14	14	11	13	16	10	146.7	1340	1340;1341;1341	0	13.537	0	1	1	0.9	1.3	0.7	11.4	12.8	5	8.3	9.9	8.1	0	0	2.2	0.7	5.1	9.9
B2RQF5;P60755	MAM domain-containing glycosylphosphatidylinositol anchor protein 2	Mdga2	0	0	0	0	0	0	2	3	2	0	2	1	0	0	0	0	0	0	2	2	1	2	1	1	107.52	956	956;949	0	6.8559	0	0	0	0	0	0	2.6	3.3	2.7	0	2.7	0.9	0	0	0	0	0	0
B2RQR5;Q8BPQ7;D3Z7V4;D3YUT7;Q8BPQ7-2	Small G protein signaling modulator 1	Sgsm1	0	0	0	1	2	1	8	4	5	3	3	4	0	0	0	1	3	2	4	6	4	3	6	4	123.27	1093	1093;1093;677;706;806	0	21.671	0	0	0	1.1	2.5	1	8.1	4.2	5.3	2.9	3.3	4.3	0	0	0	1.1	3.1	2.5
B2RQS1		Strn3	0	0	0	0	1	0	7	8	4	3	7	6	0	1	1	0	2	2	7	7	6	6	8	6	77.731	712	712	0	6.9683	0	0	0	0	1.8	0	14.2	15	8	5.9	13.3	11.7	0	1.1	1.8	0	3.7	2.9
B2RR83	Probable ATP-dependent RNA helicase YTHDC2	Ythdc2	0	0	0	0	0	0	1	0	0	0	0	0	0	0	0	0	1	1	0	0	2	1	1	1	161.09	1445	1445	0.00041451	2.861	0	0	0	0	0	0	0.9	0	0	0	0	0	0	0	0	0	0.6	0.6
B2RRE7	OTU domain-containing protein 4	Otud4	0	0	0	0	0	0	1	0	0	0	0	0	0	0	0	0	0	0	0	1	0	0	0	0	123.05	1107	1107	0.0057038	1.5109	0	0	0	0	0	0	1.1	0	0	0	0	0	0	0	0	0	0	0
B2RSH2	Guanine nucleotide-binding protein G(i) subunit alpha-1	Gnai1	3	3	5	5	6	5	5	7	6	6	7	5	2	5	6	4	6	5	5	7	6	6	7	7	40.361	354	354	0	89.381	9.6	7.6	16.9	15.8	20.1	15.3	17.8	20.6	20.1	20.1	20.6	17.8	7.3	19.5	20.1	11	20.1	17.8
B2RT41		Zfc3h1	0	0	0	0	0	0	1	0	1	0	1	1	0	0	0	0	1	1	1	1	0	0	1	1	225.05	1992	1992	1	-2	0	0	0	0	0	0	0.6	0	0.6	0	0.6	0.6	0	0	0	0	0.6	0.6
B2RUE8;A0A0A6YWR8;A0A0A6YW53;B7ZNR9;F8VPL5;A0A0A6YWM8;E9PVG7;P97820;A0A0A6YVZ8;A0A0A6YVR7;A0A0A6YXE5;A0A0A6YWJ2	Mitogen-activated protein kinase kinase kinase kinase 4	Map4k4	0	0	0	1	3	1	8	7	5	5	8	7	1	0	2	5	5	5	10	11	8	8	12	13	139.06	1221	1221;1234;1288;1208;1238;1272;1288;1233;404;210;238;236	0	34.136	0	0	0	1.1	2.9	1.1	5.1	7	5.3	3	5.7	6.4	1.1	0	2	4.6	3.8	4.8
B2RUJ5;B2RUJ5-3;B2RUJ5-2	Amyloid beta A4 precursor protein-binding family A member 1	Apba1	0	0	1	0	1	2	2	3	1	1	2	2	0	0	0	0	2	1	3	2	3	2	3	1	92.908	842	842;831;452	0	90.139	0	0	1.5	0	1.5	2.7	2.7	6.7	1.5	1.5	2.7	2.7	0	0	0	0	2.7	1.5
B2RUR8	OTU domain-containing protein 7B	Otud7b	0	0	0	0	0	0	2	1	0	0	0	0	0	0	0	0	0	1	2	0	1	1	2	1	91.982	840	840	0	7.3937	0	0	0	0	0	0	4.9	2.3	0	0	0	0	0	0	0	0	0	2.3
B2RUS7		Abcc8	0	0	0	0	0	0	3	1	0	0	1	0	0	0	0	0	0	0	2	1	0	0	3	0	178.07	1588	1588	0	6.2565	0	0	0	0	0	0	3	0.6	0	0	1.4	0	0	0	0	0	0	0
B2RW11		Ankrd34a	0	0	0	1	2	0	4	5	2	1	2	2	0	0	1	0	2	1	6	5	3	2	5	3	52.45	495	495	0	34.145	0	0	0	3.2	6.3	0	14.5	17.4	6.7	3.4	6.1	6.7	0	0	3.4	0	6.7	3.2
B2RW38	Cilia- and flagella-associated protein 58	Cfap58	0	0	0	0	0	0	1	0	0	0	0	0	0	0	0	0	0	0	1	1	0	1	0	0	103.52	873	873	0.0098302	1.2632	0	0	0	0	0	0	1.1	0	0	0	0	0	0	0	0	0	0	0
B2RWC4		Lrrc73	0	0	1	1	2	1	3	1	2	1	1	1	1	0	1	0	2	1	2	2	1	1	2	3	33.455	316	316	0	11.534	0	0	4.1	4.1	10.1	4.1	13.9	3.8	10.1	4.1	4.1	4.1	4.1	0	4.1	0	10.1	4.1
B2RWS6;P45481;F8VPR5	Histone acetyltransferase p300;CREB-binding protein	Ep300;Crebbp	0	0	0	0	0	0	0	0	0	0	0	0	0	0	0	0	0	0	0	0	1	0	1	1	263.3	2412	2412;2441;2441	0.0015332	1.9358	0	0	0	0	0	0	0	0	0	0	0	0	0	0	0	0	0	0
B2RXA1		Plcxd2	0	0	0	0	0	0	0	1	0	0	0	0	0	0	0	0	0	0	1	1	0	0	0	0	38.617	340	340	0.0011865	2.2635	0	0	0	0	0	0	0	3.8	0	0	0	0	0	0	0	0	0	0
B2RXC1;B2RXC1-2	Trafficking protein particle complex subunit 11	Trappc11	0	0	0	0	0	0	7	7	2	0	2	3	0	0	0	0	0	0	7	6	4	3	6	6	128.39	1133	1133;176	0	100.65	0	0	0	0	0	0	6.9	6.4	1.5	0	2.1	2.9	0	0	0	0	0	0
B2RXS4	Plexin-B2	Plxnb2	0	0	0	1	0	0	4	7	1	2	5	1	0	0	0	0	2	1	7	9	3	5	6	5	206.23	1842	1842	0	142.75	0	0	0	0.9	0	0	2.8	4.5	0.9	1.4	3.7	1	0	0	0	0	1.5	0.7
B2RXW8;B2RXQ2;S4R1D4		Ppfia1	0	0	0	0	4	0	3	5	6	5	6	6	0	0	1	1	2	3	4	4	4	3	7	6	140.13	1241	1241;1266;562	0	4.5908	0	0	0	0	4.4	0	3.1	4.8	5.3	4.8	5.6	6.3	0	0	0.8	0.6	2	2.7
B2RY56;S4R2B0;S4R2A4	RNA-binding protein 25	Rbm25	0	0	0	0	1	0	2	4	1	1	3	3	0	0	0	0	3	1	5	6	4	4	5	3	99.551	838	838;585;194	0	71.683	0	0	0	0	1.8	0	2.9	4.4	2.1	2.1	4.3	3.8	0	0	0	0	3.9	1.8
B2RY58;O70507	Potassium/sodium hyperpolarization-activated cyclic nucleotide-gated channel 4	Hcn4	0	0	0	0	0	0	4	4	1	2	3	2	1	1	1	2	1	0	3	3	2	1	2	3	129.06	1201	1201;1186	0.0011858	2.2593	0	0	0	0	0	0	2.5	2.5	1	1.7	3	1.7	0.7	0.7	0.7	1.7	1	0
B5TVM2;A0A0A6YWD2;A0A0A6YVY9;A0A0A6YXV2;A0A0A6YY76;A0A0A6YY19	Immunoglobulin-like domain-containing receptor 2	Ildr2	0	0	1	0	0	0	1	6	3	1	2	3	0	0	0	0	1	0	5	4	4	1	5	4	73.235	661	661;534;553;602;642;427	0	16.72	0	0	1.2	0	0	0	1.7	9.7	5	1.7	3.3	5	0	0	0	0	1.7	0
B7ZDF7;Q3UJF1;B7ZDF5;Q9Z2V6;A2AWS5;B7ZDF6;B7ZDF4;D6RH93	Histone deacetylase;Histone deacetylase 5	Hdac5	0	0	0	0	0	0	2	1	3	1	3	1	0	0	0	0	0	0	3	4	2	1	3	3	119.82	1102	1102;1115;1121;1113;1030;158;175;64	0	5.6078	0	0	0	0	0	0	2	0.8	2.8	0.9	2.8	0.8	0	0	0	0	0	0
B7ZMP1;B7ZMP1-2;E9Q1R1	Probable Xaa-Pro aminopeptidase 3	Xpnpep3	0	0	0	0	0	0	0	1	0	0	0	0	0	0	0	0	0	0	2	2	1	0	0	0	56.677	506	506;386;205	0.0013605	2.103	0	0	0	0	0	0	0	1.6	0	0	0	0	0	0	0	0	0	0
B7ZNL3;E9Q448		Tpm1	4	3	2	7	9	4	12	12	10	9	11	12	1	2	3	3	8	13	11	13	12	10	14	11	32.637	284	284;284	0.00023057	4.4455	13.4	12	8.1	22.9	28.2	11.6	34.5	37.7	28.9	26.8	31.7	35.6	3.5	7	10.6	10.2	19	32.7
B8JJ66;B8JJ69;F6X1P1;B8JJ67;F6W3U3		2310061I04Rik	0	0	0	0	0	0	2	2	1	1	1	0	0	0	0	0	1	0	3	3	1	2	2	3	26.69	232	232;315;212;130;109	0	5.9672	0	0	0	0	0	0	10.3	10.3	3.9	3.9	4.7	0	0	0	0	0	3.9	0
B8JK87		Amotl2	0	0	0	0	0	0	0	1	0	1	1	1	0	0	0	0	0	0	0	0	0	0	1	0	88.934	805	805	1	-2	0	0	0	0	0	0	0	1.2	0	1.2	1.2	1.2	0	0	0	0	0	0
B8QI34;Q8BSS9	Liprin-alpha-2	Ppfia2	1	0	1	4	12	5	13	17	14	10	14	16	0	1	5	3	11	11	17	16	13	9	16	10	143.33	1257	1257;1257	0	144.93	1	0	1	4	11.2	4.1	15.3	17	12.9	9.4	14.1	15.9	0	1	4.7	2.4	9.9	11
B8QI35;P60469;F6UYF1;S4R1I7	Liprin-alpha-3	Ppfia3	4	1	6	8	12	8	27	30	22	23	25	24	4	2	6	7	21	18	30	28	23	23	25	25	133.42	1194	1194;1043;1034;94	0	305.8	4.4	0.9	8.1	8.5	12.7	8.5	30.5	30.6	22.1	25.4	25.8	26.2	4	2.1	5.6	8.5	23.5	18
B9EHJ3;P39447	Tight junction protein ZO-1	Tjp1	0	1	1	3	3	3	17	14	9	8	18	19	0	0	2	2	11	9	16	15	22	17	21	19	188.85	1685	1685;1745	0	220.32	0	0.8	0.8	2.3	2.3	2.2	12.2	9.7	6.7	6.1	12.6	13.2	0	0	1.4	1.6	8.1	7.6
B9EHT4;D3Z115	CAP-Gly domain-containing linker protein 3	Clip3	0	0	0	0	1	1	2	3	2	0	2	2	0	0	0	0	1	2	3	3	3	2	3	4	59.586	547	547;134	0	8.5741	0	0	0	0	1.8	2.4	4.2	6.8	4.6	0	4.4	4.6	0	0	0	0	2.4	4.9
B9EJ54;E9Q880		Nup205	0	0	0	0	1	2	6	4	1	3	3	5	0	0	0	0	2	1	1	5	5	3	6	6	227.46	2008	2008;322	0	38.554	0	0	0	0	0.5	1.2	4.5	2.4	0.6	1.8	1.8	3.9	0	0	0	0	1.3	0.7
B9EJ80		Pdzd8	0	0	0	0	0	0	0	1	1	1	2	4	0	0	0	0	1	0	2	3	3	5	5	2	127.74	1147	1147	0	13.407	0	0	0	0	0	0	0	1.2	0.7	1.2	2.4	4.4	0	0	0	0	1.2	0
B9EJ86;G3X9N6;Q9ER64;G5E833	Oxysterol-binding protein	Osbpl8	0	0	0	1	3	1	7	12	6	5	7	9	0	0	1	1	3	5	12	13	9	6	11	11	101.27	889	889;847;874;898	0	122.38	0	0	0	1.2	3.8	1.2	10.9	19.3	10.5	7.2	10.9	13.5	0	0	1.2	1.2	4.2	7.6
B9EJA2;B9EJA2-2;B9EJA2-3;B9EJA2-5;B9EJA2-4;F6Q1W8	Cortactin-binding protein 2	Cttnbp2	2	3	3	6	9	6	16	17	12	13	11	9	2	3	3	4	12	8	19	18	17	16	16	16	178.77	1648	1648;630;710;1607;1623;1139	0	323.31	1.7	2.4	2.4	3.9	6.6	3.8	12.3	12.3	8.2	9.6	8.5	7.2	1.6	2.2	2.4	2.8	8.7	5.9
B9EKR1	Receptor-type tyrosine-protein phosphatase zeta	Ptprz1	2	6	10	6	9	10	12	18	15	11	14	12	3	5	5	6	13	10	15	16	17	13	10	15	254.4	2312	2312	0	323.31	0.7	3.2	4.8	3.5	5.1	4.8	5.3	9.1	7.9	6.1	7.2	6.8	1.7	2.4	2.2	2.6	7.2	5.4
D3YTP3		Mtx3	0	0	0	1	0	0	4	2	2	2	4	4	0	0	0	0	1	2	2	4	3	3	3	3	34.89	312	312	0	40.005	0	0	0	2.6	0	0	16.7	8	8.3	8.3	16.7	16.7	0	0	0	0	5.8	8
D3YTP8;Q9CY46;Q9QXA5	U6 snRNA-associated Sm-like protein LSm4	Lsm4	0	0	0	0	1	0	3	3	1	1	1	2	0	0	0	0	0	0	1	3	1	1	2	2	5.5936	47	47;138;137	0.00022075	3.6946	0	0	0	0	21.3	0	38.3	38.3	21.3	21.3	21.3	36.2	0	0	0	0	0	0
D3YTQ3		Hnrnpdl	0	0	0	1	1	1	5	5	3	2	3	5	0	1	1	1	2	2	8	4	3	3	4	4	46.27	420	420	0	22.268	0	0	0	3.8	3.8	1.9	10.5	14.3	9.3	5.7	9.3	12.4	0	3.8	3.8	3.8	8.3	5.7
D3YTZ7;Q9CR30;D6RDE6;Q8VCY7	Josephin-2	Josd2	0	0	0	0	0	0	2	0	2	1	1	0	0	0	1	0	1	0	0	1	1	2	0	0	16.119	146	146;188;67;97	0.00041632	2.9168	0	0	0	0	0	0	15.1	0	15.1	8.2	6.8	0	0	0	8.2	0	8.2	0
D3YUA0;Q99JH8	ER lumen protein-retaining receptor;ER lumen protein-retaining receptor 1	Kdelr1	0	0	0	0	0	0	1	0	0	0	0	0	0	0	0	0	0	0	0	0	0	0	0	0	17.504	150	150;212	0	16.49	0	0	0	0	0	0	12.7	0	0	0	0	0	0	0	0	0	0	0
D3YUD3;F6R4N2;E9QAD0;Q9EPW0-2	Type I inositol 3,4-bisphosphate 4-phosphatase	Inpp4a	0	0	3	3	3	3	11	14	9	9	11	11	0	2	2	3	8	7	16	16	13	11	16	14	107.08	954	954;679;690;679	1	-2	0	0	5.1	4.3	4.7	3.6	12.8	15.1	11.3	10.8	11.3	12.1	0	2.3	3.4	3.8	9.6	8.7
D3YUZ8		Dlg2	1	3	3	7	12	9	24	24	13	17	23	20	4	4	6	6	16	14	22	24	21	17	23	22	83.95	755	755	0	11.218	1.7	4.4	5	13	21.1	13.6	38.8	38.1	21.7	25.8	36.8	33.8	6.2	6	8.7	10.6	29.9	21.7
D3YV77;Q3UEB4;Q9R008;A0A0G2JDI0;A0A0G2JEG0;A0A0G2JFX8	Mevalonate kinase	Mvk	0	0	0	0	0	0	2	3	1	0	1	1	0	0	0	0	0	0	2	0	1	1	1	2	28.722	267	267;407;395;136;226;238	0	16.095	0	0	0	0	0	0	12	12.7	4.1	0	4.1	4.1	0	0	0	0	0	0
D3YVC9;Q8C0K5	Graves disease carrier protein homolog	Slc25a16	0	0	0	0	0	0	0	1	0	0	0	0	0	0	0	0	0	0	1	3	0	0	0	1	34.912	322	322;332	0.0081477	1.3542	0	0	0	0	0	0	0	2.8	0	0	0	0	0	0	0	0	0	0
D3YVE8	Solute carrier family 35 member G2	Slc35g2	0	0	0	0	0	0	1	1	1	0	0	0	0	0	0	0	0	0	0	0	0	0	0	0	46.395	412	412	0.0033924	1.7704	0	0	0	0	0	0	3.2	3.2	2.2	0	0	0	0	0	0	0	0	0
D3YVF0;H3BIV5	A-kinase anchor protein 5	Akap5	5	6	11	12	14	9	22	19	17	17	16	19	5	4	10	10	19	17	18	21	19	17	21	20	79.396	745	745;752	0	323.31	17.2	21.6	32.6	36	40.7	27.9	55.7	52.1	49.4	45.9	48.2	50.1	19.6	15.2	33.3	29.9	53.7	47.5
D3YVN0;D3YXU9;D3Z4E4;Q8BWU3	Protein FAM131A	Fam131a	0	0	0	0	0	0	1	0	0	0	0	0	0	0	0	0	0	0	0	0	0	0	0	0	3.1467	29	29;202;276;361	0.0033905	1.7641	0	0	0	0	0	0	41.4	0	0	0	0	0	0	0	0	0	0	0
D3YVQ5;Q8R104-2;Q8R104;D3YWD6;D3YTK6	NAD-dependent protein deacetylase sirtuin-3	Sirt3	0	0	0	0	0	0	2	1	1	1	1	2	0	0	0	0	1	2	2	2	1	1	2	2	20.384	182	182;257;334;100;258	0	5.787	0	0	0	0	0	0	12.1	6	6	6	6	13.7	0	0	0	0	7.7	12.1
D3YVS7;Q8K353	Cysteine-rich and transmembrane domain-containing protein 1	Cystm1	0	0	0	0	0	0	1	0	0	0	2	1	0	0	1	1	0	0	0	0	1	1	0	1	9.1651	84	84;104	0	17.224	0	0	0	0	0	0	13.1	0	0	0	13.1	11.9	0	0	11.9	11.9	0	0
D3YVV3;D3YTU5		Ankrd29	0	0	0	0	1	0	2	2	1	1	3	3	0	0	0	0	1	2	2	3	3	2	1	2	33.176	309	309;276	0	7.1326	0	0	0	0	4.2	0	9.4	7.1	4.2	4.2	12	11.3	0	0	0	0	4.2	10.7
D3YVV7;G3UYX3		Nova2	0	0	1	3	3	5	7	6	9	7	9	6	0	0	3	4	7	5	6	9	9	5	9	8	49.066	492	492;556	0	49.786	0	0	2.4	7.9	7.9	10.2	19.3	18.5	25.2	20.5	24	17.9	0	0	8.1	10.8	19.3	13.8
D3YVZ9;P58059	28S ribosomal protein S21, mitochondrial	Mrps21	0	0	0	0	0	0	2	1	1	1	0	1	0	0	0	0	1	0	2	1	1	0	1	0	5.1089	44	44;87	0	5.5456	0	0	0	0	0	0	61.4	29.5	29.5	29.5	0	29.5	0	0	0	0	31.8	0
D3YW07;Q3USR6;Q9ER97	Neuroglobin	Ngb	0	0	0	0	0	0	1	1	0	0	1	0	0	0	0	0	0	0	1	1	1	1	1	1	10.391	92	92;155;151	0.00021358	3.2511	0	0	0	0	0	0	13	13	0	0	13	0	0	0	0	0	0	0
D3YWI4;E9Q1I6;F8WHT5;G3UVW1;D6RI47;P19258	Protein Mpv17	Mpv17	0	0	0	0	0	0	1	0	1	1	1	1	0	0	0	0	0	0	0	0	1	1	1	1	18.049	162	162;165;170;178;191;176	0.0015453	2.0183	0	0	0	0	0	0	6.8	0	6.8	6.8	6.8	6.8	0	0	0	0	0	0
D3YWL1;D3YW33;P35276	Ras-related protein Rab-3D	Rab3d	2	2	2	3	1	2	3	3	3	3	3	3	1	2	2	1	3	3	3	3	3	3	3	3	12.054	106	106;136;219	0.00021	3.0508	25.5	28.3	28.3	35.8	17.9	28.3	35.8	35.8	35.8	35.8	35.8	35.8	17.9	25.5	28.3	17.9	35.8	35.8
D3YWX2;F6YTL8;Q9R0I7;E9Q803	YLP motif-containing protein 1	Ylpm1	0	0	0	1	1	0	7	5	2	2	4	6	0	0	0	0	2	1	3	5	4	4	4	5	241.05	2139	2139;1577;1386;1433	0	62.041	0	0	0	0.6	0.6	0	3.8	3.2	1.1	1.1	2.6	3.5	0	0	0	0	1.2	0.6
D3YX79	Proteasome subunit alpha type	Gm8394	2	3	3	5	3	3	5	5	3	4	6	6	2	3	3	2	4	3	5	7	5	5	5	4	26.402	241	241	0.0067766	1.4533	9.1	17.4	17	26.6	17.4	17.4	26.6	22.4	16.6	22.4	26.6	26.6	9.5	13.7	14.5	12	21.2	17
D3YXJ0	Diacylglycerol kinase	Dgkh	0	0	1	1	2	1	6	6	3	2	3	5	0	0	2	0	5	1	5	3	5	4	5	4	127.36	1156	1156	0	37.73	0	0	1	1	2.3	1	7.5	7.4	4.1	2.3	3.6	6.9	0	0	2.2	0	5.4	1.1
D3YXK0		Jakmip2	0	0	0	0	0	0	2	2	1	2	4	1	0	0	0	0	2	1	2	4	2	0	1	3	96.315	820	820	0	14.799	0	0	0	0	0	0	2.9	3.2	1.6	2.7	5.9	1.1	0	0	0	0	2.2	1.1
D3YXK2;S4R1M2	Scaffold attachment factor B1	Safb	0	0	2	1	2	2	3	4	2	2	3	5	0	0	1	1	1	2	4	5	2	2	3	3	105.1	937	937;939	0	323.31	0	0	3.1	3	3.1	3.1	7.8	10.5	5.8	3.1	6	11.5	0	0	3	2.8	2.8	5.8
D3YXN7;Q8BJU2	Tetraspanin;Tetraspanin-9	Tspan9	0	0	0	0	0	0	0	1	0	0	0	0	0	0	0	0	0	0	1	0	0	0	0	0	19.106	172	172;239	0.0017189	1.9086	0	0	0	0	0	0	0	6.4	0	0	0	0	0	0	0	0	0	0
D3YYH0		Pex5l	1	1	2	2	3	1	10	10	3	4	5	6	0	0	1	2	4	3	10	13	9	10	12	8	65.835	591	591	0	6.95	2	2	3.7	3.7	7.1	2	20.5	20.8	8.5	8.8	13.7	14	0	0	1.7	3.7	9.1	7.4
D3YYK8;E9Q6X0;Q8R001;Q8R001-2;Q3TG90	Microtubule-associated protein RP/EB family member 2	Mapre2	2	1	1	1	4	4	8	8	10	8	10	9	1	1	1	1	6	7	7	8	10	8	11	7	29.425	260	260;284;326;317;171	0	152.15	10	3.8	3.8	3.8	24.2	14.2	31.5	38.8	45	39.2	47.7	38.8	2.7	2.7	2.7	7.7	31.9	28.5
D3YYZ2		Gm5239	3	3	3	3	4	3	3	3	4	3	4	4	3	3	2	3	3	4	3	3	4	4	3	4	14.072	122	122	0.00040609	2.5609	18	18	18	18	25.4	18	18	18	25.4	18	25.4	25.4	18	18	10.7	18	18	25.4
D3YZ62;D3Z4J3;Q99104;F6TDE5;B8JK05;F6Z2S4;E9Q1F5;D6RFU0;F6SV01;F7DF36	Unconventional myosin-Va	Myo5a	7	8	16	19	30	18	64	63	49	48	57	57	5	10	16	19	39	40	69	67	58	53	61	61	212.33	1828	1828;1855;1853;585;228;217;1742;47;139;222	0	323.31	3.8	4.9	9.4	11.4	18.5	10.7	36.8	35.1	29.4	28.1	34.4	32.9	3.1	5.8	9.8	11	23.2	26.7
D3YZI9;D3Z077;G3UX58		Pgbd5	0	1	1	0	3	2	4	4	5	4	3	3	0	0	2	1	3	1	6	9	5	3	6	3	58.3	523	523;409;432	0	90.001	0	2.3	2.3	0	6.1	4	7.3	7.5	10.1	8	6.1	5.7	0	0	3.8	1.7	5.7	1.7
D3YZP9;F6SXB0;F7B4D5;REV__Q9D2W5;REV__Q6PEM6	Coiled-coil domain-containing protein 6	Ccdc6	0	0	0	0	0	0	6	6	4	3	4	5	0	0	0	0	3	2	5	5	4	5	3	6	52.938	469	469;137;136;432;445	0	98.624	0	0	0	0	0	0	13.9	18.3	11.5	9	9.6	13.2	0	0	0	0	9.6	5.1
D3YZU5;D3YZU1;D3YZU4	SH3 and multiple ankyrin repeat domains protein 1	Shank1	3	1	4	7	12	13	33	30	27	24	33	34	2	6	6	8	23	22	38	35	26	33	42	41	225.46	2158	2158;2167;2159	0	323.31	2	0.8	3.2	5	7	7	21.4	20.6	18.2	15.6	24	21.5	1	3.4	3.6	5.8	15.5	18
D3YZZ4;F6VXN4		Tsc22d4	0	0	0	0	0	0	1	2	2	2	2	2	0	0	0	0	2	0	2	1	2	1	2	2	17.578	168	168;96	0	6.9594	0	0	0	0	0	0	5.4	16.7	14.9	16.7	16.7	16.7	0	0	0	0	14.9	0
D3YZZ5;E9Q7G1		Tmed7	0	0	0	0	0	0	3	1	1	1	1	1	0	0	0	0	1	1	2	2	1	1	1	2	25.2	224	224;188	0	8.6273	0	0	0	0	0	0	9.8	4.5	4.5	4.5	4.5	4.5	0	0	0	0	4.5	4.5
D3Z0L8;D3Z761		Actn4	1	1	2	2	3	3	9	6	6	8	9	8	2	2	2	3	5	5	6	7	8	8	7	9	23.309	206	206;133	1	-2	6.8	7.3	14.1	14.1	22.3	19.4	50	35.4	39.3	44.2	50	42.2	14.1	14.1	15	18	34	27.7
D3Z0M9		Ddx23	0	0	0	0	1	0	2	4	1	1	2	1	0	0	0	0	2	1	3	2	2	5	5	4	95.493	819	819	0	7.68	0	0	0	0	1.5	0	2.4	4.3	1	1.5	2.2	1.1	0	0	0	0	2.2	1.2
D3Z0Q6;Q9Z1E4	Glycogen [starch] synthase, muscle	Gys1	0	0	0	0	0	0	2	2	0	1	0	1	0	0	0	0	0	0	2	2	1	0	1	1	76.623	674	674;738	0.00022676	4.2129	0	0	0	0	0	0	3.7	3.1	0	2.1	0	2.1	0	0	0	0	0	0
D3Z0V2;Q9ES28-8	Rho guanine nucleotide exchange factor 7	Arhgef7	0	1	1	3	2	1	9	13	6	6	11	10	1	1	1	2	9	6	13	15	9	12	9	12	71.59	630	630;705	0.0083198	1.3419	0	2.1	2.1	5.6	4	2.1	19	27.1	11.4	11.9	22.1	20.3	1.9	1.9	1.6	3.5	16.5	11.3
D3Z0V7;E9QLZ1;P62500;P62500-3;D3YW86;P62500-2;H3BLI9;E9Q7M2;A0A0G2JFZ4	TSC22 domain family protein 1	Tsc22d1	1	1	2	2	2	3	4	3	4	2	3	4	0	0	0	0	3	2	5	3	4	3	4	4	102.09	995	995;1077;1077;995;107;143;86;769;745	0	69.11	1.2	1.2	5.7	5.7	5.7	6.6	7.6	3.6	7.2	5.7	3	7.5	0	0	0	0	6.4	5.7
D3Z0X3		Orc5	0	0	0	0	1	0	0	0	0	0	0	0	0	0	0	0	0	0	0	0	1	1	0	0	36.22	312	312	1	-2	0	0	0	0	2.2	0	0	0	0	0	0	0	0	0	0	0	0	0
D3Z118;P97411;P97411-2;D3Z376;S4R217;D3Z119;F7BG11;Q3TY65;F6UY19;D3Z020;A0A087WSM1	Islet cell autoantigen 1	Ica1	0	0	0	0	0	0	4	3	2	2	1	2	0	0	1	0	2	1	2	2	2	3	5	4	52.93	465	465;478;457;277;302;310;141;431;66;73;439	0	11.101	0	0	0	0	0	0	8.2	6.2	4.9	4.9	2.6	5.4	0	0	2.4	0	5.4	2.8
D3Z1E3;D3Z551		Cttnbp2	0	0	0	0	3	0	4	5	3	3	3	2	0	0	0	1	2	2	6	6	4	6	6	4	18.497	160	160;94	1	-2	0	0	0	0	20.6	0	27.5	39.4	20	18.8	23.1	15	0	0	0	6.9	13.8	12.5
D3Z1M4;Q3URT4;Q9JLK7-2;Q9JLK7	Calcium-binding protein 1	Cabp1	0	0	0	0	0	0	0	0	0	0	0	1	0	0	0	0	0	0	0	0	1	0	0	1	37.916	350	350;212;167;227	0.0032069	1.7764	0	0	0	0	0	0	0	0	0	0	0	3.1	0	0	0	0	0	0
D3Z285		Nfu1	0	0	1	1	1	0	3	3	3	2	3	3	0	0	0	0	2	0	3	3	3	2	3	2	22.028	199	199	0.00021209	3.1774	0	0	6	6.5	5.5	0	18.1	18.1	19.6	11.6	19.1	18.1	0	0	0	0	13.1	0
D3Z2A4;Q6PEE3	Ribonucleoside-diphosphate reductase subunit M2 B	Rrm2b	0	0	0	0	0	0	1	0	1	1	0	1	0	0	0	0	1	0	0	0	1	1	1	0	34.513	299	299;351	0.001542	1.995	0	0	0	0	0	0	3.7	0	3.7	3.7	0	3.7	0	0	0	0	3.7	0
D3Z2H9		Tpm3-rs7	7	7	8	10	13	10	17	15	18	16	21	15	0	3	5	6	15	15	17	18	17	15	17	15	28.991	248	248	1	-2	26.6	25	29	40.7	44.8	33.5	45.6	49.2	48.4	49.6	55.6	48.4	0	13.7	18.1	21.8	37.5	40.3
D3Z2K2;Q9CR88	28S ribosomal protein S14, mitochondrial	Mrps14	0	0	0	0	0	0	0	0	0	0	1	0	0	0	0	0	0	0	1	0	1	0	0	1	14.279	122	122;128	0.0015492	2.0456	0	0	0	0	0	0	0	0	0	0	12.3	0	0	0	0	0	0	0
D3Z2W1;D3YWQ0;D3Z519;S4R2G0;S4R215	Diacylglycerol kinase	Dgki	0	0	1	3	2	1	6	6	5	3	5	4	1	1	2	2	5	4	8	8	5	4	6	6	115.96	1050	1050;1071;899;841;591	0	45.547	0	0	1.3	4.6	3.1	1.3	8	7.2	6.8	4.6	6.8	5.7	1.1	1.3	3	3.1	6.8	5.7
D3Z2Y6;Q9D708		S100a16	0	0	0	0	0	0	2	0	0	1	0	0	0	0	0	0	0	0	2	2	1	2	1	1	8.4556	73	73;124	0.00022821	4.2959	0	0	0	0	0	0	31.5	0	0	16.4	0	0	0	0	0	0	0	0
D3Z2Z1;F8WIA1;Q922J3;D3Z3M7;Q922J3-2;F6RCU2;Q8C0S5;F6RAY2	CAP-Gly domain-containing linker protein 1	Clip1	2	2	4	6	7	8	21	16	17	17	19	16	1	5	3	3	14	9	19	16	19	22	18	25	160.01	1426	1426;1437;1391;1320;1315;1066;840;172	0	295.01	2.1	1.8	3.8	5.4	6.8	6.7	17.3	12.8	14.2	14.1	15.5	12.6	1	4.7	2.6	2.7	12.2	7.3
D3Z320;Q64689	Sia-alpha-2,3-Gal-beta-1,4-GlcNAc-R:alpha 2,8-sialyltransferase	St8sia3	0	0	0	0	0	0	1	0	0	0	0	0	0	0	0	0	0	0	1	0	0	0	0	1	26.561	229	229;380	0.0037509	1.7184	0	0	0	0	0	0	4.4	0	0	0	0	0	0	0	0	0	0	0
D3Z3B8		Dlg1	2	2	6	6	9	8	13	17	14	14	13	13	0	3	6	5	10	11	18	16	14	14	15	15	91.622	834	834	0	323.31	2.9	3	8.2	7.9	12.9	11	23.3	27	18.7	17.5	21.9	20.7	0	4.1	9.1	7.2	16.9	18.7
D3Z3J6		Paip1	0	0	0	0	0	0	4	5	0	2	1	2	0	0	0	0	1	2	4	4	1	2	2	5	42.06	367	367	0.00021598	3.3907	0	0	0	0	0	0	11.2	12.3	0	6.3	3.8	6.3	0	0	0	0	3.8	5.4
D3Z3N4;D3YWT1		Hnrnph3	2	1	1	2	2	3	5	4	5	3	5	3	0	1	1	1	3	3	4	5	5	6	3	5	36.869	346	346;331	0	41.763	6.1	3.5	2.6	6.6	6.6	10.1	17.9	11.8	18.8	9.5	19.1	13	0	3.5	3.5	3.5	13	13
D3Z4C9;Q9CQY6;D3Z4D6	Ubiquinol-cytochrome-c reductase complex assembly factor 2	Uqcc2	0	0	0	0	0	1	2	3	1	1	2	2	0	0	0	0	1	1	2	2	1	2	3	2	15.363	127	127;136;97	0	11.684	0	0	0	0	0	10.2	15.7	25.2	7.1	7.1	19.7	19.7	0	0	0	0	7.1	7.1
D3Z4J9;Q05BC3-3	Echinoderm microtubule-associated protein-like 1	Eml1	0	0	0	1	2	0	9	6	10	7	7	8	1	0	3	1	9	7	8	8	7	9	9	9	88.327	800	800;831	1	-2	0	0	0	1.6	2.9	0	13	7.9	15.5	11.4	11.8	13	1.6	0	4.6	1.4	13.5	9.8
D3Z4R1;F6XQ35	Probable ATP-dependent DNA helicase HFM1	Hfm1	0	0	0	0	0	0	0	2	1	0	1	0	0	0	0	0	0	0	2	1	1	0	0	0	161.38	1434	1434;626	1	-2	0	0	0	0	0	0	0	1.3	0.8	0	0.8	0	0	0	0	0	0	0
D3Z4S3	Putative peptidyl-tRNA hydrolase PTRHD1	Ptrhd1	0	0	0	0	0	1	1	1	1	0	2	0	1	0	1	1	1	1	2	1	3	0	0	0	16.037	140	140	0.00022967	4.3869	0	0	0	0	0	8.6	6.4	8.6	7.1	0	15	0	8.6	0	8.6	8.6	8.6	8.6
D3Z4U5;Q8BVL9;G3UYZ9;D3Z555;G3UY22;G3UXP1	Janus kinase and microtubule-interacting protein 1	Jakmip1	0	0	0	0	1	1	0	3	3	2	4	4	0	0	1	0	1	1	4	4	3	2	0	4	97.234	831	831;626;646;339;182;150	0	17.93	0	0	0	0	1.3	1.3	0	3.2	4.2	2.4	4.6	4.6	0	0	1.1	0	1.1	1.1
D3Z5F7;P70345-2;P70345	Bcl-2-like protein 2	Gm20521;Bcl2l2	0	0	0	1	0	0	1	1	5	1	3	2	0	0	0	0	2	2	3	2	4	2	1	3	37.244	333	333;178;193	0	8.4225	0	0	0	3.3	0	0	3.3	3.6	18.3	3	9.3	6.3	0	0	0	0	6	6.3
D3Z601;Q99JH7	Calsyntenin-3	Clstn3	0	0	0	0	1	0	3	3	3	2	1	1	0	0	0	0	1	0	1	2	2	0	2	1	101.81	919	919;956	0	7.9746	0	0	0	0	1.5	0	4	4.5	4	2.6	1.5	1.5	0	0	0	0	1.5	0
D3Z6G3;D3YUY6		Mapre3	1	2	3	3	4	4	10	12	6	5	9	8	1	0	3	2	5	6	10	10	7	8	10	9	30.364	266	266;141	0	43.117	6	11.7	12.4	15.4	15.4	18.4	34.6	41.7	21.8	21.8	28.2	27.8	6	0	11.7	9	21.1	24.8
D3Z6H3;Q9WUB4;D3Z4E5;F6XWI6	Dynactin subunit 6	Dctn6	0	0	0	0	0	0	2	2	2	1	2	2	0	0	0	0	0	1	2	2	2	1	3	2	20.041	185	185;190;195;163	0	16.734	0	0	0	0	0	0	14.6	14.6	14.1	9.7	14.6	14.6	0	0	0	0	0	4.3
D3Z6I3;Q99M04	Lipoyl synthase, mitochondrial	Lias	0	0	0	0	0	0	0	0	0	0	1	0	0	0	0	0	0	1	0	1	1	0	0	0	32.173	289	289;373	0	4.6792	0	0	0	0	0	0	0	0	0	0	2.8	0	0	0	0	0	0	2.8
D3Z6I8		Tpm3	9	9	9	11	14	11	21	18	18	17	23	17	1	4	7	6	14	16	19	20	17	14	17	17	28.723	247	247	1	-2	32	31.2	30	38.1	42.1	34	48.6	52.6	40.5	47.4	54.3	49	4.9	18.6	22.7	23.5	34.4	45.3
D3Z723;P63139	Nuclear transcription factor Y subunit beta	Nfyb	0	0	0	0	0	0	1	1	1	0	1	0	0	0	0	0	0	0	1	1	1	1	1	1	11.676	106	106;207	0.0024593	1.8117	0	0	0	0	0	0	12.3	12.3	12.3	0	12.3	0	0	0	0	0	0	0
D3Z7H4	Germ cell-specific gene 1-like protein	Gsg1l	0	0	0	0	0	0	1	2	0	0	1	1	0	0	0	0	0	0	2	2	2	0	0	0	35.889	322	322	0	4.7446	0	0	0	0	0	0	3.4	6.8	0	0	3.7	3.7	0	0	0	0	0	0
D3Z7P3;D3Z7P4;F7B327	Glutaminase kidney isoform, mitochondrial	Gls	3	4	6	6	12	6	18	19	15	16	16	17	2	4	6	6	14	12	19	22	17	17	21	20	73.963	674	674;491;205	0	323.31	6.5	8.9	13.6	12.8	27.3	11.7	37.1	38.6	33.2	33.1	32.9	34.7	5	8.8	13.6	11.4	28.8	27.4
D3Z7P3-2;F6U529;F6RDM4	Glutaminase kidney isoform, mitochondrial	Gls	3	3	6	4	9	5	14	16	12	13	13	13	2	4	6	5	10	9	16	17	13	13	17	16	65.994	603	603;235;123	1	-2	7.3	8.1	15.3	9.8	21.7	11.3	32.7	37.3	28.4	28.2	28	30	5.6	9.8	15.3	10.9	23.4	21.9
D3Z7Q2		Smim20	0	0	0	0	0	0	1	1	1	1	1	1	0	0	0	0	1	0	1	2	1	1	1	1	7.818	69	69	0.00021295	3.2113	0	0	0	0	0	0	20.3	20.3	20.3	20.3	20.3	20.3	0	0	0	0	20.3	0
D3Z7R4		Syt1	3	2	4	3	5	3	5	8	6	5	5	5	1	5	4	4	5	4	8	7	6	5	6	6	26.294	236	236	0	119.68	14	10.2	16.9	13.6	17.8	14	17.8	28	17.8	17.8	17.8	17.8	4.7	17.4	17.4	13.6	17.8	13.6
D5MCW4;Q9CQ89	Protein CutA	Cuta	1	1	1	1	0	1	3	1	0	1	1	0	1	1	1	1	1	0	1	1	1	1	2	1	16.453	154	154;177	0	11.063	9.1	9.1	9.1	9.1	0	9.1	24	9.1	0	9.1	9.1	0	9.1	9.1	9.1	9.1	9.1	0
D6RCY6		Setd3	0	0	0	0	1	0	1	1	1	2	1	1	0	0	0	0	1	0	1	1	0	1	2	1	8.9814	81	81	1	-2	0	0	0	0	14.8	0	14.8	14.8	14.8	24.7	14.8	14.8	0	0	0	0	14.8	0
D6RE34;Q3U466		Cln6	0	0	0	0	0	0	0	0	0	0	1	0	0	0	0	0	0	0	0	0	0	0	0	0	4.31	40	40;308	0.00022487	4.0152	0	0	0	0	0	0	0	0	0	0	42.5	0	0	0	0	0	0	0
D6RG71;Q9DB30	Phosphorylase b kinase gamma catalytic chain, liver/testis isoform	Phkg2	0	0	0	0	0	0	0	0	1	0	1	1	0	0	0	0	0	0	0	0	0	0	0	0	10.387	90	90;406	0.0071116	1.4192	0	0	0	0	0	0	0	0	11.1	0	11.1	11.1	0	0	0	0	0	0
D6RH74;F8WJL8;A0A0B4J1L5;Q8BGN2-2;Q8BGN2	UPF0462 protein C4orf33 homolog	D3Ertd751e	0	0	0	0	0	0	0	1	0	0	0	0	0	0	0	0	0	0	1	1	1	0	0	0	9.4256	82	82;118;127;108;192	0.0011758	2.1679	0	0	0	0	0	0	0	13.4	0	0	0	0	0	0	0	0	0	0
D6RH99;D6RJK9;Q9D1X9	Transmembrane protein 50B	Tmem50b	0	0	0	0	0	0	1	1	0	0	1	1	0	0	0	0	0	0	1	1	1	1	1	1	4.1147	36	36;44;158	0.0081492	1.3543	0	0	0	0	0	0	22.2	22.2	0	0	22.2	22.2	0	0	0	0	0	0
D6RI20;Q9CR20;J3QMQ2	Immediate early response 3-interacting protein 1	Hdhd2;Ier3ip1;Gm10784	0	0	0	0	0	0	2	2	0	0	1	0	0	0	0	0	0	0	2	2	2	1	0	1	16.254	152	152;82;79	0	31.642	0	0	0	0	0	0	18.4	18.4	0	0	13.2	0	0	0	0	0	0	0
D9HP81;Q9EQZ7;Q9EQZ7-3;Q9EQZ7-2	Regulating synaptic membrane exocytosis protein 2	Rims2	0	0	0	0	0	0	5	4	2	3	5	1	0	0	0	0	2	0	5	1	4	1	5	2	177.62	1572	1572;1530;1298;285	0	37.245	0	0	0	0	0	0	5	2.9	1.7	3.1	3.9	1	0	0	0	0	2.4	0
E0CX43;E0CZ55;E0CXM1		Phkb	0	0	0	0	0	0	1	0	1	0	1	0	0	0	0	0	0	0	1	1	0	1	0	0	23.563	206	206;169;163	0.0017205	1.9129	0	0	0	0	0	0	6.3	0	4.4	0	4.4	0	0	0	0	0	0	0
E0CXB2		Ipo9	0	0	0	1	0	1	6	5	3	2	4	5	0	1	0	0	4	3	7	4	5	5	7	4	72.735	655	655	1	-2	0	0	0	3.2	0	3.2	14.5	12.8	5.8	4.9	8.5	11.8	0	4.3	0	0	10.1	8.7
E0CXE3;Q9JMB8-2;Q9JMB8	Contactin-6	Cntn6	0	0	0	0	0	0	1	1	0	0	1	0	0	0	0	0	0	0	0	2	4	0	1	3	105.52	956	956;1011;1028	0.00022437	3.9727	0	0	0	0	0	0	1	1	0	0	1.3	0	0	0	0	0	0	0
E0CXQ1;E9PUL4;E9PXX4;E9PX38;E9PYP0;E9Q8J6;E9Q4S1;E9Q7S6	High affinity cAMP-specific and IBMX-insensitive 3,5-cyclic phosphodiesterase 8B	Pde8b	0	0	0	0	0	0	0	1	0	0	0	0	0	0	0	0	0	0	0	0	1	0	0	0	37.193	329	329;674;730;780;788;838;865;830	0.0015382	1.9717	0	0	0	0	0	0	0	6.7	0	0	0	0	0	0	0	0	0	0
E0CXW7;E9QMF4		Osgep	0	0	0	0	0	0	3	3	2	0	0	0	0	0	0	0	0	0	1	3	0	1	2	3	8.3965	80	80;186	0	15.272	0	0	0	0	0	0	60	60	36.2	0	0	0	0	0	0	0	0	0
E0CXZ9		Kcnab2	2	0	1	2	4	2	13	13	11	9	13	9	1	2	2	3	5	5	14	13	10	9	11	10	42.734	382	382	1	-2	6.3	0	3.1	6.3	11.3	6.3	37.7	38.2	29.1	17.3	36.6	27	2.6	5.2	4.7	6.8	12.8	12.3
E0CY16		Cadm1	0	0	0	0	0	1	3	3	1	1	3	2	0	2	1	0	2	2	2	3	2	2	2	2	42.892	390	390	0	27.705	0	0	0	0	0	3.3	8.7	7.7	2.3	2.1	7.7	5.4	0	5.4	3.3	0	5.4	5.4
E0CY63;Q9CQX5;E0CY66	Claudin domain-containing protein 1	Cldnd1	0	0	0	0	0	0	1	2	0	0	2	0	0	0	0	1	0	0	1	2	2	1	2	1	14.297	123	123;253;99	0.00021268	3.2025	0	0	0	0	0	0	7.3	18.7	0	0	18.7	0	0	0	0	7.3	0	0
E0CYC4;E9Q6E2;Q8R3L8-3;Q8R3L8;Q8BWD8	Cyclin-dependent kinase 8;Cyclin-dependent kinase 19	Cdk8;Cdk19	0	0	0	0	0	0	1	1	0	0	1	1	0	0	0	0	1	1	1	1	1	1	1	1	28.474	245	245;399;459;464;501	0.0071103	1.4188	0	0	0	0	0	0	3.7	3.7	0	0	3.7	3.7	0	0	0	0	3.7	3.7
E0CYX9;Q3TC33;E0CYP1;Q3TC33-2	Coiled-coil domain-containing protein 127	Ccdc127	1	1	1	1	1	1	1	4	2	2	1	2	0	1	1	1	2	2	3	2	2	2	4	3	27.735	238	238;260;171;163	0	46.991	4.6	4.6	4.6	4.6	4.6	4.6	4.6	17.6	13.4	8.4	6.3	10.9	0	4.6	4.6	4.6	10.9	10.9
E0CZ16;J3KMI2;E0CZ16-2	Kelch-like protein 3	Klhl3	0	0	0	0	0	0	0	0	0	0	0	0	0	0	0	0	0	0	1	0	0	0	0	0	64.921	587	587;601;640	0.0017231	1.9217	0	0	0	0	0	0	0	0	0	0	0	0	0	0	0	0	0	0
E9PU87;Q6P4S6;F6U6U5;F6S7W6;F6U8X4;Q6P4S6-2	Serine/threonine-protein kinase SIK3	Sik3	0	1	2	1	1	2	10	11	4	2	4	4	0	2	1	0	3	5	10	7	6	6	8	6	150.66	1369	1369;1311;1214;1319;506;487	0	247.45	0	1.8	2.5	1.8	1.8	2.4	9.6	10.4	3.8	2.4	3.9	3.8	0	2.5	0.7	0	2	5
E9PUC5;Q8C0E9		Psd3	1	2	3	3	8	5	17	19	13	14	20	15	1	4	6	9	13	15	20	19	15	15	18	19	42.299	376	376;390	0	33.9	2.7	5.3	9.8	9	23.9	13.6	42	44.4	36.7	40.7	47.9	43.1	3.7	11.7	15.7	24.7	36.4	39.9
E9PUD2;Q8K1M6-3;Q8K1M6-5	Dynamin-1-like protein	Dnm1l	4	1	6	12	14	9	27	27	21	21	24	20	5	6	10	12	24	23	28	31	27	21	26	24	79.532	712	712;699;221	0	323.31	7.3	1.7	9.8	20.9	25.4	16.6	52.8	46.1	36.1	38.6	41.4	37.8	11.8	14	22.3	25.7	44.1	43.3
E9PUL5	Proline-rich transmembrane protein 2	Prrt2	6	7	7	7	7	7	9	8	9	7	9	7	3	3	3	3	5	5	8	9	9	6	9	8	35.923	346	346	0	323.31	33.8	37	37	33.8	39.9	35	44.2	40.5	44.2	37.9	44.2	38.4	24	24	24	20.8	35.3	33.2
E9PUL9;B2RQ80;P83510;E0CZD7;E0CY98;B9EKN8;E0CZF8;E0CXD6;P83510-2;E0CYV5	Traf2 and NCK-interacting protein kinase	Tnik	0	0	1	2	4	2	16	14	6	7	13	12	1	0	1	6	7	9	17	21	9	12	16	15	151.3	1331	1331;1360;1323;1276;1305;1352;1268;1297;1289;227	0	127.46	0	0	1.4	2.3	3.9	2.3	16.2	14	6.8	6.6	12.6	12.4	1	0	1	5.8	6.4	9.9
E9PUM4;Q71LX4	Talin-2	Tln2	1	1	4	6	15	10	38	38	37	24	38	30	1	5	11	8	27	28	44	41	36	36	42	35	271.66	2542	2542;2375	0	323.31	0.5	0.6	2	3.3	8.5	5.4	21.7	21.2	20.1	12.6	20.2	17.5	0.6	2.4	5.3	3.9	14.5	15.3
E9PUN2;E9PUN1		Nrxn2	0	0	1	1	2	2	4	5	5	3	4	4	0	0	0	0	2	3	5	8	6	4	6	5	70.384	660	660;353	0.0041121	1.6846	0	0	2	1.5	3.5	3.2	6.5	8.6	7.3	5.3	6.8	7	0	0	0	0	3.5	5.2
E9PUQ5;Q921M4;Z4YJU8;Q921M4-2;A2AN42;A2AN45;A2AN46;A2AN48	Golgin subfamily A member 2	Golga2	0	0	0	0	0	0	1	3	0	1	1	1	0	0	0	0	0	0	1	1	1	2	2	3	116.28	1026	1026;999;956;967;201;272;337;282	0	13.063	0	0	0	0	0	0	1.3	2.8	0	0.8	0.9	1.2	0	0	0	0	0	0
E9PUQ8;A0A087WP73;A0A087WP49	Diacylglycerol kinase	Dgkd	0	0	0	0	0	0	0	0	0	1	0	0	0	0	0	0	1	0	3	2	0	0	2	0	135.21	1220	1220;364;197	0.00021584	3.389	0	0	0	0	0	0	0	0	0	1.1	0	0	0	0	0	0	0.8	0
E9PUV4		Skp1a	0	0	0	0	2	2	2	2	2	1	3	2	0	1	1	1	2	2	3	4	2	2	2	2	10.564	96	96	1	-2	0	0	0	0	46.9	30.2	27.1	46.9	46.9	17.7	56.2	46.9	0	7.3	29.2	7.3	46.9	46.9
E9PV14		Epb4.1l1	1	2	1	7	7	3	21	19	16	15	18	17	1	1	1	6	15	13	22	21	22	19	19	18	117.17	1064	1064	0	48.787	1.1	1.1	1.1	6.2	8.6	3.5	21.2	18.6	15	17	17.6	19.5	1.1	0.8	1.1	6.8	15.6	14.3
E9PV24-2;E9PV24	Fibrinogen alpha chain;Fibrinopeptide A;Fibrinogen alpha chain	Fga	0	0	0	0	1	0	1	0	1	2	1	0	0	0	0	0	0	1	3	2	1	1	2	1	61.325	557	557;789	0	5.4023	0	0	0	0	2.3	0	1.4	0	2	4.3	1.4	0	0	0	0	0	0	1.4
E9PV26;H3BJU6;H3BLA4		Prr36	0	0	0	0	2	0	6	7	6	3	5	4	0	0	1	0	3	3	9	3	5	5	9	6	110.69	1098	1098;205;156	0	70.372	0	0	0	0	2.4	0	8.1	9	8	4.5	7	5.5	0	0	1.1	0	4.5	4.2
E9PV44;O35143	ATPase inhibitor, mitochondrial	Atpif1	0	1	0	0	2	1	2	2	5	3	5	2	0	1	1	1	1	1	3	2	3	1	1	2	8.7887	74	74;106	0	13.458	0	12.2	0	0	24.3	12.2	25.7	25.7	39.2	23	39.2	25.7	0	12.2	12.2	12.2	12.2	12.2
E9PV86;E9PW38;E9PYR7		Mctp1	0	0	0	0	0	1	0	1	2	0	1	1	0	0	0	0	0	0	2	3	1	1	1	1	106.79	951	951;694;319	0	5.7793	0	0	0	0	0	1.8	0	1.8	2.8	0	1.1	1.1	0	0	0	0	0	0
E9PVA8;Q8BIX2		Gcn1l1	1	0	0	1	3	1	12	16	4	7	12	11	0	0	0	0	4	5	20	12	16	11	12	15	293.02	2671	2671;1054	0	138.3	0.5	0	0	0.4	1.4	0.5	6.1	7.9	2.4	3.1	5.7	5.5	0	0	0	0	2	1.9
E9PVC5;E9Q770		Eif4g1	0	1	2	4	5	5	16	15	15	14	12	13	0	1	1	4	13	9	23	15	14	15	20	17	175.46	1594	1594;958	1	-2	0	0.7	1.6	4.4	4	3.3	11.5	10.2	12.4	11.2	10	10.9	0	0.6	0.8	2.6	10.1	8.3
E9PVS5		Immt	0	2	5	4	5	4	4	4	4	3	3	4	1	3	1	2	2	3	6	7	3	4	5	3	19.676	188	188	0.00022427	3.968	0	9	21.8	21.8	21.8	14.9	25	19.7	20.7	16	16.5	20.7	4.3	16	4.3	9	9	18.1
E9PVU7;Q01063;B1PSD9;B2KF57;B2KF84;F6QFD1;Q01063-2;Q01063-3;A6XDB1;A6XDB0;F6YIS2	cAMP-specific 3,5-cyclic phosphodiesterase 4D	Pde4d	0	0	0	1	1	1	5	5	4	2	4	4	0	0	2	0	3	0	6	5	6	2	6	5	90.758	803	803;747;698;700;703;754;678;584;504;517;207	0	29.218	0	0	0	1.5	1.5	1.1	7.5	6.4	5.2	2.7	6	6	0	0	2.7	0	4.5	0
E9PVV3;P15388	Potassium voltage-gated channel subfamily C member 1	Kcnc1	0	0	1	0	1	1	2	4	3	2	3	4	0	0	0	0	4	1	4	3	4	3	4	3	65.857	585	585;511	0	8.8648	0	0	1.5	0	1.5	1.5	4.4	8.2	4.3	2.9	5.8	8.4	0	0	0	0	6	1.4
E9PW37;D3YUS5		Rasal2	0	1	0	0	1	1	5	7	3	2	4	3	0	0	0	0	2	2	4	5	7	5	7	8	144.59	1286	1286;1261	0	26.163	0	1	0	0	1	1	5.3	7.1	2.8	2	3.5	2.7	0	0	0	0	1.8	1.8
E9PWG2;E9PY51		Trappc8	0	0	0	0	1	0	5	5	3	1	6	3	0	0	1	0	3	1	6	2	4	3	5	7	160.91	1437	1437;822	0	27.687	0	0	0	0	0.8	0	4.3	3.8	2.2	0.8	5.2	2.6	0	0	0.6	0	2.1	0.6
E9PWP9		4931408C20Rik	0	0	0	0	1	0	1	1	1	1	1	1	0	0	0	0	0	0	1	1	1	1	1	2	154.1	1381	1381	0.0084976	1.3382	0	0	0	0	0.8	0	0.8	0.8	0.8	0.8	0.8	0.8	0	0	0	0	0	0
E9PWT2		Zfp229	0	0	0	0	0	0	0	0	0	0	0	0	0	0	0	0	0	0	1	0	0	0	0	0	82.379	705	705	1	-2	0	0	0	0	0	0	0	0	0	0	0	0	0	0	0	0	0	0
E9PWX1		Dpp6	2	4	4	6	12	4	17	20	13	13	14	12	0	4	5	4	9	9	19	15	14	15	21	17	97.223	859	859	0	28.641	2.4	4.7	5.7	9.7	19.2	5.8	22.6	25.4	16.8	19.1	16.6	15.9	0	5.4	7.2	6.3	15	12.2
E9PX24;Q3UN90	LYR motif-containing protein 9	Lyrm9	0	0	0	0	0	0	0	1	0	0	0	0	0	0	0	0	0	0	1	0	0	1	1	1	11.088	97	97;78	0.0011862	2.2633	0	0	0	0	0	0	0	11.3	0	0	0	0	0	0	0	0	0	0
E9PX29;Q91ZE6;E9PZC2;Q66JV7;Q66JV7-2		Sptbn4	1	2	2	3	14	7	28	27	20	23	30	29	0	0	2	2	16	19	24	28	29	24	32	31	288.82	2561	2561;2555;1241;365;366	0	323.31	0.5	0.9	1.1	1.3	7.7	2.7	15.2	14.4	11.1	11.1	15.1	16.8	0	0	1	1.7	8.7	10.7
E9PX52;K7N6H4;L7N2D1;J3KMP8		Asap2	0	0	0	1	1	0	3	6	1	2	4	5	0	0	0	0	3	2	3	6	4	5	3	4	111.16	1000	1000;105;111;111	0.00041597	2.9121	0	0	0	1.4	1.4	0	4.5	8.5	2.2	2.4	5.8	7.3	0	0	0	0	5.4	3.6
E9PXB7;Q8CFI0;Q8CFI0-3	E3 ubiquitin-protein ligase NEDD4-like	Nedd4l	1	1	2	3	4	3	5	11	5	5	11	10	1	1	3	1	4	6	10	9	5	4	8	9	112.22	976	976;1004;984	0	82.003	1.2	1.2	2.8	4.3	5.5	3.8	6.2	12.2	6.8	6.9	14	13.8	1	1	3.8	1.2	4.9	6.9
E9PXB9;Z4YN86;Q9CQ85	Mitochondrial import inner membrane translocase subunit Tim22	Timm22	0	0	1	1	1	0	1	0	1	1	1	1	0	0	0	0	0	1	1	2	1	1	1	1	9.2296	90	90;116;194	0	10.401	0	0	16.7	16.7	16.7	0	16.7	0	16.7	16.7	16.7	16.7	0	0	0	0	0	16.7
E9PXF0		Pcdh17	0	0	0	0	1	1	2	1	1	0	1	3	0	0	0	0	0	0	1	3	2	3	0	0	126.15	1157	1157	0	15.06	0	0	0	0	0.9	0.9	2.7	1.6	1.7	0	1	4.1	0	0	0	0	0	0
E9PXG2;J3KMS4;J3QMR8		Dlg4	0	1	1	2	4	2	4	4	3	4	3	4	0	0	2	1	4	4	4	4	5	4	4	4	11.584	107	107;51;24	0.007821	1.3946	0	11.2	11.2	24.3	61.7	24.3	61.7	61.7	48.6	61.7	48.6	61.7	0	0	22.4	11.2	61.7	61.7
E9PY08;P97857	A disintegrin and metalloproteinase with thrombospondin motifs 1	Adamts1	0	0	0	0	0	0	0	0	0	1	1	0	0	0	0	0	0	0	0	0	0	0	0	0	74.659	681	681;968	1	-2	0	0	0	0	0	0	0	0	0	1.3	1.3	0	0	0	0	0	0	0
E9PY16;Q8R2V5		Adap1	0	0	0	0	1	1	11	11	3	2	9	7	0	0	0	2	1	2	11	13	7	9	11	10	43.37	374	374;381	0	73.888	0	0	0	0	3.2	2.4	33.4	34.2	11	5.6	28.6	21.1	0	0	0	5.6	2.4	7.2
E9PYD1;D3Z100;F6ZXW2;D3YXS7		Fam98c	0	0	0	0	0	0	1	0	0	0	0	1	0	0	0	0	0	0	1	0	1	1	2	2	37.271	344	344;142;213;273	0	5.4445	0	0	0	0	0	0	2.9	0	0	0	0	5.2	0	0	0	0	0	0
E9PYG6		Rasa1	0	0	0	1	2	0	4	4	4	3	2	2	0	0	0	1	4	2	4	4	2	1	4	2	115.43	1038	1038	0	28.292	0	0	0	1.9	2.8	0	4.5	4.3	5.1	4.1	2.7	2.7	0	0	0	1.3	4.9	2.7
E9PYH0;Q62059;E9QMK2;G3XA35;Q62059-3;E9QMK3;Q62059-4;Q62059-2;Q8BS97;F7B603;F7B6F7;E0CZC0	Versican core protein	Vcan	0	0	0	1	2	0	6	5	1	1	3	6	0	0	0	0	2	2	7	7	4	3	7	5	366.89	3354	3354;3357;1615;2394;1614;655;654;2397;368;141;98;100	0	89.829	0	0	0	0.6	0.8	0	2.6	2.3	0.2	0.6	1.1	2.2	0	0	0	0	0.6	0.7
E9PYH6;D3YUD4	Histone-lysine N-methyltransferase	Setd1a	0	0	0	0	0	0	0	0	0	0	0	0	0	0	0	0	0	0	0	1	0	0	1	0	186.06	1716	1716;247	0.0071077	1.4127	0	0	0	0	0	0	0	0	0	0	0	0	0	0	0	0	0	0
E9PYI7;F6VG99;E9PYF4;F6TFN2;E0CZD8;Q3UPW3		Lmo7	0	0	0	0	2	0	2	5	0	1	2	4	0	0	0	1	1	1	6	9	2	2	6	0	164.74	1453	1453;1604;1699;1189;422;471	0	34.15	0	0	0	0	1.4	0	1.7	5.8	0	0.8	2.6	3.9	0	0	0	0.8	0.6	0.8
E9PYP8;Q9WVJ5	Beta-crystallin B1;Beta-crystallin B1B	Crybb1	0	0	0	0	0	0	0	1	2	1	1	0	0	0	0	0	0	0	1	2	0	0	1	0	26.504	236	236;250	0	15.499	0	0	0	0	0	0	0	5.9	11	5.1	5.9	0	0	0	0	0	0	0
E9PZ00;Q8BFQ1;K3W4L3;J3QPG5;Q61207	Prosaposin	Psap	0	0	1	0	0	1	4	4	6	4	5	5	0	2	1	2	4	3	3	5	6	5	5	6	60.672	551	551;554;556;557;557	0	13.188	0	0	1.8	0	0	1.8	7.4	8.3	12	8.3	10.3	10.3	0	4.5	1.8	3.4	8	5.8
E9PZ15;E9Q686;A2AMC3;Q3UXG7;Q91ZW2	GDP-fucose protein O-fucosyltransferase 1	Pofut1	0	0	0	0	0	0	0	0	0	0	0	0	0	0	0	0	0	0	0	0	0	0	1	0	33.62	297	297;298;352;353;393	0.00021137	3.1255	0	0	0	0	0	0	0	0	0	0	0	0	0	0	0	0	0	0
E9PZ16;B1B0C7;Q05793	Basement membrane-specific heparan sulfate proteoglycan core protein;Endorepellin;LG3 peptide	Hspg2	0	1	2	2	3	2	12	11	8	8	12	11	0	1	1	1	4	5	15	18	13	9	15	12	469.78	4383	4383;4375;3707	0	154.82	0	0.2	0.6	0.5	0.8	0.5	3.4	3.5	2.5	2.3	3.7	3.4	0	0.3	0.3	0.5	1.3	1.6
E9PZ19		Igsf9b	0	0	0	0	0	0	0	1	0	1	1	1	0	0	0	0	0	0	0	0	0	0	0	0	144.95	1328	1328	0.0042854	1.652	0	0	0	0	0	0	0	1.2	0	1.2	1.2	1.2	0	0	0	0	0	0
E9PZA8;Q9R0N7	Synaptotagmin-7	Syt7	0	0	3	7	8	5	12	11	12	7	12	10	1	0	4	3	9	8	11	12	10	11	8	11	63.098	567	567;403	0	320.48	0	0	8.1	19.4	21.3	11.5	28.4	28	29.1	19.8	28	25.4	3.4	0	9.5	7.6	23.8	21.7
E9PZB3		Gm5093	2	1	1	1	1	1	2	2	2	2	1	3	0	2	1	2	3	2	4	3	4	4	4	2	19.876	174	174	0	18.864	20.7	8	8	8	8	8	20.7	13.2	12.6	13.2	8	13.2	0	13.2	8	13.2	17.8	13.2
E9PZF0;Q01768;Q5NC79	Nucleoside diphosphate kinase;Nucleoside diphosphate kinase B	Gm20390;Nme2	3	2	4	3	4	4	14	14	9	10	12	10	2	4	4	6	9	10	15	16	13	11	13	12	30.2	267	267;152;117	0	323.31	27	18	30.7	27	30.7	30.7	70	62.9	46.4	50.2	57.3	50.2	9	30.7	30.7	31.1	47.6	47.6
E9PZP8;F6RXM1		Herc1	0	0	0	0	0	0	5	4	0	0	2	3	0	0	0	0	0	0	5	3	2	0	5	2	532.65	4859	4859;569	0	12.263	0	0	0	0	0	0	1.2	0.8	0	0	0.5	0.7	0	0	0	0	0	0
E9Q035;Q921I1;P47758;D3YYR8;E9Q2Q7;F7CJN9;F7BAE9;Q9DBD0;E9Q939;D3YY36;CON__Q2HJF0	Serotransferrin	Gm20425;Tf	1	2	4	4	8	7	17	19	17	16	20	16	3	3	3	7	16	17	16	18	19	18	20	16	107.8	978	978;697;269;237;171;249;278;700;73;622;622	0	323.31	0.9	2.5	4.1	5.1	9	7.9	19.4	18.9	17.4	20.1	20.8	17	3.2	2.9	2.7	7.4	17.6	19.5
E9Q0D4;E9Q305;E9PXF8;F6ZDC5		Sbf2	0	0	0	0	0	0	1	3	1	0	3	0	0	0	1	0	1	1	3	1	2	2	3	4	205.02	1826	1826;1847;1872;340	0.0067927	1.4775	0	0	0	0	0	0	0.5	1.3	0.5	0	1.8	0	0	0	0.5	0	0.5	0.5
E9Q0F0		Krt78	1	1	1	3	2	1	2	2	2	2	3	2	0	0	0	1	1	1	2	2	2	1	1	2	112.26	1068	1068	0.001176	2.1707	1.1	1.1	1.1	2	1.3	0.7	1.3	3.2	1.3	1.3	2	1.3	0	0	0	1.1	1.1	1.1
E9Q0J2;A2ACC6;Q8BQZ4;F8WHN4;A2ACC7;Q8BQZ4-2	Ral GTPase-activating protein subunit beta	Ralgapb	0	0	0	0	0	0	2	3	3	3	3	6	0	0	0	0	2	1	4	6	3	3	6	4	167.94	1507	1507;1495;1484;1491;1173;490	0	71.98	0	0	0	0	0	0	2.6	3.5	1.9	2.9	3.1	6.8	0	0	0	0	2.5	1.8
E9Q0N0;Q9Z0R4;E9Q3I5;E9Q3I9;E9Q3I4;Q9Z0R4-2;E9Q3I8;Q6NZJ5;CON__ENSEMBL:ENSBTAP00000001528;D3Z6P4;F6U8U1;F6ZLP6;Q6J1S9;F6R6C8;F6TCC6	Intersectin-1	Itsn1	0	0	2	2	7	4	23	24	17	15	17	16	0	0	3	0	18	15	25	23	17	20	23	20	194.89	1719	1719;1714;1218;1147;1176;1213;1142;621;1222;359;346;73;77;256;173	0	323.31	0	0	1.9	1.5	5.2	3.4	18.9	19.5	14.3	13	13.7	12.8	0	0	2.9	0	13	11.6
E9Q0S6;A0A087WRU0;A0A087WQ94;A0A087WQM0;A0A087WQS0;Q9DBT6;A0A087WSC8		Tns1	0	0	0	0	1	1	1	1	2	2	1	3	0	0	0	0	1	0	2	3	2	2	2	3	201.38	1888	1888;1705;1719;1823;1867;624;88	0	12.752	0	0	0	0	0.7	0.7	0.7	0.8	1.8	1.8	0.7	2.7	0	0	0	0	0.7	0
E9Q0V6;B1AXH1;A0A0G2JFH6	NHS-like protein 2	Nhsl2	0	0	0	0	1	0	2	6	1	0	5	2	0	0	0	0	1	1	7	3	3	3	3	1	132.35	1219	1219;854;148	0	20.413	0	0	0	0	0.8	0	1.8	6.1	0.7	0	4.5	2.1	0	0	0	0	1.1	1.1
E9Q0W5;G3X9I1;G5E911;Q91VU0;E9Q8C5;E9Q6F0	Protein FAM3C	Fam3c	0	0	0	0	0	0	2	1	0	0	0	0	0	0	0	0	0	0	0	2	1	1	1	2	16.519	152	152;197;247;227;99;110	0	5.8301	0	0	0	0	0	0	18.4	7.9	0	0	0	0	0	0	0	0	0	0
E9Q0X7;Q9Z175	Lysyl oxidase homolog 3	Loxl3	0	0	0	0	0	0	1	1	1	1	1	1	0	0	0	0	0	0	0	0	1	0	1	1	52.385	472	472;754	0.00099187	2.3048	0	0	0	0	0	0	2.5	2.5	2.5	2.5	2.5	2.5	0	0	0	0	0	0
E9Q137		Tex264	0	0	0	0	0	0	1	0	0	1	2	1	0	0	0	0	1	0	1	0	1	0	1	1	33.589	309	309	0.00041009	2.6851	0	0	0	0	0	0	4.5	0	0	4.5	7.8	4.5	0	0	0	0	4.5	0
E9Q171;E9PW06		Nfasc	7	7	5	7	11	9	20	24	19	15	22	21	4	10	11	6	15	13	23	22	22	17	22	21	130.24	1157	1157;1174	0.0011774	2.1791	7.4	6.7	5	6.9	10.9	7.9	20.1	22.9	16.9	14.3	19.2	18.9	4.6	10.3	11	6.6	14.6	13.8
E9Q1M1		Pdzd2	0	0	0	0	0	0	0	1	0	1	0	0	0	0	0	0	0	0	1	1	0	0	0	1	296.72	2796	2796	0.00079808	2.3733	0	0	0	0	0	0	0	0.6	0	0.6	0	0	0	0	0	0	0	0
E9Q1P8	Interferon regulatory factor 2-binding protein 2	Irf2bp2	0	0	0	0	0	0	0	1	1	1	1	1	0	0	0	0	1	0	2	2	1	1	1	1	59.291	570	570	0	12.472	0	0	0	0	0	0	0	2.6	2.6	2.6	2.6	2.6	0	0	0	0	2.6	0
E9Q1T1;A0A0G2JGS4;Q6PHZ2;F7A856	Calcium/calmodulin-dependent protein kinase type II subunit delta	Camk2d	4	4	4	9	9	7	14	15	13	10	15	12	1	4	3	7	11	10	17	16	12	13	15	15	60.004	533	533;533;499;206	1	-2	9.6	9	9.8	18.2	20.6	17.3	30	34.1	29.3	22	30.2	25.9	1.7	8.3	6.2	16.5	24.8	25.7
E9Q1W7;Q8BM85;Q8BM85-2	TBC domain-containing protein kinase-like protein	Tbck	0	0	0	0	0	0	3	3	0	0	3	4	0	0	0	0	1	0	1	2	3	1	4	2	100.64	893	893;762;688	0	6.9132	0	0	0	0	0	0	5.2	4.4	0	0	3.8	4.7	0	0	0	0	0.9	0
E9Q1Z0		4732456N10Rik	0	0	1	3	5	4	2	1	2	2	3	3	0	0	1	0	0	0	1	1	2	1	0	2	58.224	538	538	1	-2	0	0	1.3	5.9	7.2	6.1	1.7	1.3	1.7	3.5	4.5	5.2	0	0	1.3	0	0	0
E9Q202;Q9JI18;A2API5	Low-density lipoprotein receptor-related protein 1B	Lrp1b	0	0	0	0	0	0	1	4	1	0	0	0	0	0	0	0	0	0	3	3	0	0	2	0	376.33	3357	3357;4599;4630	0	6.6455	0	0	0	0	0	0	0.4	1.5	0.4	0	0	0	0	0	0	0	0	0
E9Q247;Q6AXF6;F6YLH2	SID1 transmembrane family member 1	Sidt1	0	0	0	0	0	0	1	2	0	0	2	2	0	0	0	0	0	0	1	1	2	1	2	2	94.412	832	832;827;62	0.00022589	4.1563	0	0	0	0	0	0	1	2.3	0	0	2	2	0	0	0	0	0	0
E9Q2E4;E9PX61;Q6GQX8		Gm15800	0	1	0	0	2	2	13	13	5	4	11	11	0	0	1	0	6	3	15	13	12	10	15	12	484.12	4418	4418;4126;1014	0	188.61	0	0.2	0	0	0.5	0.4	3.8	3.6	1.5	1.1	3.2	3.3	0	0	0.2	0	1.5	0.8
E9Q2K2		Tanc2	0	0	0	0	0	0	1	1	1	0	1	1	0	0	0	0	1	1	1	1	0	1	1	1	12.723	117	117	0.00022578	4.1235	0	0	0	0	0	0	13.7	13.7	13.7	0	13.7	13.7	0	0	0	0	13.7	13.7
E9Q2S0;A0A0A6YY83;A2RS43;A0A0A6YY48;A0A0A6YWD5;A0A0G2JG16;A0A0A6YW34		Pcdh7	0	0	0	0	0	0	5	7	3	3	3	4	0	0	1	0	2	4	5	2	8	5	3	8	135.87	1247	1247;1255;1069;802;125;171;379	0	20.672	0	0	0	0	0	0	5.2	8	2.6	3.6	4.4	5.5	0	0	0.8	0	2	3.6
E9Q2V1;P61215	Carbonic anhydrase-related protein 10	Car10;Ca10	0	0	0	0	0	0	0	1	0	0	1	1	0	0	0	0	0	0	0	1	0	0	1	1	34.952	304	304;328	0.00079856	2.3817	0	0	0	0	0	0	0	3.6	0	0	3.6	3.6	0	0	0	0	0	0
E9Q2W9		Actn4	2	2	3	5	7	3	24	23	18	17	22	21	3	3	5	7	15	15	23	23	21	20	19	24	59.897	518	518	0	42.941	4.6	5	7.7	13.5	18.9	7.7	51.2	44.4	37.8	35.9	43.1	42.9	7.7	7.7	12.7	16.2	35.5	33.4
E9Q3G8		Nup153	0	0	0	0	0	0	2	1	0	0	1	1	0	0	0	0	0	0	2	2	0	0	0	0	152.01	1462	1462	0	5.313	0	0	0	0	0	0	1.5	0.9	0	0	0.9	0.9	0	0	0	0	0	0
E9Q3H6		Coq10a	0	0	0	0	0	0	2	2	0	0	1	1	0	0	0	0	1	0	1	2	1	0	2	0	28.927	259	259	0.00021084	3.0973	0	0	0	0	0	0	8.5	8.5	0	0	5	5	0	0	0	0	3.5	0
E9Q3L1;E9Q174;V9GXM4;V9GX76;E9PVU0;E9Q175;Q64331	Unconventional myosin-VI	Myo6	1	1	1	2	4	4	17	14	11	12	17	16	0	2	1	1	7	6	17	15	13	13	18	20	145.8	1262	1262;1284;1285;1294;1266;1253;1265	0	161.21	0.9	0.9	1.2	1.4	3.6	3.2	18.9	14.6	9.7	11.8	16.6	16.5	0	2.4	0.6	1.2	7.7	7.1
E9Q3L2;F6Y9T6;F6XSW4;D6RJ66;F6WIX7		Pi4ka	2	2	8	5	10	8	25	21	17	14	23	26	1	4	10	6	14	13	23	23	24	18	27	28	231.35	2044	2044;320;210;142;74	0	274.99	1.2	1	4.4	2.9	5.2	4.7	14.7	12.9	9.3	8.5	13.7	14.7	0.6	2.5	5.8	3.3	7.8	7.5
E9Q3M3;O08788;E9Q586;O08788-2;D3YX34;D3Z2M9;D3YYG9	Dynactin subunit 1	Dctn1	3	8	8	14	21	14	31	29	29	24	26	24	3	9	11	13	20	25	27	23	26	25	28	25	139.76	1264	1264;1281;1239;1243;1142;159;190	0	323.31	2.8	6.6	7.4	13.8	21	12.8	35.2	30.2	28.7	23.9	26.3	25.7	2.6	9.1	11.5	12.9	18	25.1
E9Q3M9		2010300C02Rik	1	1	2	4	5	5	17	16	8	8	16	14	1	2	3	2	13	7	22	17	15	10	17	19	125.91	1175	1175	0	249.56	0.6	0.6	3.1	5.2	6.3	5.2	24.5	15.7	9.9	9.9	21	16.8	0.6	1.7	3.7	2.6	18.2	7.6
E9Q3Q6;Q61490;E9Q4G8;Q5MPX5;F6QH25	CD166 antigen	Alcam	1	2	5	3	6	6	11	12	12	11	8	8	2	2	4	3	9	8	13	13	10	9	11	11	63.668	570	570;583;555;133;345	0	190.86	2.1	4.6	8.6	7.9	14.2	11.6	23.2	27.2	19.1	20.4	20	17.7	4.2	4.4	8.1	6.3	18.2	18.4
E9Q3Y4;A0A0A6YXL6;Q9ESE1;A0A0A6YXX3;Q9ESE1-2;Q9ESE1-3;Q8BSM6	Lipopolysaccharide-responsive and beige-like anchor protein	Lrba	0	0	0	0	3	1	6	5	2	1	7	5	0	0	0	0	4	2	5	5	8	7	6	7	316.81	2854	2854;2790;2856;2577;2792;2579;758	0	16.62	0	0	0	0	1.8	0.6	2.1	2	0.7	0.3	2.8	1.9	0	0	0	0	1.4	0.8
E9Q3Y7;E9Q5L4;Q5PR69;Q5PR69-2	Uncharacterized protein KIAA1211	C530008M17Rik;Kiaa1211	0	0	0	0	0	0	0	0	0	0	2	1	0	0	0	0	1	0	0	2	2	1	0	2	142.54	1288	1288;1291;1207;1204	0	11.553	0	0	0	0	0	0	0	0	0	0	1.9	0.7	0	0	0	0	0.8	0
E9Q401;F6U7V1;E9PZQ0;K3W4M2	Ryanodine receptor 2	Ryr2	0	1	1	3	6	6	33	39	12	12	27	17	0	0	4	2	15	11	41	45	29	27	35	27	564.81	4966	4966;4966;5035;5033	0	203.47	0	0.3	0.4	0.7	1.6	1.6	7.9	9.3	2.9	3	6.4	3.8	0	0	0.9	0.4	3.7	3
E9Q411		Nbas	0	0	0	0	0	0	2	1	0	0	2	0	0	0	0	0	0	0	4	1	0	0	1	1	265.77	2356	2356	0.00020947	3.0142	0	0	0	0	0	0	0.7	0.5	0	0	0.9	0	0	0	0	0	0	0
E9Q421;Q8BXX3;Q8BL63;Q9CXY9	GPI-anchor transamidase	Pigk	0	0	0	0	0	0	1	1	0	0	2	1	0	0	0	0	1	0	1	1	0	1	1	1	40.862	362	362;364;442;395	0.00021151	3.1309	0	0	0	0	0	0	3	3	0	0	6.1	3	0	0	0	0	3	0
E9Q447;A3KGU5;P16546-2;A3KGU9	Spectrin alpha chain, non-erythrocytic 1	Sptan1	44	48	69	87	109	76	150	164	147	138	159	143	33	50	65	80	114	117	157	159	140	139	152	150	285.34	2478	2478;2457;2452;477	0	137.3	20.6	23.4	33.7	41.7	49.7	37	62.1	67.8	60.5	57.4	62.3	59.9	18.4	26.5	33.5	38.2	54.1	53
E9Q452		Tpm1	4	3	3	8	12	5	15	12	12	9	14	13	0	2	3	3	8	11	12	12	14	11	13	12	32.495	281	281	1	-2	13.5	12.1	13.2	28.1	33.8	16.4	44.5	42.3	35.6	31.7	47.7	40.2	0	8.2	11.7	12.1	22.4	27.8
E9Q467;E9Q236		Abcc4	0	0	0	0	0	0	0	0	0	0	0	0	0	0	0	0	0	0	0	2	0	0	0	0	140.21	1250	1250;1325	0.0044486	1.5959	0	0	0	0	0	0	0	0	0	0	0	0	0	0	0	0	0	0
E9Q4K7	Kinesin-like protein	Kif13b	0	0	1	0	0	0	0	0	1	1	0	1	0	0	0	0	0	1	0	0	1	0	0	0	204.57	1843	1843	0.0004122	2.7347	0	0	0.6	0	0	0	0	0	0.6	0.6	0	0.6	0	0	0	0	0	0.6
E9Q4M4		Chchd6	2	2	2	3	6	6	5	7	7	6	6	6	1	3	4	1	6	5	7	7	7	6	5	7	26.388	245	245	1	-2	9.8	9.8	10.6	13.9	27.3	29.4	26.1	29.8	32.7	32.2	23.7	26.5	3.3	14.7	18.8	4.9	29.4	24.5
E9Q4P1;D3YWG9;A0A087WPX9;D3Z057;Q9DAD3		Wdfy1	0	0	0	0	0	0	2	5	4	3	3	4	0	2	1	1	0	1	3	4	3	3	2	3	46.217	410	410;75;110;182;187	0	17.352	0	0	0	0	0	0	8.3	16.6	13.4	11	10.7	12	0	4.4	2.7	1.7	0	2.7
E9Q557;E9PZW0	Desmoplakin	Dsp	3	6	8	14	14	11	4	2	11	11	6	5	0	0	0	0	2	1	2	1	0	0	2	0	332.91	2883	2883;2284	0	95.943	0.8	1.9	2.7	4	4.9	3.7	1.5	0.8	3.9	3.8	2.4	1.8	0	0	0	0	0.7	0.3
E9Q585;E9Q1Q0;E9PX68		Slc4a1ap	0	0	0	0	0	0	2	0	0	0	0	0	0	0	0	0	0	0	0	1	1	0	1	1	79.671	715	715;534;744	0.00021017	3.0574	0	0	0	0	0	0	3.5	0	0	0	0	0	0	0	0	0	0	0
E9Q5C9		Nolc1	0	0	0	1	0	0	1	1	2	3	2	2	0	0	0	0	2	0	2	1	3	3	1	2	73.697	702	702	0.00022681	4.219	0	0	0	1.4	0	0	1.6	1.7	3.1	4.7	3.3	3.3	0	0	0	0	3.3	0
E9Q5L8		Glyatl3	0	0	0	0	0	0	0	1	0	0	0	0	0	0	0	1	0	1	0	1	0	1	1	1	32.962	290	290	1	-2	0	0	0	0	0	0	0	3.1	0	0	0	0	0	0	0	3.1	0	3.1
E9Q5M4;F6VRB4		Zfr2	0	0	0	0	0	0	1	1	0	0	1	1	0	0	0	0	0	0	1	1	0	0	1	0	94.974	874	874;178	0.00022356	3.9048	0	0	0	0	0	0	1.4	1	0	0	1.4	1.4	0	0	0	0	0	0
E9Q5N7;E9PUM9;E9Q7X7;E9PUN0		Nrxn2	0	0	1	1	2	2	7	8	7	4	6	7	0	0	0	0	2	3	8	11	7	7	12	9	163.06	1503	1503;1703;1710;1640	0	23.425	0	0	0.9	0.7	1.5	1.4	5.2	5.7	4.8	2.9	4.2	4.9	0	0	0	0	1.5	2.3
E9Q5T3		Gm5611	2	2	1	1	1	1	2	7	4	5	6	6	2	2	2	3	6	5	6	5	7	4	7	8	29.925	272	272	1	-2	11	11	3.3	3.3	3.3	7.7	12.9	32	23.2	26.1	29.4	28.7	11	11	11	13.6	28.7	23.5
E9Q616		Ahnak	0	0	1	1	1	1	8	12	6	3	9	9	0	0	1	0	3	4	13	8	9	8	8	7	604.25	5656	5656	0	45.143	0	0	1.7	1.7	1.7	1.7	7.6	18.2	10.7	6.3	11.1	7.8	0	0	2.4	0	5.4	5.7
E9Q683;Q6PHS9-4;Q6PHS9-2;Q6PHS9-5;Q6PHS9;Q6PHS9-3;Q6PHS9-6	Voltage-dependent calcium channel subunit alpha-2/delta-2;Voltage-dependent calcium channel subunit alpha-2-2;Voltage-dependent calcium channel subunit delta-2	Cacna2d2	0	0	0	2	4	0	11	8	6	6	8	5	1	0	2	1	4	4	13	12	8	7	11	12	130.56	1157	1157;1147;1148;1150;1154;1156;1157	0	68.459	0	0	0	1.7	3.7	0	10	8.7	5.7	5.3	6.7	5.4	1	0	1.9	1	3.8	3.9
E9Q6B2	Coiled-coil domain-containing protein 85C	Ccdc85c	0	0	0	0	1	1	2	1	2	2	1	1	0	0	0	0	1	1	1	2	1	0	1	1	45.333	420	420	0	14.845	0	0	0	0	4.5	4.5	7.4	4.5	7.4	7.4	4.5	4.5	0	0	0	0	4.5	4.5
E9Q6H8		Plekha5	1	1	0	2	1	0	3	4	3	2	4	1	0	0	1	2	1	1	6	7	5	3	5	4	144.35	1269	1269	0	34.937	1	1	0	1.9	1	0	2.7	3.1	2.7	1.9	3.4	1	0	0	1	1.9	0.7	1
E9Q6M1;Q8BML2		Oacyl	0	1	0	0	0	1	1	2	1	1	1	0	0	0	0	0	0	1	0	2	0	1	0	0	68.689	612	612;685	0.0067728	1.4483	0	1.8	0	0	0	1.8	1.8	5.2	1.8	1.8	1.8	0	0	0	0	0	0	1.8
E9Q6M7;Q80U78;Q3TTW5;Q80U78-2;Q80U78-3;A8WHM8;Q80U78-4	Pumilio homolog 1	Pum1	0	0	0	0	0	1	3	2	4	1	2	2	0	0	0	0	1	1	1	1	2	1	4	0	100.36	944	944;1189;1092;1186;1188;218;189	0	13.085	0	0	0	0	0	1.2	4.1	3.3	6.4	0.8	3	3.2	0	0	0	0	1.1	1.1
E9Q6P4;G5E8P0		Tubgcp6	0	0	0	0	0	0	0	1	1	0	1	1	0	0	0	0	0	1	1	2	0	0	0	1	196.21	1761	1761;1769	0.00022396	3.9497	0	0	0	0	0	0	0	2.4	1	0	2.4	2.4	0	0	0	0	0	1
E9Q6P5		Ttc7b	1	1	0	2	5	2	12	9	9	6	11	10	1	1	2	3	8	6	11	11	13	12	13	13	94.202	843	843	0	121.6	1.8	1.8	0	2.7	7.2	3	17	13.9	14.5	8.1	14	15.2	1.8	1.8	2.7	4.6	11	8.2
E9Q6Q2;E9QMI9;E9QJQ9;E0CYT1;E9QMI8;E9QM73;Q3UH66-6;Q3UH66-7;Q3UH66-4;Q3UH66-3;Q3UH66-5;Q3UH66;E0CZE3;Q3UH66-2;F6SRP4	Serine/threonine-protein kinase WNK2	Wnk2	0	0	0	0	2	1	15	13	10	7	8	11	0	1	4	2	8	7	12	12	10	11	14	14	211.11	1991	1991;2092;2101;2137;2149;2213;1991;2092;2101;2149;2213;2149;2065;2065;708	0	221.3	0	0	0	0	2.2	0.7	10.6	9.3	7.3	6.6	7	8.9	0	1.2	3.1	1.2	6.7	6.1
E9Q6R4;E9Q4N7;E9Q4N6		Arid1b	0	0	0	0	0	0	1	1	0	0	1	0	0	0	0	0	0	0	0	1	1	0	0	0	237.02	2243	2243;2244;1762	0.00021093	3.0981	0	0	0	0	0	0	0.6	0.6	0	0	0.6	0	0	0	0	0	0	0
E9Q6R7		Utrn	0	0	0	0	1	0	2	2	3	1	1	0	0	0	0	0	0	0	2	2	3	1	3	3	392.7	3430	3430	0	9.6707	0	0	0	0	0.3	0	0.6	0.6	1	0.3	0.4	0	0	0	0	0	0	0
E9Q6T9;Q5M956;Q5M956-2	BTB/POZ domain-containing protein KCTD1	Kctd1	0	0	0	0	0	0	0	1	0	0	0	0	0	0	0	0	0	0	0	1	0	0	0	2	96.114	861	861;257;265	0.0083243	1.3465	0	0	0	0	0	0	0	1.6	0	0	0	0	0	0	0	0	0	0
E9Q6Y8	Ubiquitin carboxyl-terminal hydrolase	Usp31	0	0	0	1	2	3	4	2	2	2	3	3	0	0	0	0	2	3	4	2	3	2	1	3	146.32	1344	1344	0	29.767	0	0	0	1.1	2.3	3.9	5.4	2.3	2.3	2.3	3.9	3.9	0	0	0	0	1.9	3.1
E9Q7G0;F6ZQA3		Numa1	0	0	1	2	0	3	7	13	7	6	10	12	0	0	0	0	7	3	13	17	6	6	11	12	235.63	2094	2094;741	0	210.87	0	0	0.5	1.1	0	1.9	4.7	7.6	4.4	4.5	5.6	7.7	0	0	0	0	4.1	1.8
E9Q7H5;B2RXM2;J3QNY1;Q8BG05-2	Heterogeneous nuclear ribonucleoprotein A3	Gm8991;Gm6793;Gm9242;Hnrnpa3	3	3	3	3	5	4	14	15	9	8	11	9	3	4	5	7	9	8	13	14	9	10	11	12	32.574	300	300;351;357;357	0	11.449	13.7	12	15	13.7	22.7	18	39	39.3	30	22.7	31.3	35.3	16	19	21.3	30.7	35.3	30.7
E9Q7L0		Ogdhl	4	4	4	7	11	9	26	28	16	17	17	17	5	4	12	9	15	17	24	26	24	20	26	25	116.6	1029	1029	0	323.31	4.6	5.2	5.2	9.5	15.3	12.7	31.2	31.9	18.3	21.3	20.7	21.9	7.9	4.6	16	10.9	19.2	19.3
E9Q7Q3;D3YVR0		Tpm3	9	9	9	11	15	10	21	19	19	18	23	17	1	4	6	6	15	16	20	19	16	14	18	18	28.734	248	248;71	0	14.001	31.9	31	29.8	37.9	47.2	30.6	52	61.3	45.6	52.4	56	50.8	4.8	18.5	19.8	23.4	39.5	45.2
E9Q7S0;F7BQW7;Q8CHC4;D3Z656;D3Z1M7;F7CD11;Q3V053;Q9D2G5-6;D3YWM9;F7BI35;D3YZB3;E9Q4P5;D3YZB4;D3YZB2;Q9D2G5-3;Q9D2G5-4;Q9D2G5-2	Synaptojanin-1	Synj1	7	11	16	21	26	20	41	40	31	34	38	35	7	12	15	20	33	31	41	36	33	37	42	39	144.59	1309	1309;1324;1574;1607;693;189;235;1216;661;725;1016;1118;1194;1394;824;1273;1349	0	323.31	7.7	13.9	18.5	24.6	28.7	22.2	42	36.7	32.3	35.4	37.2	37.2	6.6	11.6	13.8	20.5	33	30.9
E9Q800;E9QAY6		Immt	5	7	15	20	21	16	25	26	30	25	28	25	8	10	11	10	22	22	28	30	28	22	30	25	75.6	679	679;470	0.0015429	1.9994	8.2	11.5	21.8	31.2	33.1	23.9	41.4	42.4	48.2	42.3	42.9	40.9	12.7	16.9	18.3	17.7	35.6	41.2
E9Q828;F7AAP4;Q6Q477;Q32ME1	Calcium-transporting ATPase	Atp2b4	5	13	12	17	23	17	32	28	30	28	31	32	4	11	14	13	21	21	33	28	27	28	28	33	129.26	1172	1172;1166;1205;1107	0	323.31	6.1	13	11.9	16	18.8	14.8	29.9	25.9	25.9	24.7	28.8	29.4	4.4	10.2	12.8	11.6	19.8	18.6
E9Q8I9;E9Q8I9-2;E9Q8I9-3	Protein furry homolog	Fry	0	0	0	0	0	0	8	6	1	3	2	5	0	1	0	1	2	3	6	7	7	5	3	5	339.09	3020	3020;3029;814	0	30.134	0	0	0	0	0	0	3.1	2.5	0.6	1.2	1	2.2	0	0.3	0	0.3	0.9	1.4
E9Q8N8	Anion exchange protein	Slc4a4	1	1	3	6	11	7	18	18	17	16	19	17	1	4	4	6	12	14	21	17	18	17	19	21	123.08	1094	1094	0	323.31	0.8	1.2	3.6	6.9	13.9	7.7	23.3	23.1	19.1	17.5	22.1	21.5	0.6	5.2	4.3	8.7	15.1	18.3
E9Q912;E9Q6Q4;A0A0G2JGC8;A0A0G2JF70		Rap1gds1	5	3	11	11	12	12	16	19	17	16	18	20	4	10	13	8	16	16	18	18	19	18	17	20	66.076	607	607;558;544;101	0	42.868	10	6.4	21.7	22.2	25	23.7	32.5	38.4	34.3	32.8	32.9	38.4	7.1	20.9	25.4	14.2	32.8	32.8
E9Q973;E9PYU5;Q8R368	Dyslexia susceptibility 1 candidate gene 1 protein homolog	Dyx1c1;Dyx1c1Ccpg1	0	0	0	0	0	0	0	1	0	0	0	0	0	0	0	0	0	0	0	0	0	0	0	0	34.055	300	300;387;420	1	-2	0	0	0	0	0	0	0	4.3	0	0	0	0	0	0	0	0	0	0
E9Q9A0;F6V2U0;D3YUL8;D3Z230;Q9EPW0;Q3UEQ1;A0A0A6YXS5	Type I inositol 3,4-bisphosphate 4-phosphatase	Inpp4a	0	0	3	3	3	3	11	14	8	8	10	10	0	2	2	3	7	6	15	15	13	11	15	13	105.49	938	938;939;972;977;939;890;306	0	184.72	0	0	5.2	4.4	4.8	3.6	13.1	15.6	10.6	10	10.6	11.3	0	2.3	3.4	3.8	8.8	7.9
E9Q9B7		Kidins220	0	0	0	0	0	0	4	1	1	1	4	2	0	0	0	0	0	0	2	5	3	2	4	3	199.18	1793	1793	0	20.943	0	0	0	0	0	0	2.6	0.7	0.7	0.7	3.1	1.3	0	0	0	0	0	0
E9Q9C5;P63082;D3Z3B2	V-type proton ATPase 16 kDa proteolipid subunit	Atp6v0c	0	0	0	0	1	1	1	1	1	1	1	1	0	0	1	1	0	0	1	1	1	1	2	2	15.265	150	150;155;116	0	129.65	0	0	0	0	12	12	12	12	12	12	12	12	0	0	12	12	0	0
E9Q9H0;Q811D0;H7BWY4;Q811D0-2;Q811D0-3;F6UDT8;S4R2T8	Disks large homolog 1	Dlg1	2	2	6	6	9	8	13	18	13	14	14	14	0	3	6	5	9	10	18	15	14	15	15	15	100.82	912	912;905;872;893;927;358;558	0.00021146	3.1291	2.6	2.7	7.5	7.2	11.8	10.1	20.7	25.7	15.6	16	21.1	20	0	3.7	8.3	6.6	13.9	15.6
E9QA15		Cald1	1	0	0	1	1	1	3	6	4	4	5	6	0	0	1	0	3	1	5	4	5	2	7	5	89.272	768	768	1	-2	1.6	0	0	1.6	1.6	1.6	5.3	10.2	8.1	8.1	7.8	9.1	0	0	1.6	0	5.9	1.6
E9QAB6		Ptar1	0	0	0	0	0	0	1	1	1	0	1	0	0	0	0	0	1	1	1	1	2	2	2	2	48.29	424	424	0.00020986	3.0446	0	0	0	0	0	0	2.1	2.8	2.1	0	2.1	0	0	0	0	0	2.1	2.1
E9QAH1;E9PVZ8		Golgb1	0	0	0	0	0	0	0	1	1	1	1	3	0	0	0	0	0	1	0	2	2	0	1	0	365.29	3197	3197;3238	0.00022361	3.9079	0	0	0	0	0	0	0	0.3	0.3	0.3	0.3	0.8	0	0	0	0	0	0.4
E9QAQ5;Q9WV60	Glycogen synthase kinase-3 beta	Gsk3b	0	0	1	2	4	4	10	7	7	6	7	6	0	1	3	1	6	7	7	7	9	8	9	7	47.989	433	433;420	0	145.45	0	0	5.5	8.5	12.7	14.8	34.6	25.6	20.1	18.9	20.1	18.9	0	2.1	9.9	5.5	16.6	25.6
E9QAQ7;A2BH40;A2BH40-4;A2BH40-2;A2BH40-3	AT-rich interactive domain-containing protein 1A	Arid1a	0	0	0	0	0	0	3	2	1	0	1	1	0	0	0	0	0	0	2	4	1	1	4	3	242.67	2287	2287;2283;1902;1903;2066	0	11.322	0	0	0	0	0	0	1.7	1.4	0.7	0	0.3	0.3	0	0	0	0	0	0
E9QB01		Ncam1	7	5	6	15	16	11	17	24	20	18	20	17	6	9	13	16	19	21	21	26	21	21	21	20	93.619	849	849	0	7.674	9.2	6.9	8.7	22.7	24.4	18.5	30.3	39.6	32.2	27.1	29.4	26.7	12.2	16	22.7	26.5	28.5	32.4
E9QB02;Q68FL6;F6W0G8	Methionine--tRNA ligase, cytoplasmic	Mars	1	0	2	1	1	2	14	15	13	9	13	13	0	2	2	1	7	9	17	18	13	9	14	14	102.37	910	910;902;184	0	196.49	1	0	2.1	1.1	0.9	2.4	17.7	20.1	18.2	11.6	14.9	15.9	0	2.4	2.1	1.1	10.3	11.8
E9QJS0;G5E8U8;G5E8U5;Q80ZK0;D3Z6K5	28S ribosomal protein S10, mitochondrial	Mrps10	0	0	0	0	0	0	0	0	0	0	0	0	0	0	0	0	2	1	0	0	0	0	0	0	18.698	160	160;200;201;160;172	0.0020932	1.864	0	0	0	0	0	0	0	0	0	0	0	0	0	0	0	0	18.8	11.2
E9QK04;P97798;P97798-5;P97798-2;P97798-3;P97798-4	Neogenin	Neo1	0	0	0	0	1	1	3	4	4	3	1	1	0	0	0	0	3	4	9	8	7	4	5	4	162.92	1492	1492;1493;1440;1473;1477;1482	0	34.623	0	0	0	0	1.3	0.8	2.8	3.3	3.3	2.1	0.8	1.1	0	0	0	0	3	3.5
E9QK48;Q7TNG5;D3YWS2;Q7TNG5-2;D6RGM3	Echinoderm microtubule-associated protein-like 2	Eml2	0	0	1	1	2	1	6	5	2	3	5	2	1	0	1	1	4	4	5	8	2	4	7	4	90.791	841	841;649;612;668;427	0	65.263	0	0	1.7	1.7	3.1	1.7	10.2	9	2.9	5.6	8	3.4	1.7	0	1.7	1.7	6.5	6.8
E9QL08;E9Q9Z4;E9Q8T1;Q9JJG0-4;Q9JJG0-3;Q9JJG0;Q9JJG0-2	Transforming acidic coiled-coil-containing protein 2	Tacc2	0	0	0	0	0	1	1	1	1	0	1	0	0	0	1	1	1	1	0	1	1	0	2	1	112.93	1036	1036;1146;2879;598;947;1149;1035	1	-2	0	0	0	0	0	1.1	1.1	0.9	1.1	0	1.1	0	0	0	1.1	1.1	1.1	1.1
E9QLA5;Q0GNC1;Q0GNC1-3	Inverted formin-2	Inf2	0	0	0	0	0	1	4	4	1	1	3	2	0	0	0	0	1	2	2	4	5	6	4	5	138.36	1271	1271;1273;1264	0	134.27	0	0	0	0	0	1.3	3.8	4.1	1.3	1.3	3.1	1.5	0	0	0	0	1.3	1.3
E9QLH4;Q8C7M3-2;Q8C7M3;Q8C7M3-3;Q8C7M3-5;E9Q524;Q8C7M3-6;Q8C7M3-4	E3 ubiquitin-protein ligase TRIM9	Trim9	1	0	1	1	2	2	4	6	5	3	5	3	0	2	1	0	1	3	7	6	2	4	6	4	87.547	788	788;798;817;714;721;547;536;565	0	79.703	1.9	0	1.9	1.9	2.9	2.9	6	11.9	8.8	3.8	7.6	5.1	0	2.9	1.9	0	1.9	4.6
E9QM38;P55012;P55014;A2AQ50;A2AQ52;A2AQ51;P55014-2;P55014-4;P55014-3	Solute carrier family 12 member 2	Slc12a2	1	2	3	5	11	9	20	24	17	15	15	16	1	2	6	5	11	9	21	23	19	18	13	23	130.67	1206	1206;1205;1095;1090;1090;1090;770;1095;1095	0	271.5	1	1.8	3.6	5.6	14	9.5	24.3	25.9	18.7	14.7	16.3	19.6	1.7	2	6.6	5.6	11.2	8.5
E9QM77;O70305;O70305-2;F6U2C2;O70305-3;F7B6X4	Ataxin-2	Atxn2	0	0	0	0	2	1	3	4	2	3	4	5	0	0	0	0	2	2	4	2	4	6	8	6	136.46	1286	1286;1285;1215;929;1154;330	0	33.119	0	0	0	0	2.6	0.8	3.4	4.4	2.2	3.3	4	5.2	0	0	0	0	2.3	2.2
E9QM90;Q148V7;G3X9J4;Q148V7-3;A0A087WRM8	LisH domain and HEAT repeat-containing protein KIAA1468	2310035C23Rik;Kiaa1468	0	1	1	2	5	2	13	13	10	6	10	12	0	1	2	1	8	8	18	12	13	11	14	17	134.57	1216	1216;1216;1216;968;354	0	195.75	0	1.4	1.4	2.5	5.6	2.2	13.6	14.1	11.3	6.9	11.3	13.2	0	1.4	2.5	1.2	10.3	8.1
E9QMR2;Q8BIK4;Q8BIK4-2;F8VPN7;Q8BIK4-3;A2AF65;A2AF67	Dedicator of cytokinesis protein 9	Dock9	0	0	0	0	0	1	12	6	3	3	7	7	0	0	0	1	8	3	9	6	9	5	8	7	234.91	2058	2058;2055;2128;2113;689;527;1902	0	58.377	0	0	0	0	0	0.7	7.6	4.2	1.9	1.9	4.1	3.8	0	0	0	0.6	4.4	1.7
E9QMU3;D3YWN7;O88735;O88735-2	Ensconsin	Map7	0	1	1	1	1	1	5	4	4	2	2	4	0	0	1	0	3	3	5	5	4	4	6	4	82.843	738	738;738;730;738	0	41.494	0	1.8	1.9	1.9	1.9	1.9	9.2	6.5	6.9	3.9	3.5	7.5	0	0	2.4	0	6.1	5.8
E9QMY1;Q80VX2;O54901;E9PZI9;Q05D16	OX-2 membrane glycoprotein	Cd200	1	1	1	2	3	2	7	6	3	3	5	3	0	1	1	2	4	5	6	6	4	4	5	5	30.292	269	269;278;278;129;150	0	37.351	4.5	4.5	4.5	8.9	13	7.4	20.1	17.5	13	11.5	19.3	13	0	4.5	3	8.6	15.2	19.3
E9QNA7;Q62417-2;Q62417-7;E9Q6A3;Q62417-5;Q62417-4;E9PYX6;D3Z5J3;Q62417-6;Q62417-3	Sorbin and SH3 domain-containing protein 1	Sorbs1	0	0	0	0	4	2	9	16	9	7	11	8	0	1	2	1	7	7	12	11	12	14	12	14	82.874	740	740;740;836;714;684;714;724;938;695;724	0	36.573	0	0	0	0	6.8	3.4	15.8	27.4	16.6	12.6	20.4	16.4	0	1.9	3	1.4	12	13.1
E9QNR6;Q8VD62	UPF0696 protein C11orf68 homolog	AI837181;Bles03	0	0	0	0	2	2	2	2	4	1	1	1	0	0	0	0	4	1	4	4	1	3	3	3	31.845	298	298;251	0	7.6121	0	0	0	0	6.4	6.4	8.4	8.1	13.4	3.7	4.4	4.4	0	0	0	0	11.7	4.4
E9QP09;S4R1Y1;Q80TT8-4;Q80TT8	Cullin-9	Cul9	0	0	0	0	0	0	1	1	0	1	0	1	0	0	0	0	0	0	1	0	2	1	0	1	281.25	2520	2520;2530;1009;1865	0.00021594	3.3906	0	0	0	0	0	0	0.6	0.5	0	0.4	0	0.4	0	0	0	0	0	0
E9QP99		Golga3	0	0	0	0	0	1	5	4	3	0	2	2	0	0	0	0	1	2	7	6	3	2	6	4	167.29	1487	1487	0	45.052	0	0	0	0	0	0.9	5.1	3.4	2.7	0	1.7	1.7	0	0	0	0	1	1.5
E9QPE7;O08638;O08638-2	Myosin-11	Myh11	0	3	4	4	9	9	15	24	18	14	15	18	1	2	3	6	15	10	19	25	19	19	20	25	223.35	1938	1938;1972;1938	0	241.89	0	1.8	2.3	1.9	5.2	5.7	9.1	15.3	11.1	8.4	9.2	10.7	0.5	0.9	2.2	3.6	8.7	5.3
E9QQ38;F8WHP5;F8WIJ5;Q80YA3;Q80YA3-2;G3UVX0;D6RH62	Phospholipase DDHD1	Ddhd1	0	0	0	0	2	1	4	2	1	3	1	3	0	0	2	0	0	1	3	2	1	3	2	2	98.21	884	884;856;918;547;519;182;352	0	11.752	0	0	0	0	2.4	1.2	5.3	2.5	1.2	3.6	1.2	3.6	0	0	2.4	0	0	1.2
F2Z3U3		Raph1	0	0	1	1	1	1	5	6	3	3	7	4	0	1	1	1	1	1	9	7	2	2	5	4	136.74	1266	1266	0	96.829	0	0	1	1	1.2	1	5.7	7.3	3.1	3.2	8	5.4	0	1	1	1	1	1
F2Z469;F2Z468;F2Z3U4;O89029;O89029-2	Matrilin-4	Matn4	0	0	0	0	0	0	1	1	1	0	1	0	0	0	0	0	0	0	1	1	0	0	0	0	60.134	542	542;583;624;624;434	0.00041649	2.9238	0	0	0	0	0	0	1.7	1.7	2.6	0	2	0	0	0	0	0	0	0
F6QVZ8	Olfactory receptor	Olfr1471	0	0	0	0	0	0	0	0	0	0	0	0	0	0	0	0	0	0	0	0	1	0	0	0	35.101	314	314	1	-2	0	0	0	0	0	0	0	0	0	0	0	0	0	0	0	0	0	0
F6RPJ9;Q9JHR7	Insulin-degrading enzyme	Ide	0	0	0	0	1	1	6	9	6	3	6	4	0	0	1	0	3	3	10	8	8	6	7	10	114.15	987	987;1019	0	24.792	0	0	0	0	1.1	1.1	6.9	9.3	7	3.9	7.8	4.6	0	0	1.1	0	3.9	3.3
F6S2T7;D3Z131;D3Z132;Q5U4D9	THO complex subunit 6 homolog	Thoc6	0	0	0	0	0	0	2	1	1	0	0	0	0	0	0	0	0	0	2	0	0	0	2	1	23.281	209	209;296;337;341	0.0035654	1.7277	0	0	0	0	0	0	12	5.3	6.7	0	0	0	0	0	0	0	0	0
F6SEU4;J3QQ18	Ras/Rap GTPase-activating protein SynGAP	Syngap1	4	5	7	12	14	12	36	40	27	20	35	33	2	8	10	9	20	19	40	43	40	33	42	37	148.24	1340	1340;1308	0	323.31	4.6	5.5	7.8	10.7	15	10.5	33.7	38.4	25.1	17.8	30.3	30.8	3.1	8.8	10.2	7.5	15.4	16.2
F6SJM7;Q8R2K1;F6X9P4;D3YWS7;Q8R2K1-5;Q8R2K1-4;Q8R2K1-2;Q8R2K1-3	Fucose mutarotase	Fuom	0	0	0	0	0	0	1	1	0	0	1	1	0	0	0	0	0	0	2	2	1	2	0	1	17.359	156	156;153;109;134;124;127;133;169	0.0002173	3.4697	0	0	0	0	0	0	5.1	9.6	0	0	9.6	9.6	0	0	0	0	0	0
F6SZ47		Braf	0	0	0	1	2	1	5	7	4	4	8	4	0	1	1	0	3	3	9	7	5	6	5	8	83.201	750	750	0	7.0458	0	0	0	1.5	2.7	1.5	8.5	9.5	5.6	5.9	14	7.6	0	1.5	1.3	0	4.4	4.1
F6TKE8;E0CXP0;Q8BLC3	Ly6/PLAUR domain-containing protein 1	Lypd1	0	0	0	0	0	0	1	0	0	0	0	0	0	0	0	0	1	1	0	0	0	0	0	0	3.0977	29	29;89;141	0.0017159	1.8923	0	0	0	0	0	0	41.4	0	0	0	0	0	0	0	0	0	41.4	41.4
F6TYB7;P04370;P04370-2	Myelin basic protein	Mbp	7	6	7	7	8	6	13	14	10	10	12	12	5	5	4	5	8	6	12	14	10	12	13	12	21.069	191	191;250;195	0	62.47	33.5	32.5	33.5	30.4	46.1	31.4	63.4	51.3	52.9	55	60.2	60.2	27.2	27.2	23	27.2	34.6	28.3
F6U3S2;D3Z183;Q8CBH5-2;Q8CBH5	Major facilitator superfamily domain-containing protein 6	Mfsd6	0	0	0	0	0	1	1	2	1	0	1	2	0	0	0	0	2	1	2	2	2	2	1	2	62.986	569	569;794;774;775	0	19.221	0	0	0	0	0	4.6	2.3	3.5	2.3	0	2.3	3.9	0	0	0	0	6.2	1.6
F6V8M6		Atxn2	0	0	0	0	1	1	0	0	0	1	1	1	0	0	0	0	0	0	1	1	2	2	2	1	70.471	662	662	1	-2	0	0	0	0	2.4	1.5	0	0	0	2.4	1.4	1.4	0	0	0	0	0	0
F6W8I0;A0A0A0MQI6;A0A0A0MQP0	YjeF N-terminal domain-containing protein 3	Yjefn3	0	0	0	0	0	0	2	0	0	0	0	1	0	0	0	0	0	1	1	2	1	0	2	2	27.016	251	251;227;199	0.00040925	2.6634	0	0	0	0	0	0	10.8	0	0	0	0	6	0	0	0	0	0	4.8
F6WR04;O70370	Cathepsin S	Ctss	0	0	0	0	0	0	0	1	0	0	0	0	0	0	0	0	0	0	1	1	0	0	0	0	38.63	341	341;340	0.0015447	2.017	0	0	0	0	0	0	0	3.8	0	0	0	0	0	0	0	0	0	0
F6XIX0		Synj1	0	1	1	2	3	3	3	3	3	3	3	4	0	0	0	2	2	2	2	3	3	2	3	3	10.796	103	103	0	8.2367	0	30.1	30.1	56.3	74.8	74.8	69.9	74.8	74.8	74.8	74.8	88.3	0	0	0	39.8	39.8	44.7
F6XLV1		E030010N08Rik	0	0	0	0	0	0	1	1	0	0	2	1	0	0	0	0	0	0	0	2	0	0	1	0	186.63	1638	1638	0.00040258	2.4609	0	0	0	0	0	0	0.5	0.5	0	0	1.3	0.7	0	0	0	0	0	0
F6XWD4;Q3UMT1	Protein phosphatase 1 regulatory subunit 12C	Ppp1r12c	0	0	0	0	0	2	8	6	5	3	4	4	0	0	0	0	1	3	4	7	5	4	5	5	76.641	704	704;782	0	42.938	0	0	0	0	0	3.8	15.5	10.7	12.1	5.7	9.8	9.8	0	0	0	0	1.7	7.7
F6Y616;Q8VE62;G3UYE5;G3UZ67;G3UZS6	Polyadenylate-binding protein-interacting protein 1	Paip1	0	0	0	0	0	1	4	6	1	1	2	2	0	0	0	0	1	2	5	5	1	3	2	5	53.963	484	484;400;410;189;276	0	28.38	0	0	0	0	0	2.5	7.9	11.2	2.3	1.9	4.8	4.1	0	0	0	0	2.3	4.1
F6Z1R4		Cltc	3	2	3	5	5	5	9	9	10	9	10	10	3	4	5	3	7	6	10	10	10	9	9	10	24.918	216	216	1	-2	17.6	9.7	17.6	21.3	21.3	18.1	33.3	41.2	26.9	23.6	31	38	13	13	21.3	16.2	24.5	24.1
F6Z458;Q8VEH8;F7AQQ2	Endoplasmic reticulum lectin 1	Erlec1	0	0	0	0	0	0	0	1	1	0	1	1	0	0	0	0	1	0	1	0	0	1	0	0	27.269	238	238;483;80	0	13.62	0	0	0	0	0	0	0	3.4	4.2	0	4.2	4.2	0	0	0	0	4.2	0
F6ZFU0;Q9CVV2;E9PUM6		Eef1d	0	1	3	2	3	3	7	9	6	6	5	6	0	0	2	1	2	3	10	8	6	4	9	6	61.391	552	552;182;229	0.00040816	2.6228	0	2.2	6.7	4.7	6.7	7.4	17.8	19.7	14.5	14.5	13.4	16.1	0	0	4.3	2.2	4.3	6.9
F6ZGI7;Q9Z224	Molybdopterin synthase sulfur carrier subunit	Mocs2	0	0	0	1	1	1	1	0	1	1	1	1	0	0	0	0	1	1	0	0	1	1	0	0	9.701	88	88;88	0.0013619	2.1108	0	0	0	12.5	12.5	12.5	14.8	0	12.5	12.5	12.5	12.5	0	0	0	0	12.5	12.5
F6ZGR6;D3YZ21		D430041D05Rik	0	0	0	0	2	0	4	5	1	2	5	4	0	1	1	1	5	1	6	7	4	2	3	5	181.02	1678	1678;1414	0	125.98	0	0	0	0	2	0	4.1	3.6	1.4	1.9	3.5	3	0	0.5	1.4	0.5	3.4	0.6
F6ZKC7;A2AEK3		Cstf2	0	0	0	1	1	0	3	2	3	2	2	3	0	0	0	0	2	1	2	2	2	1	1	3	26.468	259	259;191	0	4.7255	0	0	0	5.4	5.4	0	16.6	11.2	16.6	11.2	8.9	16.6	0	0	0	0	11.2	7.7
F6ZRK3	Amino acid transporter	Slc1a2	2	2	3	4	4	2	3	5	3	3	3	3	2	1	3	2	3	3	4	3	3	3	3	4	15.711	145	145	1	-2	13.8	13.8	13.8	27.6	27.6	13.8	27.6	42.8	27.6	27.6	27.6	27.6	13.8	7.6	27.6	21.4	27.6	27.6
F6ZSG0		Mtdh	0	0	0	0	0	1	3	5	2	1	1	1	0	0	0	0	2	0	4	4	4	1	3	3	38.407	356	356	1	-2	0	0	0	0	0	3.7	12.4	20.8	7	4.5	4.5	4.5	0	0	0	0	6.2	0
F7AA26;O54931;O54931-4;A2API8;O54931-5;O54931-2;O54931-3;A2APJ1	A-kinase anchor protein 2	Pakap;Akap2	0	0	0	0	1	0	6	9	3	5	5	5	0	0	1	1	2	4	8	4	4	6	9	6	125.98	1137	1137;893;769;921;756;880;795;177	0	277.45	0	0	0	0	1.6	0	10.6	13.5	3.9	7.7	7.1	7.9	0	0	0.7	0.7	3.4	6.8
F7ACR9;F6RL59		Macf1	3	4	9	15	36	19	68	67	62	45	74	68	3	4	18	11	44	41	75	71	67	50	77	62	608.23	5333	5333;349	1	-2	0.9	1.2	2.3	3.6	9.2	4.5	15.9	16	14.8	10.9	17.8	16.6	0.6	0.7	4.2	2.3	10.9	10.5
F7B0R9		2010300C02Rik	0	0	2	3	4	4	10	12	6	6	10	10	0	1	2	1	11	6	15	12	12	7	15	14	69.412	652	652	0	4.5354	0	0	5.5	8.3	10.3	8.3	27.8	21.8	14.4	14.4	24.4	21.5	0	2	5.5	3.5	27.5	12.6
F7B6A4;F7C1U0;E0CYQ0;E0CZ97;F6SYN4;E0CYD2		Kctd17	0	0	0	0	0	0	0	1	0	1	1	1	0	0	0	0	1	0	0	0	2	0	1	2	23.641	206	206;210;296;213;225;250	0.00022482	4.0133	0	0	0	0	0	0	0	7.3	0	4.9	7.3	7.3	0	0	0	0	4.9	0
F7BAB2;V9GX71		Tmem132b	0	0	0	1	2	0	4	4	3	2	4	2	0	0	1	0	3	2	4	5	2	2	2	4	119.33	1078	1078;168	0	46.364	0	0	0	1.3	2.1	0	5.4	4.7	4.3	2.8	4.4	2.9	0	0	1.5	0	4.2	2.8
F7BE84;A6H6J9		Ankrd50	0	0	0	0	0	0	1	1	0	0	2	0	0	0	0	0	0	0	0	2	1	1	1	0	150.86	1390	1390;467	0.0011749	2.1639	0	0	0	0	0	0	0.6	0.6	0	0	1.3	0	0	0	0	0	0	0
F7BGR7;Q8VE92;Q8C7Q4;F6TBN8;J3QPA9;Q5CZX8;S4R1A6;Q8C7Q4-2	RNA-binding protein 4B;RNA-binding protein 4	Gm21992;Rbm4b;Rbm4	0	0	0	0	0	0	2	1	0	0	1	0	0	0	0	0	0	0	1	2	2	2	2	3	52.791	477	477;357;361;172;227;143;152;168	0.00021867	3.5383	0	0	0	0	0	0	4.6	2.9	0	0	1.7	0	0	0	0	0	0	0
F7BJK1		Pcdh1	1	0	1	5	7	5	9	9	15	13	10	13	0	5	2	4	10	10	10	10	12	11	13	11	116.52	1077	1077	0	115.53	1.1	0	1.1	6.8	9.9	6.1	13.6	11	15.2	13.4	11.9	12.9	0	4.6	2.2	4	10.6	11
F7BX26;Q60676	Serine/threonine-protein phosphatase;Serine/threonine-protein phosphatase 5	Ppp5c	1	0	0	1	2	1	5	4	5	2	6	5	0	2	0	0	4	2	3	6	4	3	6	5	54.205	476	476;499	0	305.71	2.7	0	0	4.4	6.3	2.3	14.3	14.1	15.1	8.4	16.6	15.8	0	4.4	0	0	12.2	5.7
F7BX42;E9PZM8;Q99J85;H3BLN6;F8VQB8	Neuronal pentraxin receptor	Nptxr;Npcd	0	2	2	2	3	2	7	6	7	6	5	6	2	1	2	2	6	7	6	5	8	5	6	4	52.317	493	493;493;493;372;469	0	187.24	0	4.5	4.5	4.5	6.3	3.4	16	13.8	16	13.6	12.8	14.2	4.5	1.6	4.5	4.5	14.2	16.2
F7CB97		Clip1	0	0	0	2	2	1	6	6	2	6	5	5	0	1	0	0	4	1	7	4	7	10	7	7	135.88	1182	1182	1	-2	0	0	0	1.9	2.3	1.1	5.6	6	1.9	5.7	4.7	4.7	0	1.1	0	0	3.6	0.8
F7CTF8		Mff	0	0	0	0	1	1	6	7	2	1	3	5	0	0	1	1	3	3	8	8	6	5	4	6	24.791	220	220	1	-2	0	0	0	0	5	5	32.7	56.8	11.4	5	20.9	27.7	0	0	6.4	6.4	19.5	19.5
F7CVQ1;F8WJ51;F8WJ50;F8WJ48;Q8R4G0-10;Q8R4G0-6;Q8R4G0-9;Q8R4G0-8;Q8R4G0-3;Q8R4G0-5;Q8R4G0-4;Q8R4G0-2;Q8R4G0-7;Q8R4G0	Netrin-G1	Ntng1	0	0	0	0	0	0	3	4	3	0	2	2	0	0	0	0	1	1	3	1	3	2	2	2	35.56	304	304;461;481;539;296;364;388;438;438;460;480;483;494;539	0	6.9677	0	0	0	0	0	0	11.5	15.8	8.6	0	5.6	5.6	0	0	0	0	3	3
F7D6H8;F6U329;Q9WTU3;F7D6J5;Q9WTU3-5;F7D6K4;Q9WTU3-2;Q9WTU3-4;Q4KL32	Sodium channel protein;Sodium channel protein type 8 subunit alpha	Scn8a	0	0	0	0	0	0	6	7	4	2	4	6	0	0	0	0	1	1	8	10	6	4	6	5	225.15	1978	1978;1978;1978;1849;1937;1644;1732;1280;102	0	33.43	0	0	0	0	0	0	3.4	4.6	2.5	1.3	2.4	3	0	0	0	0	0.7	0.7
F7DBB3;F7CVJ5;E9PYB0;Q3URZ6		Ahnak2	0	0	0	0	2	1	4	4	3	3	4	3	0	0	1	1	3	3	4	3	2	3	3	3	166.49	1576	1576;1126;1739;770	0	84.694	0	0	0	0	6.7	1.9	8.3	9.6	7.7	8.6	9.6	7.7	0	0	4.8	4.8	7.7	7.7
F7DCH5		Clasp2	3	2	5	9	11	11	25	26	19	23	26	21	1	2	5	5	13	16	29	27	21	21	30	23	142.85	1307	1307	1	-2	2.9	1.7	5.2	8.1	11.2	10.5	24.6	22.9	18.2	23	24.3	21.5	1.2	2.4	4.9	4.7	13.3	15.4
F8VPK0		Ttc37	0	0	0	0	0	0	4	3	1	0	4	2	0	0	0	0	0	0	3	4	5	2	3	4	173.94	1563	1563	0	11.62	0	0	0	0	0	0	3.7	2	0.8	0	2.9	1.5	0	0	0	0	0	0
F8VPK5;P70336;P70336-2	Rho-associated protein kinase;Rho-associated protein kinase 2	Rock2	2	2	4	5	11	10	31	32	33	24	34	34	1	4	7	6	24	21	33	27	31	29	30	32	160.61	1388	1388;1388;1444	0	323.31	2.4	1.9	3.7	5	10	10.4	25.2	26.2	25.6	19.5	28.2	29.7	0.6	3	5.4	4.9	19.5	17.4
F8VPN4;A0A0G2JGI9;F6XXE6;E0CYU6;E0CX86;F7CSZ6		Agl	0	0	0	1	4	0	20	18	11	11	17	11	1	0	3	1	13	9	19	21	14	19	20	20	174.29	1532	1532;1279;830;233;117;198	0	166.91	0	0	0	0.9	3.3	0	16.4	14.6	8.4	8.2	14.2	9.5	0.6	0	2.3	0.8	10.8	6.7
F8VPP8		Zc3h7b	0	0	0	0	0	0	0	1	0	0	2	1	0	0	0	0	1	0	2	2	2	0	2	2	110.29	982	982	0	9.8012	0	0	0	0	0	0	0	1.5	0	0	2.5	1.5	0	0	0	0	1.1	0
F8VPU2;E9Q805	FERM, RhoGEF and pleckstrin domain-containing protein 1	Farp1	1	2	2	4	5	3	12	14	9	6	11	12	1	3	4	1	8	6	15	12	13	9	14	12	118.87	1048	1048;211	0	94.973	1.3	2.8	2.8	4.8	5.9	3.8	13.7	15.5	9.3	7.3	10.4	12.7	1.3	3.5	5.1	1.3	9.2	7.4
F8VPU6	Ubiquitin carboxyl-terminal hydrolase	Usp9y	0	0	0	1	1	1	4	7	4	3	7	5	0	0	0	1	2	1	6	2	6	4	3	6	292.26	2556	2556	1	-2	0	0	0	0.4	0.4	0.4	1.6	2.5	1.6	1.3	2.9	2.2	0	0	0	0.4	0.7	0.4
F8VPZ3;G3UZF4;F6XDW8	Ubiquitin carboxyl-terminal hydrolase	Usp32	0	0	0	0	0	1	4	5	1	1	4	4	0	0	0	0	0	1	3	2	5	2	5	4	181.73	1604	1604;257;287	0	10.323	0	0	0	0	0	0.7	2.7	3.6	0.7	0.7	2.9	2.7	0	0	0	0	0	0.5
F8VQ05;F6Q1V8		Fryl	0	0	0	0	0	0	5	2	1	0	1	1	0	0	0	0	0	1	2	4	3	1	3	1	337.82	3007	3007;199	0.00021673	3.4376	0	0	0	0	0	0	1.5	0.7	0.2	0	0.2	0.2	0	0	0	0	0	0.2
F8VQ70		Scaper	0	0	0	0	0	0	0	0	1	0	1	0	0	0	0	0	0	0	0	0	0	1	1	1	157.77	1398	1398	0.0044568	1.6145	0	0	0	0	0	0	0	0	0.6	0	0.6	0	0	0	0	0	0	0
F8VQC1;E9Q740	Signal recognition particle subunit SRP72	Srp72	0	0	0	0	3	3	10	8	5	4	8	9	0	0	1	1	4	3	9	8	7	8	8	10	74.656	671	671;610	0	80.293	0	0	0	0	5.8	5.4	19.5	15.1	9.7	8.2	15.8	17.1	0	0	1.3	2.5	7.3	5.8
F8VQC9;Q8BTY2;Q8BTY2-2	Anion exchange protein;Sodium bicarbonate cotransporter 3	Slc4a7	0	0	0	0	0	0	1	2	1	0	1	2	0	0	0	0	0	2	4	2	7	2	2	5	127.22	1131	1131;1034;936	0	6.644	0	0	0	0	0	0	1.1	2	0.8	0	1.1	2	0	0	0	0	0	1.6
F8VQF9;Q3TLI0	Trafficking protein particle complex subunit 10	Trappc10	0	0	0	0	0	0	2	4	1	1	5	2	0	0	0	0	0	1	5	5	2	1	1	3	141.49	1258	1258;1259	0	36.424	0	0	0	0	0	0	1.9	3.3	1	0.7	4.6	2.2	0	0	0	0	0	1
F8VQJ3;P02468;F6TLW1;F6SFQ3;A2ATM9	Laminin subunit gamma-1	Lamc1	0	1	1	1	3	2	13	8	11	4	12	7	0	2	2	1	5	5	13	11	11	12	8	13	177.19	1607	1607;1607;125;104;1537	0	152.76	0	1.1	1.1	0.9	2.6	1.6	10	7.2	9.2	3.1	9.1	5.9	0	1.5	1.8	0.7	4.3	4.3
F8VQK3		Gucy1a2	0	0	0	1	2	1	11	8	6	5	5	9	0	0	0	1	3	0	10	8	5	6	9	7	81.83	730	730	0	41.161	0	0	0	3.2	5.1	1.9	16.3	12.7	9.5	7.4	9.9	12.9	0	0	0	1.9	7	0
F8VQK6;E9PYR1		Fbxl18	0	0	0	0	0	0	3	2	0	0	1	1	0	0	0	0	0	0	1	1	1	0	1	1	77.7	707	707;771	0.00021678	3.4384	0	0	0	0	0	0	6.1	4.2	0	0	1.6	1.6	0	0	0	0	0	0
F8VQM4;A2A716	Oxysterol-binding protein	Osbpl7	0	0	0	0	0	0	0	1	0	0	0	0	0	0	0	0	0	0	2	1	0	0	0	0	89.916	791	791;963	0	11.696	0	0	0	0	0	0	0	2	0	0	0	0	0	0	0	0	0	0
F8WGT1;Q68FL4;F8WI65;Q68FL4-2;H3BKT5;E9PX77;D3YYM7;D3YX97;H3BL31	Adenosylhomocysteinase;Putative adenosylhomocysteinase 3	Ahcyl2	1	2	3	3	5	4	10	10	11	10	11	9	0	3	3	1	8	7	11	11	12	10	12	13	66.771	612	612;613;508;508;404;160;238;181;223	0	128.22	2.9	3.9	6.5	4.7	10.5	7.4	20.4	20.4	19	17.5	18	15.8	0	5.2	6.5	2	15	12.6
F8WHQ1;Q62393;D3Z125;D3Z7X7;D3Z637;D3Z2U2	Tumor protein D52	Tpd52	0	0	0	1	1	1	7	8	4	2	5	4	0	0	0	1	1	2	5	4	4	6	5	3	26.927	247	247;224;179;206;162;77	0	147.61	0	0	0	4	4	5.7	37.2	34.8	25.1	9.3	25.9	25.5	0	0	0	5.7	5.7	8.9
F8WHT3;Q7TPM1;F7AYW2	Protein PRRC2B	Prrc2b	0	0	0	0	0	0	1	1	0	0	1	2	0	0	0	0	0	0	2	3	1	0	3	2	243.12	2230	2230;1486;1472	0	13.796	0	0	0	0	0	0	0.6	0.6	0	0	0.6	1.1	0	0	0	0	0	0
F8WHV1;Q9D187	Mitotic spindle-associated MMXD complex subunit MIP18	Fam96b	0	0	0	0	1	0	0	0	0	0	0	2	0	0	0	0	1	0	1	0	1	0	1	1	15.003	136	136;163	0	13.832	0	0	0	0	16.2	0	0	0	0	0	0	31.6	0	0	0	0	16.2	0
F8WHW6;O70161;O70161-2;O70161-3;F7C0X9;E0CYP4;P70181;F6SMP3;P70181-2	Phosphatidylinositol 4-phosphate 5-kinase type-1 gamma	Pip5k1c	1	0	4	4	6	4	13	12	11	8	13	11	0	2	5	2	9	9	18	17	14	11	15	12	75.515	687	687;661;627;635;216;100;539;133;487	0	259.53	2.3	0	8	8	11.8	7.1	23.9	27.2	21	16.6	24.6	17.6	0	3.5	11.6	3.2	20.8	18.9
F8WI30;Q9CY18;F7D3B8;F6RSR4	Sorting nexin-7	Snx7	0	0	0	0	0	0	1	1	0	1	2	1	0	0	0	0	0	0	1	4	0	0	2	1	50.878	445	445;387;362;386	0	4.8496	0	0	0	0	0	0	2.7	2.7	0	2.7	5.2	2.7	0	0	0	0	0	0
F8WI56;D3Z7D3;Q8BWT5;F7DDW0	Disco-interacting protein 2 homolog A	Dip2a	0	0	0	0	3	1	10	10	3	3	11	7	0	0	1	1	4	6	11	14	12	7	10	7	169.52	1562	1562;1572;1523;157	0	48.592	0	0	0	0	2.2	0.6	7.9	7.7	2.3	2.8	8.6	5.8	0	0	0.5	0.6	2.6	5.5
F8WID5		Tpm1	4	3	3	8	12	5	14	12	11	9	13	12	0	2	3	4	9	13	11	12	13	11	15	11	37.412	326	326	0	107.78	11.7	10.4	11.3	24.2	29.1	14.1	37.1	35.6	29.4	24.2	37.7	32.2	0	7.1	10.1	12.9	20.6	29.4
F8WIE5;Q69ZR2	E3 ubiquitin-protein ligase HECTD1	Hectd1	0	0	0	0	0	1	4	5	3	1	2	4	0	0	0	0	3	1	7	7	7	6	8	9	289.23	2610	2610;2618	0	58.879	0	0	0	0	0	0.6	1.9	2.5	1.6	0.4	0.7	2.1	0	0	0	0	1.8	0.8
F8WIT2	Annexin	Anxa6	0	3	3	7	14	6	23	23	21	21	22	21	4	6	4	10	20	14	26	23	19	19	25	19	75.288	667	667	0	72.414	0	4.2	3.9	11.5	22.2	9.7	38.7	37.6	37.2	36.6	37	37.6	5.7	9.3	5.5	17.8	35.8	23.5
G3UW40;E9PWI3		Mcc	0	0	0	0	0	0	0	0	0	0	0	0	0	0	0	0	0	1	0	1	1	1	0	0	92.813	828	828;1003	0.0024715	1.8502	0	0	0	0	0	0	0	0	0	0	0	0	0	0	0	0	0	0.8
G3UW48	Coronin	Coro2b	0	0	0	0	1	1	7	6	3	3	4	5	0	0	0	0	1	1	8	9	3	2	6	6	36.1	317	317	1	-2	0	0	0	0	2.5	2.2	25.2	20.2	6	6	8.2	12.3	0	0	0	0	3.2	2.2
G3UW55		A230065H16Rik	0	0	0	0	0	0	0	0	1	1	0	1	0	0	0	0	0	0	0	0	0	0	0	0	11.426	114	114	0	7.7816	0	0	0	0	0	0	0	0	17.5	17.5	0	17.5	0	0	0	0	0	0
G3UWG2;Q60610;E9Q2Y4;E9Q1R7;J3QQ55;J3QMH1	T-lymphoma invasion and metastasis-inducing protein 1	Tiam1	0	0	0	1	0	0	2	3	0	0	1	0	0	0	0	0	0	0	4	2	0	2	1	3	177.45	1591	1591;1591;779;622;168;92	0	55.189	0	0	0	0.6	0	0	1.7	2.8	0	0	0.6	0	0	0	0	0	0	0
G3UWL2		Ppp2r1a	2	0	1	1	2	2	3	4	3	3	3	3	0	1	2	2	3	4	3	3	3	4	4	3	15.924	143	143	0.0028323	1.7888	18.9	0	18.9	5.6	13.3	18.9	26.6	35.7	26.6	26.6	26.6	30.1	0	5.6	13.3	21	24.5	37.8
G3UWV4;Q69Z98-2;Q69Z98;Q69Z98-4;Q69Z98-3;G3UXM5;G3UZ19;G3UYN4;G3UZN4;G3UXY1;G3UZ00;G3UYP7	Serine/threonine-protein kinase BRSK2	Brsk2	0	1	3	2	3	1	11	11	7	5	7	6	0	1	2	3	5	5	12	15	11	7	10	8	77.777	697	697;675;735;653;719;614;486;504;233;200;92;113	0	269.36	0	2.6	5.3	4.2	5.7	2.6	20.4	19.7	14.3	10.8	15.4	13.5	0	1.1	3	5.7	9.5	8
G3UX72;E9PXE2;F6ZFQ8;F7BZ65		Mcf2l	0	0	0	0	1	0	2	1	1	0	1	2	0	0	0	0	1	1	1	1	2	0	1	2	125.27	1118	1118;1175;151;254	0	7.73	0	0	0	0	1.2	0	2.1	1.2	1.2	0	1.2	2.5	0	0	0	0	1.2	1.2
G3UXW3;G3UX80;G3UZ16;Q3UFK1;Q8CEI3		Ccdc28a	0	0	0	0	0	0	0	0	0	0	0	0	0	0	0	0	0	0	1	1	0	0	0	0	7.7117	68	68;130;137;184;192	0.00041254	2.751	0	0	0	0	0	0	0	0	0	0	0	0	0	0	0	0	0	0
G3UXW9;Q99LD4;Q3MIA8;B1ATU4;Q99LD4-2	COP9 signalosome complex subunit 1	Gps1	0	2	1	5	5	5	7	7	5	4	7	8	0	3	4	3	6	5	8	5	8	8	4	3	58.86	526	526;471;487;490;474	0	73.216	0	7.4	2.1	14.4	9.1	13.7	15.4	13.5	9.7	7.4	14.4	17.1	0	5.5	7.2	5.3	11.6	10.1
G3UXY9;Q9R1E6;Q9R1E6-3;Q9R1E6-2	Ectonucleotide pyrophosphatase/phosphodiesterase family member 2	Enpp2	0	0	0	0	0	0	3	0	0	0	0	0	0	0	0	0	0	0	0	0	0	0	0	1	104.63	910	910;862;887;914	0.00040841	2.6344	0	0	0	0	0	0	3.5	0	0	0	0	0	0	0	0	0	0	0
G3UYJ7;G3UX05;Q99L20		Gm20441	0	1	1	0	1	1	3	2	3	2	3	3	1	1	1	1	3	2	3	3	2	1	3	2	28.523	252	252;200;241	0	15.402	0	4.8	4.8	0	4.8	4.8	15.1	9.1	12.3	9.1	12.3	12.3	4.8	4.8	4.8	4.8	15.1	9.1
G3UYK9;G3UYM7;O70585;O70585-2;G3UZJ3;G3UXK0;G3UY34;Q8K0N0;Q8C8Z9;G3UZ87	Dystrobrevin;Dystrobrevin beta	Dtnb	0	0	0	0	0	0	2	0	2	1	2	2	0	2	1	0	1	1	3	3	2	2	4	2	55.011	490	490;626;659;615;559;566;596;602;608;609	0.00040241	2.4593	0	0	0	0	0	0	5.3	0	4.1	2.2	3.5	4.7	0	3.3	1.8	0	1.6	1.8
G3UYQ9;G3UYX8;Q99N84;G3UX79	28S ribosomal protein S18b, mitochondrial	Mrps18b	0	0	0	0	0	0	1	1	1	1	1	1	0	0	0	0	0	1	1	1	1	1	2	1	12.034	106	106;111;254;188	0.0044601	1.6215	0	0	0	0	0	0	9.4	9.4	9.4	9.4	9.4	9.4	0	0	0	0	0	9.4
G3UYZ1;Q8R366;A0A0A6YWK7;D3Z4Q8;A0A0A6YVX9	Immunoglobulin superfamily member 8	Igsf8	2	3	4	4	6	4	11	10	9	9	10	12	2	1	4	4	10	8	10	8	12	11	12	14	58.131	548	548;611;208;149;107	0	323.31	5.3	8.9	11.3	11.5	15.3	11.1	28.5	26.1	25.2	25.5	26.6	31.6	5.3	2.9	10.6	9.9	26.1	18.8
G3UZ78;J3QMP3	Androglobin	Adgb	0	0	0	0	0	0	1	1	1	1	1	1	0	0	0	0	0	0	1	1	0	0	1	0	188.55	1657	1657;1660	0.0004029	2.47	0	0	0	0	0	0	1.2	1.2	1.2	1.2	1.2	1.2	0	0	0	0	0	0
G3UZJ2	Microtubule-associated protein	Map2	5	3	3	11	10	10	15	14	10	10	11	11	4	3	6	5	12	11	14	12	13	10	12	14	25.751	241	241	0	9.6436	24.1	14.9	14.1	56.4	51.5	42.7	58.9	63.1	42.7	46.5	49.8	52.7	22.4	12.9	37.3	25.7	52.7	49.4
G3UZP2;G3UXX7;G5E922		Mettl3	0	0	0	0	0	0	0	0	0	0	1	0	0	0	0	0	0	0	0	1	0	0	0	0	26.394	245	245;246;335	0.0072833	1.4023	0	0	0	0	0	0	0	0	0	0	4.5	0	0	0	0	0	0	0
G3X8Q6;O08672	Kinesin-like protein;Kinesin-like protein KIFC2	Kifc2	0	0	0	0	0	0	0	2	0	0	0	0	0	0	0	0	1	0	1	2	0	0	0	0	85.601	792	792;792	0	7.2623	0	0	0	0	0	0	0	3.9	0	0	0	0	0	0	0	0	1.3	0
G3X8R0;Q60870	Receptor expression-enhancing protein	Reep5	1	0	2	1	3	2	6	4	4	4	2	5	0	0	2	1	2	1	6	5	5	5	6	4	21.447	189	189;185	0	45.649	5.8	0	6.3	5.8	13.2	6.3	15.9	15.3	11.6	11.6	6.3	10.6	0	0	6.3	5.8	11.1	5.8
G3X8T3;P16675;A2A5J9;A2A5J8	Carboxypeptidase;Lysosomal protective protein;Lysosomal protective protein 32 kDa chain;Lysosomal protective protein 20 kDa chain	Ctsa	0	0	0	0	0	0	2	3	1	0	3	2	0	0	0	0	0	1	4	3	2	2	2	0	55.726	492	492;474;208;215	0	9.0446	0	0	0	0	0	0	2.2	4.5	2.4	0	6.9	4.5	0	0	0	0	0	2
G3X8U3		2210016F16Rik	0	0	0	0	0	0	1	3	1	1	4	0	0	0	0	0	0	0	2	2	1	2	1	1	38.615	338	338	0	7.4203	0	0	0	0	0	0	3	11.2	2.4	3.8	13.6	0	0	0	0	0	0	0
G3X8Y3;Q80UM3;A0A0A6YW80;A0A0A6YX86;A0A0A6YXF4;Q9DBB4;E9PZ53	N-alpha-acetyltransferase 15, NatA auxiliary subunit	Naa15	0	0	0	2	4	2	9	11	4	3	8	8	0	0	1	1	4	2	12	8	8	7	5	10	101.09	865	865;865;815;237;127;864;496	0	36.316	0	0	0	2.8	4.9	2	12.1	11.9	5.1	3.9	9.7	8.7	0	0	1	1	5.4	2.9
G3X915;Q9D7V2;Q9D7V2-2	LysM and putative peptidoglycan-binding domain-containing protein 2	Lysmd2	0	0	0	2	2	1	3	6	4	2	3	4	0	0	2	2	3	5	6	4	4	2	5	3	23.594	215	215;215;124	0	19.839	0	0	0	12.1	12.1	5.1	16.3	31.6	22.8	9.8	15.3	22.8	0	0	9.8	9.8	14.4	26.5
G3X920;Q9DBR3	Armadillo repeat-containing protein 8	Armc8	0	0	0	0	1	0	5	6	3	2	5	4	0	0	1	0	3	3	5	5	5	4	4	6	75.401	673	673;673	0	18.744	0	0	0	0	1.6	0	8.3	10	5.3	3.3	8.2	6.8	0	0	1.6	0	5.2	5.8
G3X922;D4AFX7;A0A087WS25		Dnajc13	0	0	0	0	0	0	12	10	3	1	5	6	0	0	0	0	2	0	8	12	7	4	7	7	254.44	2243	2243;2248;184	0	98.054	0	0	0	0	0	0	6.8	5.4	1.6	0.5	3.1	3.5	0	0	0	0	1	0
G3X928;Q6NZC7	SEC23-interacting protein	Sec23ip	0	0	0	0	1	0	2	6	0	1	0	1	0	0	0	0	3	2	4	3	3	2	2	0	110.76	998	998;998	0	53.734	0	0	0	0	1.6	0	2.2	9	0	1.6	0	1.2	0	0	0	0	4.2	1.9
G3X937;Q921R8-2;Q921R8	Solute carrier family 41 member 3	Slc41a3	0	0	0	0	0	0	1	1	1	0	0	1	0	0	0	0	1	0	0	1	0	0	2	1	53.289	488	488;462;488	0	10.835	0	0	0	0	0	0	2.7	2.7	2.7	0	0	2.7	0	0	0	0	2.7	0
G3X972		Sec24c	1	1	2	0	4	3	8	12	5	5	7	6	1	2	1	2	7	6	9	12	9	10	9	9	118.58	1096	1096	0	203.69	1.2	1.2	2.6	0	4.6	3.8	9.4	13.5	5.9	6.5	8.4	8.1	1.2	1.9	1.2	2.6	8.9	7.8
G3X983;Q66JZ4	T-cell activation inhibitor, mitochondrial	Tcaim;TCAIM	0	0	0	0	0	0	0	1	0	0	0	0	0	0	0	0	0	0	1	1	0	0	0	0	58.582	509	509;499	0.0015414	1.992	0	0	0	0	0	0	0	2.6	0	0	0	0	0	0	0	0	0	0
G3X9B1		Heatr1	0	0	0	0	0	0	0	1	0	1	0	0	0	0	0	0	0	0	1	0	0	0	1	0	242.07	2143	2143	0.0071168	1.4243	0	0	0	0	0	0	0	0.5	0	0.5	0	0	0	0	0	0	0	0
G3X9E9;E9Q743		Wdr66	0	0	0	0	0	0	0	1	0	0	0	0	0	0	0	0	1	0	1	1	0	1	0	0	36.406	325	325;1299	1	-2	0	0	0	0	0	0	0	2.8	0	0	0	0	0	0	0	0	2.8	0
G3X9J0;S4R2N4;S4R1S0		Sipa1l3	0	0	0	0	0	0	1	3	0	1	0	0	0	0	0	0	0	0	1	2	0	0	1	2	195.06	1776	1776;726;849	0.00022041	3.6541	0	0	0	0	0	0	0.5	2	0	0.6	0	0	0	0	0	0	0	0
G3X9K3;D3YYK9	Brefeldin A-inhibited guanine nucleotide-exchange protein 1	Arfgef1	0	0	0	1	1	0	7	7	5	3	3	4	0	0	0	1	1	4	7	7	4	6	6	9	208.5	1846	1846;1054	0	23.054	0	0	0	0.7	0.7	0	3.8	4.3	3.3	1.8	2.2	2.5	0	0	0	0.7	0.5	2.7
G3X9N3		Pnmal2	0	0	0	0	1	0	5	5	1	2	2	2	0	0	0	0	2	0	5	6	3	2	4	3	71.755	661	661	0	16.33	0	0	0	0	1.5	0	9.2	9.2	1.5	3.8	3.6	4.8	0	0	0	0	4.2	0
G3X9V7;Q80TK0;E9QLA8;Q3TEG0;D3YUW2;F7CG54	Uncharacterized protein KIAA1107	A830010M20Rik;Kiaa1107	2	2	3	1	4	5	6	4	8	5	9	6	0	1	3	1	7	8	6	9	11	7	9	8	117.31	1088	1088;1369;1239;443;405;571	0	114.36	2.9	2.9	4.3	1.8	5.6	6.5	7.8	5.5	9.7	6.4	10.7	6.8	0	1.1	3.4	1	8.9	9.7
G3X9X1		Kbtbd2	0	0	0	0	1	0	0	0	0	0	0	0	0	0	0	0	1	0	0	1	2	0	3	0	71.285	623	623	0.0042799	1.6436	0	0	0	0	1.6	0	0	0	0	0	0	0	0	0	0	0	1.6	0
G3X9Y1;O35681;Q9R0N9;Q9R0N4;Q3UY13;Q8C8S6;Q9R0N8-2	Synaptotagmin-3	Syt3	0	0	0	0	0	1	5	4	3	1	1	2	0	0	0	0	0	0	3	3	3	2	3	5	63.244	587	587;587;491;523;342;438;426	0	94.968	0	0	0	0	0	1.9	10.7	8.5	7.2	3.1	3.1	4.9	0	0	0	0	0	0
G3X9Y5;E9Q735;E9Q442	Ubiquitin conjugation factor E4 A	Ube4a	0	0	0	0	1	0	4	3	2	1	5	2	0	0	0	1	1	1	2	3	4	3	3	3	124.46	1085	1085;1028;547	0	24.994	0	0	0	0	1.3	0	4.3	3.8	2.6	1.3	5.9	2.6	0	0	0	1.3	1.3	1.3
G3XA18;Q9D7V9	N-acylethanolamine-hydrolyzing acid amidase;N-acylethanolamine-hydrolyzing acid amidase subunit alpha;N-acylethanolamine-hydrolyzing acid amidase subunit beta	Naaa	0	0	0	0	0	0	1	0	0	0	0	1	0	0	0	0	0	0	1	1	1	0	1	1	39.803	360	360;362	0	5.7896	0	0	0	0	0	0	3.9	0	0	0	0	3.9	0	0	0	0	0	0
G3XA26;Q9ERQ8	Carbonic anhydrase 7	Car7;Ca7	0	0	0	0	0	0	1	0	0	1	1	1	0	0	0	0	1	1	1	1	0	0	1	0	23.624	208	208;264	0.0002172	3.4611	0	0	0	0	0	0	6.2	0	0	4.3	4.3	4.3	0	0	0	0	5.3	4.3
G3XA53;Q63912	Oligodendrocyte-myelin glycoprotein	Omg	0	1	0	3	3	2	4	3	6	5	5	5	1	2	3	3	4	4	5	4	4	3	7	3	49.598	443	443;440	0	16.546	0	2.3	0	6.5	6.5	4.7	8.8	7	11.3	11.3	11.3	11.3	2.5	4.1	6.5	6.5	9	9
G3XA57;G3XA57-2;G3UW57	Rab11 family-interacting protein 2	Rab11fip2	0	0	0	0	2	0	4	7	4	4	4	4	0	0	0	0	3	1	5	2	4	4	6	5	58.206	512	512;529;370	0	24.602	0	0	0	0	5.7	0	10.7	20.1	11.7	10.9	12.7	12.7	0	0	0	0	8.6	3.3
G3XA66		Mtx1	1	1	1	1	5	4	6	5	4	3	5	6	0	1	2	2	6	4	6	6	2	6	5	5	33.48	298	298	1	-2	4.7	4.7	4.7	4.7	15.8	10.4	23.8	17.4	15.8	13.4	19.8	22.1	0	3	7.7	8.1	23.8	18.5
G5E814;Q9D8B4	NADH dehydrogenase [ubiquinone] 1 alpha subcomplex subunit 11	Ndufa11	0	0	0	0	0	0	1	1	1	0	1	1	0	0	0	0	1	0	1	1	1	1	1	1	15.115	143	143;141	0	14.844	0	0	0	0	0	0	7.7	7.7	7.7	0	7.7	7.7	0	0	0	0	7.7	0
G5E829	Plasma membrane calcium-transporting ATPase 1	Atp2b1	10	15	17	18	22	21	28	31	30	29	31	28	8	15	14	16	23	25	34	31	29	26	32	29	134.75	1220	1220	0	323.31	11.8	14.8	15.8	16.7	19.3	19	27	31.1	27	27.5	29.9	28.6	8.9	14.9	14.7	16.2	23.1	27.5
G5E863;E9PX01		Gria4	3	0	2	3	5	6	11	7	10	5	7	11	0	3	3	3	7	6	8	9	10	6	9	12	100.82	902	902;433	0	47.855	4.2	0	3.1	4	5.9	7.3	13.6	7.4	11.6	5.5	7.1	12.3	0	4.1	4.2	3	8.2	7.1
G5E870;A0A087WNZ7;A0A087WRV6;A0A0B4J1N9	E3 ubiquitin-protein ligase TRIP12	Trip12	0	0	0	0	1	0	0	2	0	0	2	1	0	0	0	0	0	1	3	2	1	1	3	3	224.13	2025	2025;1992;830;983	0	20.458	0	0	0	0	0.5	0	0	1.5	0	0	1.1	0.6	0	0	0	0	0	0.6
G5E884;O88643;S4R2K7	Non-specific serine/threonine protein kinase;Serine/threonine-protein kinase PAK 1	Pak1	4	4	6	6	10	8	14	15	14	10	15	15	0	6	3	4	10	10	17	16	13	14	16	16	60.607	544	544;545;178	0	323.31	8.1	8.8	12.1	11.9	25.9	17.8	32.9	39.2	36.4	25.7	38.1	39.2	0	11	6.6	8.6	26.7	24.8
G5E895;D3Z494;P45377		Akr1b10	0	0	0	0	0	2	6	10	3	4	5	3	0	1	1	1	1	2	8	9	3	3	3	5	35.848	316	316;288;316	0	80.598	0	0	0	0	0	6	25.6	31	8.9	13	15.8	9.8	0	3.5	3.2	3.5	2.8	5.4
G5E896;Q3UJB9;Q3UJB9-2;D6RE33;F6ZJ27;F6V5I7	Enhancer of mRNA-decapping protein 4	Edc4	0	0	0	1	1	1	5	4	3	1	3	1	0	0	0	0	3	2	2	5	3	5	3	2	152.48	1406	1406;1406;1390;1318;427;265	0	23.108	0	0	0	1.1	0.6	0.6	4.3	3.5	3.1	0.9	3.4	0.7	0	0	0	0	2.6	1.8
G5E897		Kdelc2	0	0	0	0	0	0	2	0	1	1	1	1	0	0	0	1	1	1	0	1	1	1	1	1	57.685	503	503	0.00099463	2.3292	0	0	0	0	0	0	5.4	0	1.8	1.8	1.8	1.8	0	0	0	1.8	1.8	1.8
G5E8G3		Opcml	3	2	2	4	4	3	4	7	7	6	6	5	1	3	3	3	5	5	7	7	6	6	5	5	38.011	345	345	0	26.959	8.1	7	5.8	11.6	13.6	8.1	15.1	20.6	19.4	18.3	18	16.8	2.9	8.7	7.8	11	16.5	16.5
G5E8H1		Gria2	2	2	7	7	12	10	23	25	18	18	23	24	2	6	8	6	14	15	29	25	24	22	25	25	98.76	883	883	0.0057048	1.5113	2.8	2.6	8.7	10.8	17	12.9	29.9	30	22.8	21.6	27.5	29	2.7	7.5	10	7.8	17.2	20.2
G5E8J9;Q8CFE4;Q8CFE4-2	SCY1-like protein 2	Scyl2	0	0	0	0	2	1	5	5	5	3	6	6	0	0	0	0	4	3	6	6	5	6	5	6	103.19	929	929;930;506	0	68.062	0	0	0	0	3	1.7	8.2	7.4	7.6	4.4	9.1	9.5	0	0	0	0	5.7	4.4
G5E8R0;E9Q453		Tpm1	8	6	6	10	12	7	16	16	15	14	16	16	0	4	5	4	10	13	16	18	14	13	12	15	28.343	245	245;245	0	323.31	30.2	24.1	24.1	36.7	42.9	27.8	52.2	55.9	49.8	46.5	55.9	51	0	18	22.4	18.4	34.3	35.9
G5E8R8;Q6P5G6	UBX domain-containing protein 7	Ubxn7	0	0	0	0	1	0	4	2	1	0	4	0	0	0	0	0	2	1	2	0	1	0	1	0	54.812	489	489;467	0	20.046	0	0	0	0	3.7	0	8.2	4.9	1.8	0	12.5	0	0	0	0	0	6.3	1.6
G5E8T3;Q9D104		Srp19	0	0	0	0	0	1	0	0	1	1	0	0	0	0	0	0	1	1	0	0	0	0	1	0	13.621	120	120;144	0	7.8069	0	0	0	0	0	12.5	0	0	12.5	12.5	0	0	0	0	0	0	12.5	12.5
G5E924;Q8R081;G3UY38;G3UY56;G3UYY3	Heterogeneous nuclear ribonucleoprotein L	Hnrnpl	0	1	0	2	3	2	14	14	14	7	15	14	1	0	1	1	8	5	14	15	14	9	13	13	66.821	615	615;586;456;201;113	0	323.31	0	1.5	0	3.1	8.9	3.1	32.8	35.9	29.9	19.7	34.1	33.8	1.5	0	1.8	1.8	20.8	11.4
H3BJ97;Q99JR5	Tubulointerstitial nephritis antigen-like	Tinagl1	0	0	0	0	0	0	1	2	1	0	1	0	0	0	0	0	0	0	1	1	0	0	2	1	49.276	435	435;466	0	8.6974	0	0	0	0	0	0	3.9	6.9	3	0	2.3	0	0	0	0	0	0	0
H3BKI8;Q8BT23;H3BJ43;H3BJS9		Hnrnpk	3	1	3	5	4	2	10	8	8	7	8	9	1	2	4	5	5	8	8	9	7	9	9	9	19.786	178	178;97;77;87	1	-2	23.6	5.1	16.3	23	21.3	14.6	53.9	52.8	44.9	36	44.9	48.9	9	14.6	31.5	36.5	29.8	53.4
H3BKQ3;H3BL92;H3BJ67;H3BJX1;H3BJ57;H3BLD3		Evi5l	0	0	1	0	3	2	5	4	1	1	2	2	0	0	1	0	3	2	4	4	2	2	5	5	93.503	813	813;802;755;406;456;186	0	37.073	0	0	1.2	0	3.7	2.5	7.9	7.6	1.2	1.2	3.1	3.3	0	0	1.2	0	3.7	2.6
H3BLC5;E9Q529;Q1EHW4	Histone deacetylase complex subunit SAP25	Sap25	0	0	0	0	0	0	1	1	1	0	1	1	0	0	0	0	0	0	1	1	1	0	1	1	12.676	120	120;261;186	1	-2	0	0	0	0	0	0	5.8	5.8	5.8	0	5.8	5.8	0	0	0	0	0	0
H7BX46;P59281-2;P59281;G3X932;H3BJM3	Rho GTPase-activating protein 39	Arhgap39	0	0	0	0	0	1	5	7	5	2	6	6	0	0	0	0	1	3	9	5	5	4	7	5	121.68	1078	1078;1076;1107;1109;119	0	32.89	0	0	0	0	0	1.3	5.5	9	5.2	2.5	6.5	6.8	0	0	0	0	1.3	3.9
J3QJX3;Q9Z2G6-2;Q9Z2G6	Protein sel-1 homolog 1	Sel1l	0	0	0	0	0	0	1	2	2	2	0	2	0	0	0	0	0	0	1	2	1	2	1	1	82.425	740	740;740;790	0	17.924	0	0	0	0	0	0	2.3	5	3.8	3.8	0	3.8	0	0	0	0	0	0
J3QNT2;Q99PM3	Transcription initiation factor IIA subunit 1;Transcription initiation factor IIA alpha chain;Transcription initiation factor IIA beta chain	Gm5435;Gtf2a1	0	0	0	0	0	0	1	0	1	1	1	1	0	0	0	0	1	1	0	0	1	1	1	1	41.151	373	373;378	0.00060036	2.3879	0	0	0	0	0	0	2.9	0	2.9	2.9	2.9	2.9	0	0	0	0	2.9	2.9
J3QQ16;A0A087WS16;E9PWQ3;D3YWD1		Col6a3	0	0	0	0	0	0	2	4	0	0	3	3	0	0	0	0	0	0	3	1	4	1	2	3	288.69	2677	2677;2677;3284;1703	0	16.617	0	0	0	0	0	0	1.4	1.8	0	0	1.5	1.5	0	0	0	0	0	0
K3W4T3;Q9Z1G4-3;Q9Z1G4-2;Q9Z1G4;Q9JHF5;A2A599;P15920-2	V-type proton ATPase subunit a;V-type proton ATPase 116 kDa subunit a isoform 1	Atp6v0a1	7	5	9	11	13	10	24	27	17	18	25	22	2	11	8	9	18	17	24	26	24	22	24	25	96.426	838	838;832;838;839;834;79;263	0	323.31	12.4	8.9	16	14.3	21.5	15.6	27.4	31.4	20.8	25.3	28.6	29.1	4.7	16.8	15.2	13.6	24.2	25.3
L7N1Y0;A0A087WR13;E9Q0T8		Dnah7b;Dnah7c;Dnah7a	0	0	0	0	0	0	0	1	0	0	0	1	0	0	0	0	1	0	2	0	0	0	0	0	466.69	4068	4068;4024;4024	0.0067828	1.4609	0	0	0	0	0	0	0	0.2	0	0	0	0.3	0	0	0	0	0.2	0
L7N478;L7N2D3;L7N1Z7;E9Q277;E9PZ74;L7N2E9;K7N788;G3X8Y6;K7N784;H3BK29;E9PYL5;O70410	Vomeronasal type-2 receptor 1	Vmn2r6;Vmn2r5;Vmn2r2;Vmn2r4;Vmn2r7;Vmn2r1	0	0	0	0	0	0	0	0	0	0	0	0	0	0	0	0	0	0	0	0	0	0	1	0	92.444	824	824;824;824;824;824;908;911;912;913;913;915;912	1	-2	0	0	0	0	0	0	0	0	0	0	0	0	0	0	0	0	0	0
M0QWJ9		Tmem178b	0	0	0	0	1	0	2	2	1	1	1	0	0	0	0	0	1	0	2	2	2	1	1	1	19.441	172	172	0	5.1021	0	0	0	0	7	0	12.8	12.8	7	7	7	0	0	0	0	0	7	0
M0QWN7	Ubiquitin carboxyl-terminal hydrolase	Usp35	0	0	0	0	0	0	0	0	0	0	0	1	0	0	0	0	0	0	1	1	1	1	2	0	112.45	1009	1009	0.0019055	1.879	0	0	0	0	0	0	0	0	0	0	0	1.2	0	0	0	0	0	0
M0QWP1;A2ASQ1;Z4YK85;A2ASQ1-3;A2ASQ1-2;Z4YJS5	Agrin;Agrin N-terminal 110 kDa subunit;Agrin C-terminal 110 kDa subunit;Agrin C-terminal 90 kDa fragment;Agrin C-terminal 22 kDa fragment	Agrn	0	0	0	0	1	0	6	4	3	1	4	5	0	0	0	0	2	1	10	3	4	6	6	8	216.65	2034	2034;1950;1927;1867;1928;1151	0	21.436	0	0	0	0	0.4	0	3.4	2.2	2	0.8	1.9	3	0	0	0	0	1.3	0.6
O08528;E9Q5B5;E9Q9M6	Hexokinase-2;Hexokinase	Hk2	1	2	3	3	3	2	4	5	4	3	4	4	0	4	3	3	3	4	4	4	4	4	4	4	102.53	917	917;889;43	1	-2	1.2	2	3.3	3.3	3.3	2	4.1	5.3	4.1	3.3	4.1	4.1	0	4.1	3.3	3.3	3.3	4.1
O08529	Calpain-2 catalytic subunit	Capn2	0	0	0	0	1	1	6	10	7	7	7	10	1	2	2	2	4	4	12	12	9	5	8	10	79.871	700	700	0	323.31	0	0	0	0	1.4	1.9	9.7	16	11	11	12.4	16.1	1.4	3.3	2.6	4.7	8	6.3
O08530	Sphingosine 1-phosphate receptor 1	S1pr1	0	0	0	1	1	0	1	2	2	2	3	3	0	0	1	0	1	2	1	2	3	3	2	3	42.639	382	382	0	18.431	0	0	0	3.7	3.7	0	2.9	5.2	6	6	8.9	8.9	0	0	3.7	0	2.9	6
O08532-5;O08532-4;O08532;E9Q1X8;O08532-2;O08532-3;Q8C6Y3	Voltage-dependent calcium channel subunit alpha-2/delta-1;Voltage-dependent calcium channel subunit alpha-2-1;Voltage-dependent calcium channel subunit delta-1	Cacna2d1	0	0	2	3	10	6	22	25	16	13	20	19	1	2	6	5	16	13	26	23	22	19	19	23	123.26	1091	1091;1086;1103;1091;1084;1079;100	0	323.31	0	0	1.9	3.3	10.6	5.8	23.6	26.8	14.8	12.7	22.5	21.9	0.9	2.5	7.2	5.6	17	15.6
O08539;Q6P1B9;O08539-2	Myc box-dependent-interacting protein 1	Bin1	5	4	5	6	9	10	15	15	15	10	16	13	2	7	7	3	11	11	16	17	14	13	14	16	64.469	588	588;477;434	0	323.31	8.7	6.5	8.2	8.8	18.2	21.6	31.5	34.2	30.8	24.5	34.2	29.6	4.9	16.5	12.9	5.1	23	25
O08547;E9Q6R3;A0A0G2JF08;D6RES2	Vesicle-trafficking protein SEC22b	Sec22b	2	2	2	3	3	3	8	7	4	5	4	4	0	0	2	2	4	3	6	8	5	4	5	4	24.74	215	215;166;62;42	0	164.06	11.2	11.2	9.3	14.4	19.1	15.3	47.4	38.6	22.8	27.4	22.8	22.8	0	0	9.3	8.8	22.8	19.1
O08553	Dihydropyrimidinase-related protein 2	Dpysl2	10	12	14	15	17	14	29	29	23	22	26	24	8	13	15	15	20	19	27	27	24	25	28	26	62.277	572	572	0	323.31	22.6	22.9	33.2	37.2	41.1	34.1	59.3	58.4	50.9	50.9	52.6	52.4	19.2	32.5	37.6	37.8	50.5	48.4
O08576;O08576-2;O08576-3;O08576-4	RUN domain-containing protein 3A	Rundc3a	0	0	0	1	0	0	2	3	2	2	3	0	0	0	1	1	2	1	4	2	0	1	2	2	50.018	446	446;400;405;413	0	99.545	0	0	0	3.1	0	0	4.9	7.6	5.8	5.8	7.6	0	0	0	3.1	3.1	5.8	3.1
O08579;I7HJS1;Q3THM8;B7FAU5;D6RFS0	Emerin	Emd	1	0	2	2	0	1	3	6	3	2	3	4	0	1	1	0	4	4	5	5	2	4	4	4	29.435	259	259;223;158;170;65	0	35.431	4.6	0	10.8	10.8	0	6.6	16.6	34.7	16.2	9.3	16.6	20.8	0	4.2	6.6	0	23.2	22
O08582	GTP-binding protein 1	Gtpbp1	0	0	0	1	2	2	4	5	3	4	6	3	0	0	0	0	3	4	6	5	4	5	7	5	72.3	668	668	0	46.791	0	0	0	2.4	4.5	3.1	7.2	11.5	5.2	7.3	12.9	5.4	0	0	0	0	4.6	7.6
O08583;O08583-2;Q9JJW6-2;Q9JJW6;G3X9I4	THO complex subunit 4;Aly/REF export factor 2	Alyref;Alyref2	0	0	1	1	3	2	4	3	3	2	3	3	0	1	1	1	3	2	4	3	3	3	4	5	26.94	255	255;163;217;218;218	0	231.69	0	0	4.3	4.3	16.5	9.4	22.4	16.5	16.5	9.4	16.5	12.2	0	4.3	4.3	4.3	15.3	11.4
O08585;B1AWD8;B1AWD9;B1AWE0;Q6PFA2;B1AWE1	Clathrin light chain A	Clta	2	1	4	5	5	6	6	6	6	6	6	6	4	5	5	3	5	5	5	6	5	5	4	5	25.604	235	235;236;248;216;218;230	0	28.54	8.1	4.3	11.5	17.4	17.4	17.9	17.9	18.3	15.3	15.3	15.3	18.3	11.5	14.9	14.9	11.1	14.9	14.9
O08586	Phosphatidylinositol 3,4,5-trisphosphate 3-phosphatase and dual-specificity protein phosphatase PTEN	Pten	0	0	1	1	0	0	3	1	1	1	1	0	0	1	1	1	0	0	1	3	0	0	3	1	47.152	403	403	0.00021377	3.2586	0	0	3	3	0	0	6.7	3	3	3	3	0	0	2	3	3	0	0
O08599;Q64324;F8WGM5	Syntaxin-binding protein 1	Stxbp1	17	10	15	21	27	21	41	43	36	28	40	36	12	19	15	19	25	23	43	41	38	34	36	38	67.568	594	594;593;594	0	323.31	27.6	19.7	27.4	32	40.1	34.8	65.3	60.4	56.6	41.6	56.4	58.8	28.1	40.1	27.9	40.1	44.9	40.4
O08599-2	Syntaxin-binding protein 1	Stxbp1	16	10	16	21	27	20	40	42	33	29	39	35	12	18	14	19	25	24	43	41	36	34	36	37	68.735	603	603	0.00022573	4.1191	25.5	19.4	28.9	31.5	40.1	34.3	62.5	57.9	50.4	42.8	53.2	55.6	27.7	37.8	25.9	39.5	44.4	41.6
O08600	Endonuclease G, mitochondrial	Endog	0	0	0	0	0	0	2	3	1	0	1	0	0	0	0	0	0	0	3	3	1	1	3	1	32.19	294	294	0	9.5546	0	0	0	0	0	0	9.2	12.6	3.4	0	3.4	0	0	0	0	0	0	0
O08648;O08648-2	Mitogen-activated protein kinase kinase kinase 4	Map3k4	0	0	0	0	0	0	0	0	0	0	0	1	0	0	0	0	0	0	0	0	0	0	1	0	179.83	1597	1597;1545	0.0049871	1.5527	0	0	0	0	0	0	0	0	0	0	0	0.8	0	0	0	0	0	0
O08663;Q3TMN1;Q3UI33;M0QWM9;M0QW69;M0QWX0;M0QW48	Methionine aminopeptidase 2;Methionine aminopeptidase	Metap2	0	0	0	0	1	1	4	5	4	5	3	5	0	0	1	0	3	3	5	5	4	5	6	4	52.921	478	478;455;488;242;186;106;233	0	118.07	0	0	0	0	2.1	2.1	10.9	13	8.6	13.6	9	12.6	0	0	2.1	0	6.1	5.6
O08677;D3YTY9;O08677-2;O08677-3;Q6S9I0;Q6S9I3	Kininogen-1;Kininogen-1 heavy chain;Bradykinin;Kininogen-1 light chain	Kng1;Kng2	0	0	0	0	0	1	1	2	1	1	1	1	0	0	0	0	1	1	2	2	0	0	1	0	73.101	661	661;480;432;480;433;644	0.0084868	1.334	0	0	0	0	0	1.5	1.2	2.7	1.5	1.5	1.2	1.5	0	0	0	0	1.5	1.5
O08688	Calpain-5	Capn5	0	1	0	0	1	2	8	9	3	1	3	5	0	0	0	0	0	1	6	7	4	6	9	8	72.954	640	640	0	26.872	0	1.6	0	0	1.6	3.1	15.9	17.8	5.3	1.6	6.6	10.5	0	0	0	0	0	1.9
O08715;O08715-2;O08715-5;O08715-3;O08715-6;O08715-4	A-kinase anchor protein 1, mitochondrial	Akap1	0	0	0	0	0	0	0	0	1	1	1	0	0	0	0	0	0	0	2	0	0	1	0	0	92.194	857	857;544;547;577;637;890	0	9.2577	0	0	0	0	0	0	0	0	1.6	1.6	1.3	0	0	0	0	0	0	0
O08739;Q3V1D3;A0A0G2JFD4	AMP deaminase 3	Ampd3	0	0	0	0	0	0	0	2	0	0	1	2	0	0	0	0	0	0	2	2	2	2	2	3	88.651	766	766;745;676	0.00022129	3.7295	0	0	0	0	0	0	0	3.3	0	0	1.6	2.3	0	0	0	0	0	0
O08749	Dihydrolipoyl dehydrogenase, mitochondrial	Dld	3	6	6	7	10	8	15	15	10	11	12	13	3	8	8	7	13	10	15	13	11	11	12	13	54.272	509	509	0	323.31	7.9	10.8	10.8	15.9	22.6	13.6	32.8	35.8	24.8	24.8	28.5	26.7	9.4	25.3	16.5	16.3	35.4	29.9
O08759;O08759-2;O08759-3	Ubiquitin-protein ligase E3A	Ube3a	0	1	1	2	4	2	6	6	6	6	6	6	0	0	1	1	3	2	8	5	8	6	8	6	99.818	870	870;849;762	0	127.83	0	1	1.3	2.9	6.2	2.9	8.4	8.5	6.9	7.5	9.5	8.3	0	0	1.6	1.6	4.1	2.6
O08784;Q05CS0;H3BIX0;H3BL37;H3BK88	Treacle protein	Tcof1	0	0	0	0	0	0	0	1	2	1	0	1	0	0	0	0	1	0	0	0	1	0	0	0	135	1320	1320;1013;1056;1356;168	0.00060277	2.4337	0	0	0	0	0	0	0	1.4	2	1.3	0	0.8	0	0	0	0	0.7	0
O08795-2;O08795	Glucosidase 2 subunit beta	Prkcsh	1	1	0	0	4	4	9	7	7	6	7	9	2	2	3	2	3	5	8	7	8	4	7	6	59.559	528	528;521	0	68.344	1.9	1.9	0	0	5.9	13.4	20.3	11.2	11.7	9.7	12.9	13.3	4.2	4.2	6.2	4.2	6.2	8.9
O08797;Q8VHQ1;Q8BMT0;Q80UK5;O08806;F6V5V4		Serpinb9	0	0	0	0	0	0	2	2	1	0	2	1	0	0	0	0	0	1	3	1	1	1	2	2	42.259	374	374;377;377;377;377;377	0.00020982	3.0445	0	0	0	0	0	0	5.6	5.6	2.9	0	5.6	2.9	0	0	0	0	0	2.7
O08807;B1AZS9	Peroxiredoxin-4	Prdx4	1	1	0	1	3	1	5	6	4	4	4	4	0	1	0	1	2	3	5	6	4	3	4	4	31.052	274	274;229	0	19.45	4	4	0	4	10.6	4	20.1	23.4	15	15	16.4	15	0	4	0	4	8	12.8
O08808;E9PXV7;E9PV41;Q6NS79;D3Z074	Protein diaphanous homolog 1	Diaph1;Diap1	0	0	0	0	0	0	6	8	2	0	4	3	0	0	0	0	0	1	2	8	6	4	4	8	139.34	1255	1255;1255;1264;1220;1220	0	23.558	0	0	0	0	0	0	5.2	6.9	2	0	4	2.9	0	0	0	0	0	1.1
O08810;G3UZ34;A2AH85;G3UXK8	116 kDa U5 small nuclear ribonucleoprotein component	Eftud2	0	1	0	2	3	3	13	14	9	6	12	13	1	1	2	2	4	10	15	12	12	10	12	11	109.36	971	971;962;972;85	0	225.9	0	1	0	2.9	3.9	4.1	18.4	18.9	11.3	8	15	15.2	1.3	1	2.6	2.7	5.3	13.3
O08842;O08842-3;O08842-2	GDNF family receptor alpha-2	Gfra2	0	0	0	0	1	0	2	1	0	0	1	1	0	0	0	0	0	0	1	1	1	0	0	1	51.726	464	464;359;331	0.00022492	4.0156	0	0	0	0	3.7	0	5.4	3.7	0	0	3.7	3.7	0	0	0	0	0	0
O08848	60 kDa SS-A/Ro ribonucleoprotein	Trove2	0	0	0	0	1	1	3	6	1	1	1	1	0	0	0	0	0	1	2	7	2	4	4	3	60.123	538	538	0	24.871	0	0	0	0	2	1.3	8.4	14.1	3	2	2	3	0	0	0	0	0	1.3
O08908	Phosphatidylinositol 3-kinase regulatory subunit beta	Pik3r2	0	0	0	0	0	1	0	1	1	0	0	0	0	0	0	0	0	0	2	0	0	1	0	0	81.265	722	722	0.00020872	2.9851	0	0	0	0	0	1.5	0	1.5	1.5	0	0	0	0	0	0	0	0	0
O08914	Fatty-acid amide hydrolase 1	Faah	0	0	0	0	1	0	5	6	3	3	6	2	0	0	0	1	1	1	4	4	4	3	4	6	63.221	579	579	0	323.31	0	0	0	0	3.1	0	15	17.1	12.3	11.2	13.1	6.9	0	0	0	3.8	3.8	3.8
O08915;D3YW40	AH receptor-interacting protein	Aip	0	1	0	1	1	1	5	3	3	3	3	4	0	1	1	1	2	4	3	3	5	2	4	5	37.605	330	330;172	0	17.744	0	4.2	0	4.2	4.2	4.2	21.2	12.1	11.5	11.5	11.5	16.1	0	4.2	3.3	4.2	7.6	16.1
O08917;G3UYU4;G3UZZ5;G3UWW8;G3XA73	Flotillin-1	Flot1	1	5	3	5	11	9	16	14	15	14	18	16	0	4	8	6	13	10	16	15	15	15	14	14	47.513	428	428;380;192;196;40	0	298.43	3	11	7.7	14.5	29	24.1	53.5	45.3	38.6	36.2	49.1	46.3	0	11.4	23.8	16.6	39	29.7
O08919	Numb-like protein	Numbl	0	0	0	2	4	3	4	6	6	4	7	6	0	1	2	2	5	4	6	8	6	6	7	9	64.13	604	604	0	64.489	0	0	0	3.5	8.1	6.3	9.4	12.7	12.7	8.1	14.6	12.4	0	1.7	4.6	4.8	10.8	8.1
O08967;G5E8Q4;H3BK81	Cytohesin-3	Cyth3	0	0	0	0	1	1	5	3	3	1	4	3	0	0	0	0	1	3	1	5	3	3	3	4	46.279	399	399;351;93	0	4.8314	0	0	0	0	3.5	2.8	13.5	8.8	7.8	1.8	12.8	8	0	0	0	0	3.5	8
O08989;D3Z2V6	Ras-related protein M-Ras	Mras	0	0	1	0	3	0	7	6	5	3	6	6	1	0	0	0	4	4	6	5	8	5	8	9	23.901	208	208;130	0	28.438	0	0	5.3	0	21.2	0	38.9	33.7	34.1	22.1	37	38.9	5.3	0	0	0	22.1	23.6
O08992;Q3TMX0;H3BLG5;A2AKJ5;A2AKJ9;A2AKJ6	Syntenin-1	Sdcbp	0	0	0	0	1	0	3	2	3	2	2	1	0	0	0	0	1	1	2	2	2	1	2	2	32.379	299	299;298;249;91;199;209	0	6.1594	0	0	0	0	4.3	0	11.4	7	11.4	7	7	3.7	0	0	0	0	3.3	3.7
O08997	Copper transport protein ATOX1	Atox1	0	0	0	0	1	0	2	3	2	2	3	2	0	0	0	1	0	2	3	3	2	1	2	2	7.3384	68	68	0	13.162	0	0	0	0	20.6	0	20.6	32.4	20.6	20.6	32.4	20.6	0	0	0	20.6	0	20.6
O09005	Sphingolipid delta(4)-desaturase DES1	Degs1	0	0	0	0	0	0	1	1	1	1	1	0	0	0	0	0	0	0	1	2	0	0	1	0	38.241	323	323	0.00040225	2.4521	0	0	0	0	0	0	5	5	5	5	5	0	0	0	0	0	0	0
O09012;D3Z600;O09012-2	Peroxisomal targeting signal 1 receptor	Pex5	0	0	0	1	1	0	2	2	1	0	1	0	0	0	0	0	0	0	5	4	1	0	3	1	70.755	639	639;632;602	0	11.327	0	0	0	1.6	1.6	0	3.6	2.8	1.6	0	1.7	0	0	0	0	0	0	0
O09044;B0R029;E9Q8A1;B0R030;Q9D3L3	Synaptosomal-associated protein 23;Synaptosomal-associated protein	Snap23	1	1	1	1	2	1	4	3	3	3	4	4	1	1	1	1	1	1	2	4	2	1	3	4	23.261	210	210;86;98;162;221	0	5.4085	4.8	4.8	4.8	4.8	11.4	4.8	18.1	18.1	18.1	18.1	19.5	18.1	4.8	4.8	4.8	4.8	4.8	4.8
O09061	Proteasome subunit beta type-1	Psmb1	0	0	3	3	5	1	7	6	5	3	7	8	1	1	2	4	4	2	4	4	8	7	8	7	26.372	240	240	0	97.34	0	0	13.8	13.8	23.3	4.2	36.2	34.6	27.9	17.9	36.2	36.7	3.8	5.8	14.2	23.8	18.3	10
O09106;D3YYI8;O88895;Q3UM33	Histone deacetylase 1;Histone deacetylase	Hdac1;Gm10093	0	0	0	1	1	0	2	2	1	2	3	1	0	0	0	0	1	1	3	2	2	1	3	2	55.074	482	482;482;424;428	0.0035661	1.7277	0	0	0	2.5	2.5	0	4.4	5	2.5	5	6.6	2.5	0	0	0	0	2.5	2.5
O09111	NADH dehydrogenase [ubiquinone] 1 beta subcomplex subunit 11, mitochondrial	Ndufb11	1	1	1	1	1	1	3	2	3	2	3	2	0	0	1	1	2	2	3	4	2	1	3	2	17.444	151	151	0	119.08	6.6	6.6	7.3	6.6	6.6	6.6	32.5	21.2	33.1	21.9	33.1	25.8	0	0	6.6	6.6	21.2	21.2
O09114-2;O09114	Prostaglandin-H2 D-isomerase	Ptgds	0	0	1	1	0	1	1	3	1	2	3	3	0	2	1	1	3	1	3	3	4	3	2	2	13.941	126	126;189	0	20.777	0	0	5.6	5.6	0	5.6	13.5	22.2	13.5	20.6	22.2	26.2	0	19	5.6	5.6	26.2	7.1
O09117-2;D6RFU9;O09117	Synaptophysin-like protein 1	Sypl1;Sypl	0	0	0	0	0	0	1	0	2	1	1	0	0	0	0	0	1	0	0	0	1	0	2	1	26.751	243	243;79;261	0	62.751	0	0	0	0	0	0	10.3	0	14.8	10.3	10.3	0	0	0	0	0	10.3	0
O09126	Semaphorin-4D	Sema4d	0	0	0	0	0	0	0	2	0	0	0	0	0	0	0	0	0	0	2	2	0	1	0	0	95.639	861	861	0.00022321	3.8806	0	0	0	0	0	0	0	3.5	0	0	0	0	0	0	0	0	0	0
O09131;D3Z1Q9;Q8K2Q2	Glutathione S-transferase omega-1	Gsto1	0	0	1	1	1	3	8	9	6	4	5	4	0	3	1	1	5	5	6	6	6	6	8	7	27.497	240	240;172;248	0	29.536	0	0	5.8	3.3	5.8	12.5	31.2	35	24.6	17.1	17.1	17.1	0	13.3	3.3	3.3	20.8	20
O09167;Q9CQM8	60S ribosomal protein L21	Rpl21	0	0	0	0	0	1	1	2	1	2	2	2	0	0	0	1	1	0	2	2	1	1	2	2	18.562	160	160;160	0	27.708	0	0	0	0	0	5	9.4	16.2	9.4	16.2	16.2	16.2	0	0	0	9.4	9.4	0
O09172;H3BJA3;F6VNW5;A0A0G2JDI4	Glutamate--cysteine ligase regulatory subunit	Gclm	0	0	1	1	1	0	2	3	3	1	3	3	0	0	0	0	2	2	3	3	2	0	2	2	30.534	274	274;199;153;98	0	41.397	0	0	4.7	4.7	4.7	0	10.2	13.1	13.1	5.5	13.9	11.7	0	0	0	0	9.5	9.5
O09174	Alpha-methylacyl-CoA racemase	Amacr	0	0	0	0	0	0	1	0	0	1	1	1	0	0	0	0	0	2	0	1	1	1	2	3	41.704	381	381	0.00021327	3.2298	0	0	0	0	0	0	2.4	0	0	2.9	3.7	3.7	0	0	0	0	0	6
O35066	Kinesin-like protein KIF3C	Kif3c	0	0	1	0	3	0	2	3	1	2	1	4	0	1	0	2	1	3	4	3	2	2	4	6	89.972	796	796	0	19.135	0	0	1.4	0	3.9	0	3.1	4.3	1	2.5	1.1	5.3	0	1.4	0	2.8	1.4	3.9
O35071;E9Q9B0;Q3V3Y9	Kinesin-like protein KIF1C;Kinesin-like protein	Kif1c	0	1	0	1	0	1	0	4	0	2	0	2	0	0	0	0	0	0	3	3	2	0	3	2	122.43	1100	1100;1112;425	0.005709	1.5196	0	1.2	0	1.2	0	1.2	0	3.8	0	2.3	0	1.9	0	0	0	0	0	0
O35075	Down syndrome critical region protein 3 homolog	Dscr3	0	0	0	0	1	0	1	2	2	2	2	2	0	0	1	0	2	1	2	1	2	2	1	1	32.97	297	297	0	13.273	0	0	0	0	4	0	6.4	10.4	6.7	6.7	10.4	10.4	0	0	6.4	0	10.4	4
O35083;G3UWV6	1-acyl-sn-glycerol-3-phosphate acyltransferase alpha;1-acyl-sn-glycerol-3-phosphate acyltransferase	Agpat1	0	0	0	0	1	0	4	3	2	2	4	3	1	1	1	1	2	2	3	3	3	1	2	3	31.709	285	285;198	0	221.32	0	0	0	0	7.4	0	21.4	18.6	10.5	15.4	21.4	18.6	8.1	8.1	8.1	8.1	15.4	15.4
O35089	Protein cornichon homolog 2	Cnih2	0	0	0	0	1	1	1	1	1	1	1	1	0	0	0	1	1	1	1	1	1	1	1	0	18.931	160	160	0	6.9873	0	0	0	0	6.2	6.2	6.2	6.2	6.2	6.2	6.2	6.2	0	0	0	6.2	6.2	6.2
O35098;Q3TMU8;O35098-2;D3Z360	Dihydropyrimidinase-related protein 4	Dpysl4	4	4	4	7	8	6	18	19	13	15	18	15	2	4	2	5	13	13	18	19	18	20	18	19	61.961	572	572;572;593;157	0	323.31	9.3	8.7	8.7	16.3	18.7	12.2	45.1	44.8	33.9	42.3	46.3	40.6	4.7	8.9	4.2	10.5	31.1	34.6
O35099;E9PWG9	Mitogen-activated protein kinase kinase kinase 5	Map3k5	0	0	0	0	0	0	5	2	1	1	2	3	0	0	0	0	0	1	3	4	4	2	5	4	154.51	1380	1380;1372	0	9.7589	0	0	0	0	0	0	3.5	1.5	0.7	0.7	1.5	2.4	0	0	0	0	0	0.7
O35114	Lysosome membrane protein 2	Scarb2	0	0	0	0	1	0	2	1	1	1	1	0	0	0	0	0	1	1	1	2	1	0	0	0	54.043	478	478	0	32.806	0	0	0	0	2.5	0	6.5	2.5	2.5	2.5	2.5	0	0	0	0	0	2.5	2.5
O35127	Protein C10	Grcc10	0	2	2	2	2	2	3	2	3	2	2	2	0	0	0	1	2	3	3	2	2	1	2	2	13.194	126	126	0	38.859	0	24.6	24.6	27	27	24.6	41.3	24.6	38.9	24.6	27	27	0	0	0	12.7	24.6	38.9
O35129;F6QPR1;F6Q8V7	Prohibitin-2	Phb2	4	2	6	10	8	7	9	12	13	8	11	12	2	3	8	4	10	8	11	10	12	10	12	12	33.296	299	299;157;104	0	323.31	13.7	7	18.4	36.8	27.8	19.7	35.5	48.2	50.2	34.1	44.1	46.8	7.7	10	30.4	13	39.1	32.8
O35136;O35136-2	Neural cell adhesion molecule 2	Ncam2	0	1	2	5	8	3	12	13	10	12	14	12	1	1	7	3	8	11	12	13	16	14	13	14	93.203	837	837;727	0	309.22	0	1.2	2.9	7.8	12.4	3.3	18.8	23.8	16	19.1	23.3	19.5	1.2	1.1	9.9	4.7	13.4	19.1
O35144;E9QM06;D3YZ08;O35144-2;F6VIR4	Telomeric repeat-binding factor 2	Terf2	0	0	0	0	0	0	0	0	1	0	0	0	0	0	0	0	0	0	0	1	1	1	0	1	60.263	541	541;476;540;470;179	0.0002096	3.0207	0	0	0	0	0	0	0	0	2.6	0	0	0	0	0	0	0	0	0
O35188	Fractalkine;Processed fractalkine	Cx3cl1	0	0	0	0	0	0	2	2	0	0	0	0	0	0	0	0	0	0	2	2	1	0	1	0	42.098	395	395	0	5.4265	0	0	0	0	0	0	4.6	4.6	0	0	0	0	0	0	0	0	0	0
O35215;G3UZN1	D-dopachrome decarboxylase	Ddt	0	2	2	1	3	4	5	5	6	4	6	5	2	1	4	2	4	4	5	4	4	3	5	3	13.077	118	118;73	0	57.641	0	21.2	21.2	11	28	33.9	43.2	44.1	50	37.3	50	44.1	21.2	10.2	33.9	21.2	37.3	37.3
O35226;O35226-4	26S proteasome non-ATPase regulatory subunit 4	Psmd4	0	0	0	2	3	1	2	4	5	4	3	6	0	0	2	2	4	4	6	3	4	5	5	5	40.703	376	376;349	0	129.9	0	0	0	9.3	12.5	3.2	9.3	19.1	19.1	19.1	16	19.7	0	0	7.7	9.3	16	18.1
O35226-2;O35226-3;O35226-5;F7AI87	26S proteasome non-ATPase regulatory subunit 4	Psmd4	0	0	0	2	4	1	3	4	6	3	2	5	0	0	3	2	3	4	6	3	3	4	4	5	41.046	379	379;368;260;194	0	165.13	0	0	0	9.2	19.8	3.2	16.6	17.7	19.8	12.4	9.2	12.9	0	0	12.9	9.2	9.2	16.6
O35239	Tyrosine-protein phosphatase non-receptor type 9	Ptpn9	0	0	0	0	0	1	4	4	3	2	3	3	0	0	0	0	3	1	6	4	4	3	5	2	67.969	593	593	0	52.471	0	0	0	0	0	2.2	7.1	7.1	5.6	3.4	6.2	5.9	0	0	0	0	5.6	2.2
O35250;A2AAN0;O35250-2;A2AAN3;A2AAN4	Exocyst complex component 7	Exoc7	0	0	0	0	0	0	8	11	6	6	13	9	0	0	1	1	4	4	13	11	9	7	8	12	79.959	697	697;684;653;288;105	0	145.46	0	0	0	0	0	0	15.6	19.9	9.9	10.5	21.7	16.2	0	0	1.7	1.7	6.7	6.7
O35286;Q497W9;A0A0G2JG10;A0A0G2JGQ5	Pre-mRNA-splicing factor ATP-dependent RNA helicase DHX15	Dhx15	1	0	1	0	4	2	9	12	6	6	8	7	1	0	2	0	5	4	10	10	8	6	13	11	91.006	795	795;703;608;186	0	59.709	1.6	0	1.6	0	5.5	2.9	11.9	17.7	8.8	8.3	11.8	9.8	1.5	0	2.6	0	7	5.2
O35295	Transcriptional activator protein Pur-beta	Purb	2	3	2	3	4	4	11	9	8	7	10	9	1	3	2	4	9	6	10	8	9	6	9	8	33.901	324	324	0	323.31	12	15.7	12.3	15.7	15.7	15.7	59.3	60.5	43.5	45.4	47.5	54.6	5.6	21.6	15.1	27.8	57.1	38.6
O35304;Q3TYJ1	Vesicular acetylcholine transporter	Slc18a3	0	0	0	0	0	0	0	1	1	0	1	0	0	0	0	0	0	0	1	1	0	0	0	0	56.615	530	530;530	0.00021213	3.1778	0	0	0	0	0	0	0	2.1	2.6	0	2.6	0	0	0	0	0	0	0
O35316	Sodium- and chloride-dependent taurine transporter	Slc6a6	0	0	0	0	0	0	1	1	1	1	1	1	0	0	0	0	0	0	1	1	1	1	1	1	69.855	621	621	0	12.51	0	0	0	0	0	0	2.7	2.7	2.7	2.7	2.7	2.7	0	0	0	0	0	0
O35326;Q9D8S5	Serine/arginine-rich splicing factor 5	Srsf5	0	0	1	2	2	0	4	4	4	4	4	3	0	1	1	1	4	1	4	4	5	3	4	4	30.891	269	269;270	0	22.434	0	0	3.3	8.9	8.9	0	18.2	17.1	18.2	18.2	18.2	14.9	0	3.3	3.3	3.3	18.2	5.2
O35343;A0A0B4J1E7;D3YTN1	Importin subunit alpha-3	Kpna4	0	1	0	0	1	0	4	4	4	4	4	3	0	0	0	0	2	1	6	7	5	5	6	5	57.922	521	521;623;112	0	100.97	0	1.9	0	0	2.7	0	13.2	14.2	13.8	13.8	11.3	11.7	0	0	0	0	5.4	2.7
O35344	Importin subunit alpha-4	Kpna3	0	0	0	1	2	0	7	5	6	4	6	4	0	0	1	0	4	2	9	9	7	8	7	7	57.772	521	521	0	70.477	0	0	0	2.5	5.2	0	15.9	11.5	16.1	11.5	11.9	10.6	0	0	2.5	0	11.3	6
O35345;Q4FJZ2;A2ADZ6	Importin subunit alpha-7;Importin subunit alpha	Kpna6	0	0	0	0	0	0	1	1	1	0	1	1	0	0	0	0	0	0	0	1	1	0	1	1	59.964	536	536;533;88	0	21.115	0	0	0	0	0	0	1.9	1.3	3.4	0	1.9	3.4	0	0	0	0	0	0
O35350	Calpain-1 catalytic subunit	Capn1	0	0	0	0	1	0	3	3	1	3	5	5	0	0	0	0	2	1	3	4	4	5	2	3	82.105	713	713	0	17.982	0	0	0	0	1.5	0	4.5	5.2	1.7	5.9	7.7	8.6	0	0	0	0	3.2	1.7
O35375;O35375-5;O35375-6;O35375-2;O35375-3;O35375-4	Neuropilin-2	Nrp2	0	0	0	0	0	0	0	1	0	0	0	1	0	0	0	0	0	0	1	1	0	0	1	1	104.63	931	931;901;906;909;914;926	0.0035681	1.7299	0	0	0	0	0	0	0	1.1	0	0	0	1.1	0	0	0	0	0	0
O35381;D3YYE1;D3Z7M9;F6UFG6;Q64G17	Acidic leucine-rich nuclear phosphoprotein 32 family member A	Anp32a	0	0	1	2	3	4	8	7	6	6	8	7	3	2	2	2	4	5	8	8	8	8	11	9	28.537	247	247;198;233;138;123	0	130.37	0	0	4.5	8.5	8.5	11.3	26.3	25.9	17.8	17.8	22.3	19	20.2	15.4	7.3	8.5	17	12.6
O35382;Q8C391	Exocyst complex component 4	Exoc4	0	1	1	2	2	5	5	7	6	7	7	6	0	3	3	0	4	2	15	12	8	3	11	9	110.54	975	975;506	0	85.326	0	0.8	1.6	3.6	3.6	7.5	7.5	10.5	7.7	9.4	9.4	7.5	0	3.7	4.3	0	5.6	3.2
O35387;A0A0G2JE46;A0A0G2JDP0;A0A0G2JGR0;A0A0G2JEE6;A0A0G2JFF9;A0A0G2JFE1	HCLS1-associated protein X-1	Hax1	0	0	0	0	0	0	2	4	1	0	2	1	0	0	0	0	0	0	2	3	2	0	2	2	31.654	280	280;196;277;36;151;254;66	0	11.002	0	0	0	0	0	0	5.7	15.7	3.9	0	7.1	3.9	0	0	0	0	0	0
O35393	Ephrin-B3	Efnb3	0	0	0	0	0	0	3	1	2	0	0	2	0	0	0	0	0	1	2	1	2	2	2	2	35.884	340	340	0	6.5678	0	0	0	0	0	0	11.2	2.9	6.5	0	0	6.5	0	0	0	0	0	2.9
O35405;D6RCG9;D3Z179;D3YY25	Phospholipase D3	Pld3	1	1	1	2	1	2	5	7	2	1	2	3	0	1	1	2	1	1	8	6	2	3	5	5	54.388	488	488;42;63;103	0	23.34	2.5	2.5	2.5	4.5	2	4.5	10.2	14.3	4.3	2.5	4.3	5.7	0	2.5	2.5	4.5	2.5	2.5
O35409;Q0VDM6;G3UWC2;Q9CZR2	Glutamate carboxypeptidase 2	Folh1	0	0	0	0	0	0	2	5	0	1	2	2	0	0	0	0	0	0	4	3	3	0	1	1	84.573	752	752;719;778;740	0	10.146	0	0	0	0	0	0	3.2	8	0	1.5	2.9	3.1	0	0	0	0	0	0
O35435;E9Q1V3;F6TCT7;D3YZY5;F6ZQJ5	Dihydroorotate dehydrogenase (quinone), mitochondrial	Dhodh	0	0	0	1	4	1	5	7	6	4	6	5	0	0	1	1	3	3	7	8	3	7	7	7	42.699	395	395;277;167;103;96	0	58.763	0	0	0	4.6	12.4	3.5	17.2	20	19.5	12.9	19.7	17.5	0	0	3.5	4.6	10.4	9.4
O35449	Proline-rich transmembrane protein 1	Prrt1	1	0	1	1	1	1	3	2	3	1	2	0	0	1	1	1	1	2	3	3	2	2	2	2	31.389	306	306	0	6.3253	4.9	0	4.9	4.9	3.6	4.9	12.1	8.5	12.1	4.9	8.5	0	0	4.9	4.9	4.9	3.6	8.5
O35450	FK506-binding protein-like	Fkbpl	0	0	0	0	0	0	1	0	0	0	0	0	0	0	0	0	0	0	0	1	1	0	1	0	38.301	347	347	0.0042862	1.6541	0	0	0	0	0	0	2.9	0	0	0	0	0	0	0	0	0	0	0
O35454;A2A7F6;E9Q741	Chloride transport protein 6;Chloride channel protein	Clcn6	0	0	0	0	0	0	4	4	0	0	3	1	0	0	0	0	0	0	3	3	3	1	3	5	96.979	870	870;873;731	0	16.92	0	0	0	0	0	0	5.4	4.9	0	0	3.9	1.7	0	0	0	0	0	0
O35459;F7B227	Delta(3,5)-Delta(2,4)-dienoyl-CoA isomerase, mitochondrial	Ech1	0	0	0	0	1	0	3	3	2	2	2	2	0	0	0	0	1	2	2	3	2	1	3	3	36.118	327	327;177	0	94.055	0	0	0	0	4.9	0	11.6	11.6	7	9.5	7	7	0	0	0	0	2.1	9.2
O35465;O35465-2;F6WP10;D3Z597	Peptidyl-prolyl cis-trans isomerase FKBP8	Fkbp8	0	0	3	3	3	3	4	5	6	4	4	5	1	0	3	0	4	2	4	6	5	4	4	5	43.528	402	402;403;36;56	0	153.65	0	0	11.7	10	11.7	10	14.9	22.1	19.4	14.9	14.9	16.9	4	0	10	0	13.7	6
O35490;Q91WS4	Betaine--homocysteine S-methyltransferase 1	Bhmt	0	0	0	1	1	1	1	1	0	0	0	0	0	0	0	0	0	0	1	0	0	0	3	1	45.02	407	407;363	0.00021191	3.1672	0	0	0	2.5	2.5	2.5	2.5	4.2	0	0	0	0	0	0	0	0	0	0
O35495;E9PVC7;O35495-2;O35495-3	Cyclin-dependent kinase 14	Cdk14	0	0	1	0	2	0	3	4	2	2	3	3	0	0	0	0	3	1	4	4	2	4	3	4	52.995	469	469;451;423;367	0	19.67	0	0	2.8	0	4.5	0	7.9	10.2	5.1	4.5	7.9	7.9	0	0	0	0	6.8	1.7
O35526;D6RFB9	Syntaxin-1A	Stx1a	5	6	5	8	11	6	13	16	15	10	17	16	4	9	8	8	13	12	14	15	16	14	16	16	33.054	288	288;256	0	323.31	23.6	26.7	26.7	36.5	47.9	26.4	49.7	52.4	55.2	33.3	59	57.3	22.2	41	36.5	37.2	49.7	49
O35544	Excitatory amino acid transporter 4	Slc1a6	0	0	1	2	2	0	4	6	5	4	4	5	0	0	2	1	4	5	4	5	6	6	5	4	60.784	561	561	0	304.11	0	0	1.8	5.2	5.3	0	9.1	13.5	11.8	8	8	9.8	0	0	4.8	2	8	9.8
O35551;O35551-3;O35551-6;O35551-5;O35551-2;J3QJV7;O35551-4;Q3U983	Rab GTPase-binding effector protein 1	Rabep1	1	1	1	2	9	4	10	8	10	8	14	7	0	3	2	2	8	5	11	7	11	13	7	13	99.523	862	862;822;864;827;819;778;367;243	0	156.61	1.5	1.5	1.5	3	12.9	5.1	14	11.7	15.1	11.6	20.3	10.6	0	4.4	2.9	3.4	11.7	7.3
O35566	CD151 antigen	Cd151	0	0	0	0	0	0	1	0	0	0	1	1	0	0	0	0	0	0	0	0	1	0	1	1	28.246	253	253	0.00060205	2.4128	0	0	0	0	0	0	5.9	0	0	0	5.9	5.9	0	0	0	0	0	0
O35593	26S proteasome non-ATPase regulatory subunit 14	Psmd14	0	1	1	2	3	1	3	6	5	3	3	2	2	1	1	3	1	1	5	5	4	2	3	4	34.577	310	310	0	152.51	0	4.2	8.4	12.6	17.7	4.2	11	26.8	31	11.6	11.6	9.4	12.6	8.4	8.4	23.5	4.2	4.2
O35594;O35594-2	Intraflagellar transport protein 81 homolog	Ift81	0	0	0	0	0	0	0	0	1	1	0	0	0	0	0	0	1	0	0	0	0	0	0	0	79.284	676	676;107	1	-2	0	0	0	0	0	0	0	0	2.1	2.1	0	0	0	0	0	0	2.1	0
O35598;E9PYF2;D3Z1E6	Disintegrin and metalloproteinase domain-containing protein 10	Adam10	0	0	0	1	1	0	4	6	4	1	4	4	0	0	0	0	3	2	6	4	5	3	5	6	83.967	749	749;513;145	0	33.949	0	0	0	2	1.1	0	5.6	8.1	6.5	1.6	6.5	6.5	0	0	0	0	4.4	3.3
O35604	Niemann-Pick C1 protein	Npc1	0	0	0	0	0	0	0	1	1	0	1	2	0	0	0	0	1	1	1	0	1	1	1	1	142.88	1277	1277	0	5.7999	0	0	0	0	0	0	0	0.9	0.9	0	0.9	2	0	0	0	0	0.9	0.9
O35607	Bone morphogenetic protein receptor type-2	Bmpr2	0	0	0	0	1	1	2	1	3	1	4	2	0	0	0	0	2	1	2	1	1	3	0	1	115.02	1038	1038	0	13.069	0	0	0	0	1.3	1.3	2.3	1.3	3.8	1.3	5.3	3.1	0	0	0	0	3.1	1.8
O35621;Q91W01;D6RG76	Phosphomannomutase 1;Phosphomannomutase	Pmm1	0	1	1	0	3	1	5	7	6	4	4	5	0	0	3	2	5	4	5	4	4	7	6	5	29.774	262	262;202;98	0	17.359	0	3.1	5	0	14.9	5	19.8	29	21	17.6	17.6	23.3	0	0	13.4	10.3	19.8	18.7
O35623	BET1 homolog	Bet1	0	0	0	0	0	0	0	1	0	0	0	1	0	0	0	0	0	0	1	0	1	1	0	2	13.274	118	118	0.00023143	4.5157	0	0	0	0	0	0	0	9.3	0	0	0	15.3	0	0	0	0	0	0
O35633;O35633-2	Vesicular inhibitory amino acid transporter	Slc32a1	1	1	4	4	4	4	7	9	7	7	5	9	0	2	4	4	7	4	8	7	8	7	8	10	57.38	525	525;521	0	105.17	2.1	2.5	6.3	6.3	7.2	9	12	17.9	13	12.4	10.5	15.8	0	4.4	7.2	7.2	13.5	9.1
O35639;Q3TET3;A0A0G2JDV9;A0A0G2JGL7	Annexin A3;Annexin	Anxa3	0	0	0	0	3	1	8	8	5	2	8	6	0	0	2	1	2	3	7	5	5	6	7	7	36.384	323	323;180;78;84	0	83.276	0	0	0	0	11.1	3.4	27.6	28.5	17.3	5.6	28.5	19.5	0	0	6.2	2.8	6.2	7.7
O35643;Q5SVG5;Q5SVG4	AP-1 complex subunit beta-1	Ap1b1	2	5	7	9	14	9	27	26	21	17	21	25	5	7	8	13	16	17	27	26	26	21	29	25	103.93	943	943;916;923	0	323.31	2.7	5.9	8.2	10.8	15.3	10.8	33.7	36.2	28.2	21.2	30.1	32.2	9.4	9.2	9.7	18.2	21.6	24.9
O35657	Sialidase-1	Neu1	0	0	0	0	0	0	1	1	1	0	1	0	0	0	0	0	0	0	1	1	1	0	1	1	44.591	409	409	0.001183	2.2274	0	0	0	0	0	0	2.2	2.2	2.2	0	2.2	0	0	0	0	0	0	0
O35668;O35668-2;G3UYE4;G3UZT4	Huntingtin-associated protein 1	Hap1	0	0	0	1	1	0	2	4	0	0	0	1	0	0	2	0	0	2	6	4	1	0	2	1	70.115	628	628;598;326;181	0	11.268	0	0	0	1.8	1.8	0	2.7	8.3	0	0	0	1.3	0	0	3	0	0	3.3
O35678;E9Q3B9;D3YYS6;Q3UFN1;O35678-2	Monoglyceride lipase	Mgll	1	0	1	1	3	1	9	10	5	3	5	3	0	1	2	2	4	2	8	9	6	6	7	7	33.387	303	303;319;331;258;116	0	81.793	2.6	0	2.6	3.6	9.9	3.6	34	41.9	17.8	9.9	18.2	10.2	0	2.6	5.9	8.3	14.2	6.3
O35680;E9PUY1	28S ribosomal protein S12, mitochondrial	Mrps12	0	0	0	0	0	1	0	1	1	1	0	1	0	0	0	0	0	1	1	1	1	0	0	1	15.437	139	139;125	0.0024612	1.8251	0	0	0	0	0	7.9	0	7.9	7.9	7.9	0	7.9	0	0	0	0	0	7.9
O35682	Myeloid-associated differentiation marker	Myadm	1	1	1	1	1	1	2	1	2	0	1	2	0	1	1	1	2	1	2	1	2	2	2	2	35.284	320	320	0	27.832	5.3	5.3	5.3	5.3	5.3	5.3	8.4	3.1	8.4	0	3.1	8.4	0	5.3	5.3	5.3	8.4	5.3
O35683	NADH dehydrogenase [ubiquinone] 1 alpha subcomplex subunit 1	Ndufa1	0	0	0	0	1	0	1	1	1	1	1	1	0	0	0	0	0	1	1	1	1	1	1	1	8.1384	70	70	0	16.389	0	0	0	0	14.3	0	14.3	14.3	14.3	14.3	14.3	14.3	0	0	0	0	0	14.3
O35684;E0CYW0	Neuroserpin	Serpini1	0	0	0	0	0	0	2	5	0	0	2	1	0	0	0	0	0	1	4	4	2	2	2	1	46.347	410	410;207	0	16.201	0	0	0	0	0	0	5.9	12.9	0	0	5.9	3.4	0	0	0	0	0	2.2
O35685	Nuclear migration protein nudC	Nudc	3	2	1	1	5	1	9	12	13	8	10	11	1	2	4	4	2	5	8	10	11	8	10	8	38.358	332	332	0	117.99	8.7	5.4	2.7	2.7	17.5	2.7	32.8	38	40.7	25.6	34.3	34	2.4	5.4	13.3	13	6	14.2
O35691;Q3TUQ5	Pinin	Pnn	0	0	0	0	3	2	2	7	2	2	4	3	0	0	1	1	3	4	2	3	7	2	7	7	82.435	725	725;726	0	21.178	0	0	0	0	4.3	2.9	2.8	10.6	3	3	5.7	4.4	0	0	1.2	1.2	4.3	5.8
O35737;Q8C2Q7	Heterogeneous nuclear ribonucleoprotein H;Heterogeneous nuclear ribonucleoprotein H, N-terminally processed	Hnrnph1	3	0	5	4	7	6	10	8	10	9	11	10	2	2	6	6	7	10	11	9	10	9	11	11	49.199	449	449;472	0	323.31	10.5	0	19.6	13.1	21.6	17.1	32.3	25.4	27.8	25.4	32.3	27.8	6	6.9	18.7	18.5	22.3	29.8
O35841	Apoptosis inhibitor 5	Api5	0	0	1	2	2	0	7	7	4	2	4	7	0	0	2	1	2	2	10	7	6	8	4	3	56.784	504	504	0	109.01	0	0	2.6	4.8	4.2	0	16.3	16.3	10.1	4.8	7.1	15.7	0	0	4.8	2.6	4.8	5
O35855;D3Z7C8;O88374;D3Z3D7	Branched-chain-amino-acid aminotransferase, mitochondrial;Branched-chain-amino-acid aminotransferase	Bcat2	0	0	0	0	0	0	1	3	0	1	4	4	0	0	0	0	1	0	3	4	3	2	3	3	44.127	393	393;388;353;97	0	23.297	0	0	0	0	0	0	4.1	8.9	0	2	10.9	10.9	0	0	0	0	2.5	0
O35857;F7C189	Mitochondrial import inner membrane translocase subunit TIM44	Timm44	0	1	1	2	5	4	7	10	7	7	10	5	0	2	4	2	8	8	5	11	7	6	12	6	51.091	452	452;126	0	174.51	0	2.7	2.9	5.8	14.4	10.6	18.1	25.4	17.7	18.8	25.9	14.4	0	3.8	9.5	4.6	17	21.9
O35864;A0A087WQA8;A0A087WQ60;A0A087WRH6	COP9 signalosome complex subunit 5	Cops5	1	1	1	1	4	2	9	11	8	5	8	5	1	1	1	0	3	3	11	9	8	5	9	10	37.548	334	334;210;147;48	0	73.143	3	3	3	3	18.6	5.1	34.7	40.1	29.9	17.4	29	17.4	3	3	3	0	12.9	12.9
O35874;Q5SSP3	Neutral amino acid transporter A;Amino acid transporter	Slc1a4	0	1	1	2	3	2	3	4	3	4	4	4	0	2	2	3	5	5	5	4	5	4	5	5	56.061	532	532;452	0	250.75	0	2.1	2.1	3.9	9	3.9	11.5	13.3	9	13.3	13.2	13.3	0	3.9	3.9	11.5	15.2	15.2
O35887;G3UWR0;G3UY49;G3UWV3;G3V004;G3UXA8	Calumenin	Calu	0	0	0	1	1	1	4	2	1	2	4	3	0	0	0	0	1	1	5	4	4	3	6	5	37.063	315	315;227;139;154;163;168	0	28.635	0	0	0	4.1	4.1	4.1	15.6	5.4	4.1	7.3	14.6	9.5	0	0	0	0	4.1	4.1
O35900;O35901	U6 snRNA-associated Sm-like protein LSm2	Lsm2	0	0	1	1	1	0	2	2	1	1	1	1	0	0	0	0	1	1	1	2	1	1	1	1	10.834	95	95;131	0	18.902	0	0	20	20	20	0	40	40	20	20	20	20	0	0	0	0	20	20
O35904;B0QZL5;Q3UDT3;Q8CI98;Q3TBW3;Q3T9Y0	Phosphatidylinositol 4,5-bisphosphate 3-kinase catalytic subunit delta isoform	Pik3cd	0	0	0	0	0	0	0	1	0	0	0	0	0	0	0	0	0	0	0	0	0	0	0	0	119.71	1043	1043;1040;1044;1045;1046;1047	1	-2	0	0	0	0	0	0	0	1.7	0	0	0	0	0	0	0	0	0	0
O35927;E9QKH8;O35927-2;V9GXG7	Catenin delta-2	Ctnnd2	2	3	5	7	6	7	18	26	14	12	18	13	0	4	3	4	11	12	19	21	20	16	14	13	135	1247	1247;1246;1222;215	0	323.31	2.3	3.8	5.4	8.2	6.8	6.9	20	25.3	14.4	12.7	19.5	13.1	0	4.5	3.2	3.5	11.5	12.1
O35943	Frataxin, mitochondrial;Frataxin intermediate form;Frataxin mature form	Fxn	0	0	0	0	1	0	1	1	1	1	1	1	0	0	1	0	1	2	1	1	1	1	1	1	22.924	207	207	0	12.183	0	0	0	0	5.8	0	5.8	5.8	5.8	5.8	5.8	5.8	0	0	5.8	0	5.8	11.1
O35954;D3YXW5	Membrane-associated phosphatidylinositol transfer protein 1	Pitpnm1	0	0	3	4	5	3	11	12	11	12	11	12	1	0	4	4	10	10	16	13	14	11	11	14	134.94	1243	1243;252	0	246.07	0	0	2.6	3.2	5.2	4	11.9	12.5	10.2	12.6	11.3	12.7	0.9	0	4.3	3.2	9.9	9.3
O35963;A0A0A6YY00	Ras-related protein Rab-33B	Rab33b	0	0	0	0	1	1	4	2	1	0	3	3	0	0	0	0	1	1	3	3	1	2	3	3	25.766	229	229;65	0	6.3794	0	0	0	0	5.2	5.2	21	10	5.2	0	16.6	16.6	0	0	0	0	4.8	4.8
O35969;O35969-2	Guanidinoacetate N-methyltransferase	Gamt	0	0	0	0	0	0	0	2	0	0	0	0	0	0	0	0	0	0	2	1	1	1	1	1	26.336	236	236;252	0.00022795	4.2818	0	0	0	0	0	0	0	9.7	0	0	0	0	0	0	0	0	0	0
O35972	39S ribosomal protein L23, mitochondrial	Mrpl23	0	1	0	1	1	1	1	3	2	2	2	1	0	0	0	0	2	1	2	2	2	3	2	3	17.121	146	146	0	18.133	0	8.9	0	8.9	8.9	8.9	10.3	29.5	19.2	19.2	19.2	8.9	0	0	0	0	19.2	8.9
O35988	Syndecan-4	Sdc4	0	0	0	0	2	0	0	2	1	0	2	2	0	0	2	0	0	0	2	1	1	2	1	0	21.482	198	198	0	7.9675	0	0	0	0	15.2	0	0	13.6	6.6	0	11.6	11.6	0	0	12.1	0	0	0
O54692	Centromere/kinetochore protein zw10 homolog	Zw10	0	0	0	0	1	0	1	2	1	1	1	0	0	0	1	0	1	0	1	1	2	0	3	1	88.062	779	779	0.0044469	1.5903	0	0	0	0	1	0	1	2.2	1	1	1.2	0	0	0	1	0	1	0
O54724	Polymerase I and transcript release factor	Ptrf	0	0	0	0	1	0	4	5	1	2	3	4	0	0	1	0	3	2	1	4	4	3	4	4	43.953	392	392	0	78.006	0	0	0	0	4.6	0	12	15.8	4.6	7.1	10.2	12	0	0	3.8	0	12.8	8.4
O54734	Dolichyl-diphosphooligosaccharide--protein glycosyltransferase 48 kDa subunit	Ddost	0	0	1	2	6	0	7	9	3	3	5	6	1	0	2	2	4	6	8	8	9	6	7	8	49.027	441	441	0	110.02	0	0	2.5	5	14.5	0	21.8	26.1	7.5	6.1	12.2	14.3	2.5	0	5	5	10.4	14.5
O54774	AP-3 complex subunit delta-1	Ap3d1	0	2	3	7	10	5	20	20	22	17	22	19	1	2	7	6	15	16	22	21	22	24	27	21	135.08	1199	1199	0	323.31	0	2.2	4.7	8.8	11.1	6.2	18.9	21.2	21.4	17.3	21.2	19.9	0.9	1.8	8.3	7.3	16.3	16.7
O54781;Q6P5E1;A0A0G2JG74;Q9Z0G2;A0A0G2JDY2	SRSF protein kinase 2;SRSF protein kinase 2 N-terminal;SRSF protein kinase 2 C-terminal	Srpk2	0	0	2	0	1	0	7	5	4	2	3	3	0	0	2	0	3	3	6	4	5	3	3	4	76.756	681	681;156;134;565;129	0	17.942	0	0	5	0	1.8	0	11	9.5	8.4	5	6.5	6.5	0	0	4.6	0	6.3	6.3
O54784	Death-associated protein kinase 3	Dapk3	0	0	0	0	0	0	0	1	0	0	0	0	0	0	0	0	1	0	0	3	0	0	1	0	51.421	448	448	0.00021697	3.4477	0	0	0	0	0	0	0	2.9	0	0	0	0	0	0	0	0	2.9	0
O54786;O54786-2	DNA fragmentation factor subunit alpha	Dffa	0	0	0	0	0	0	0	0	0	1	0	1	0	0	0	0	0	1	0	1	0	0	0	0	36.572	331	331;265	0.0083258	1.3491	0	0	0	0	0	0	0	0	0	4.8	0	4.8	0	0	0	0	0	4.8
O54818	Tumor protein D53	Tpd52l1	0	0	0	0	0	2	1	0	1	1	2	1	0	0	0	0	2	1	0	0	1	2	2	1	22.515	204	204	0	6.6656	0	0	0	0	0	11.3	4.4	0	6.9	4.4	11.3	6.9	0	0	0	0	11.3	4.4
O54824;O54824-2	Pro-interleukin-16;Interleukin-16	Il16	0	0	0	1	0	0	0	0	1	0	0	1	1	0	0	1	0	1	1	0	1	0	2	0	141.43	1322	1322;624	0	8.203	0	0	0	0.6	0	0	0	0	0.6	0	0	0.6	0.6	0	0	0.6	0	0.6
O54828;A2A6V6;O54828-2	Regulator of G-protein signaling 9	Rgs9	0	0	0	1	0	0	1	0	1	1	1	1	0	0	0	0	0	1	2	0	2	1	1	0	76.977	675	675;449;484	0.00040576	2.5462	0	0	0	1.3	0	0	1.8	0	1.3	1.2	1.2	1.2	0	0	0	0	0	1.2
O54833	Casein kinase II subunit alpha	Csnk2a2	0	0	0	0	1	1	5	8	3	3	3	3	0	0	0	0	2	2	8	6	3	4	3	3	41.215	350	350	0	42.095	0	0	0	0	3.1	3.1	20.3	27.1	10.3	10.3	6.9	10.3	0	0	0	0	6.6	6.6
O54865;Q80YP4	Guanylate cyclase soluble subunit beta-1	Gucy1b3	0	0	0	0	1	1	11	9	5	6	8	9	1	1	1	1	3	5	6	8	7	8	11	8	70.597	620	620;609	0	81.647	0	0	0	0	2.1	1.3	18.7	16.3	9	11	15.2	16.9	2.1	1.9	2.1	2.1	5.6	9.2
O54879;A2AP78	High mobility group protein B3	Hmgb3	0	0	1	0	0	0	2	2	1	1	0	2	0	0	0	0	2	1	2	3	1	2	1	2	23.01	200	200;159	0	8.7803	0	0	6.5	0	0	0	7	13.5	6.5	6.5	0	13	0	0	0	0	13	6.5
O54915-2;O54915	Nuclear receptor subfamily 1 group I member 2	Nr1i2	0	0	0	0	0	0	0	1	0	0	0	0	0	0	0	0	0	0	1	0	0	0	0	0	44.958	390	390;431	1	-2	0	0	0	0	0	0	0	2.1	0	0	0	0	0	0	0	0	0	0
O54916;D3Z2E3;E9Q632;O54916-4;O54916-3;F6R6F1;F6YT69;D6RIN6;O54916-2;F7AB82	RalBP1-associated Eps domain-containing protein 1	Reps1	0	0	2	0	0	4	3	4	5	4	4	4	1	0	1	1	3	4	6	5	3	4	3	5	86.518	795	795;705;768;743;716;755;211;220;210;240	0	23.313	0	0	2.9	0	0	5.8	4.9	5.8	6.3	6.2	6.2	6.4	1.5	0	1.5	1.5	4.3	6.3
O54941	SWI/SNF-related matrix-associated actin-dependent regulator of chromatin subfamily E member 1	Smarce1	0	0	1	1	1	1	5	3	0	0	3	0	0	1	2	1	2	2	5	2	1	2	4	1	46.638	411	411	0	15.876	0	0	3.2	3.2	3.2	3.2	16.1	9	0	0	10.2	0	0	1.7	4.9	1.7	5.4	5.4
O54942	Claudin-5	Cldn5	0	0	0	0	0	0	0	0	0	0	0	0	0	0	0	0	0	0	1	1	0	0	0	0	23.054	218	218	0.0098337	1.2634	0	0	0	0	0	0	0	0	0	0	0	0	0	0	0	0	0	0
O54946;O54946-2;A0A0G2JER9;G3X8S5;Q9QYI8;A0A0G2JEI3;A0A0G2JGN9;F6YRQ2	DnaJ homolog subfamily B member 6	Dnajb6	0	1	1	2	3	2	2	4	2	1	4	3	0	0	2	0	2	0	3	6	2	0	3	4	39.807	365	365;242;243;261;312;62;22;231	0	11.132	0	3.6	3	6.6	9.3	6.6	5.8	13.4	6.6	3	12.1	9.9	0	0	6.6	0	5.8	0
O54950	5-AMP-activated protein kinase subunit gamma-1	Prkag1	0	0	0	0	1	0	5	2	4	1	3	1	0	0	0	0	1	1	2	5	4	3	3	5	37.52	330	330	0	13.829	0	0	0	0	3	0	16.4	8.5	12.1	2.4	8.5	3	0	0	0	0	3	3
O54951	Semaphorin-6B	Sema6b	0	0	0	0	0	0	1	0	0	0	0	0	0	0	0	0	0	1	0	0	0	0	0	0	95.466	886	886	0.0084792	1.3293	0	0	0	0	0	0	1.5	0	0	0	0	0	0	0	0	0	0	1.2
O54962	Barrier-to-autointegration factor;Barrier-to-autointegration factor, N-terminally processed	Banf1	0	0	0	0	1	1	1	1	1	1	1	1	0	0	0	0	1	0	1	1	1	1	1	1	10.102	89	89	0	46.622	0	0	0	0	27	27	27	27	27	27	27	27	0	0	0	0	27	0
O54967;O54967-2;D3Z3U7;D3Z3U5;D3Z3U6;G3X9X7;O54967-3	Activated CDC42 kinase 1	Tnk2	0	0	0	0	0	0	0	0	0	0	0	0	0	0	0	0	0	0	1	0	0	0	0	0	116.97	1055	1055;1008;550;1023;1040;1055;1040	0.0015326	1.9326	0	0	0	0	0	0	0	0	0	0	0	0	0	0	0	0	0	0
O54983	Ketimine reductase mu-crystallin	Crym	5	4	3	7	9	8	11	12	13	12	12	13	3	5	7	6	12	12	12	13	13	11	10	12	33.523	313	313	0	323.31	19.8	16.6	13.7	29.4	36.1	28.4	39.6	44.7	47.6	44.4	39.9	47.6	9.6	22.7	25.6	23.3	47.3	45
O54984	ATPase Asna1	Asna1	0	1	1	1	2	1	7	8	5	4	7	5	0	0	1	4	3	6	5	6	6	5	8	7	38.822	348	348	0	185.12	0	2.6	2.6	2.9	5.5	2.6	27	37.6	16.1	13.5	30.5	16.1	0	0	2	13.5	11.5	25.9
O54988;O54988-2;O55098	STE20-like serine/threonine-protein kinase	Slk	2	2	2	3	4	5	8	4	9	5	8	7	0	3	3	3	9	5	6	8	7	9	8	6	141.46	1233	1233;1202;966	0	185.05	1.8	1.8	1.8	3.2	3.9	5.4	7	4.3	7.6	4.9	6.7	6.2	0	2.6	2.8	3.3	8.8	5.4
O54990;Q8CDK8;A0A0G2JDH9;Q8R056;G3X9J8;G5E8G5;O54990-6;O54990-3;O54990-2;A0A0G2JE50;O54990-4;O54990-5;A0A0G2JE90	Prominin-1	Prom1	0	0	0	0	0	0	1	2	2	0	1	1	0	0	0	0	0	0	2	0	0	1	1	1	97.112	867	867;827;834;842;858;867;823;834;858;804;804;809;190	0.00021968	3.6055	0	0	0	0	0	0	2.1	2.7	2.5	0	1.3	1.3	0	0	0	0	0	0
O54991	Contactin-associated protein 1	Cntnap1	0	0	3	4	7	6	24	21	19	13	23	20	0	0	3	2	15	10	27	27	17	13	24	21	156.31	1385	1385	0	274.91	0	0	2.9	3.5	4.9	6.8	23	17.5	18	11.9	20	18.7	0	0	2.3	1.8	14.6	10
O55003	BCL2/adenovirus E1B 19 kDa protein-interacting protein 3	Bnip3	0	0	0	0	0	0	0	0	0	0	0	0	0	0	0	0	1	0	0	0	0	1	0	1	20.978	187	187	0.0072873	1.4054	0	0	0	0	0	0	0	0	0	0	0	0	0	0	0	0	5.9	0
O55013	Trafficking protein particle complex subunit 3	Trappc3	0	0	0	1	4	0	5	4	4	4	5	5	0	0	0	0	2	4	4	3	5	4	5	5	20.302	180	180	0	14.394	0	0	0	4.4	23.3	0	24.4	20	23.3	26.1	26.1	26.1	0	0	0	0	11.7	26.1
O55017;O55017-2;A2AIS0;A2AIR9;A2AIR7;A2AIZ9;F7C9S8;A0A0A6YWZ5	Voltage-dependent N-type calcium channel subunit alpha-1B	Cacna1b	0	0	0	0	1	2	8	10	6	3	7	5	0	0	0	0	4	3	10	10	8	5	12	5	261.48	2327	2327;2348;2288;2325;2328;228;111;114	0	54.839	0	0	0	0	0.6	1.6	4.5	5.9	3.7	2.1	4	3.1	0	0	0	0	2.6	2
O55022	Membrane-associated progesterone receptor component 1	Pgrmc1	1	1	4	4	7	3	6	8	9	10	9	11	0	1	4	2	6	6	11	9	8	9	9	10	21.694	195	195	0	265.6	4.1	4.6	24.1	27.7	37.9	25.1	26.2	37.4	41	41.5	42.6	43.1	0	10.3	19	11.3	36.4	36.9
O55026;O55026-2	Ectonucleoside triphosphate diphosphohydrolase 2	Entpd2	0	0	0	0	1	1	1	2	1	0	2	2	0	0	1	1	1	1	2	3	4	3	3	5	54.319	495	495;132	0	7.9875	0	0	0	0	2.2	2.2	2.2	5.3	2.2	0	4	4	0	0	2.2	2.6	2.2	2.2
O55028;D3Z7R0	[3-methyl-2-oxobutanoate dehydrogenase [lipoamide]] kinase, mitochondrial	Bckdk	0	0	0	0	0	0	1	1	1	0	0	0	0	0	0	0	0	0	1	0	0	0	0	0	46.587	412	412;214	0.0017156	1.8882	0	0	0	0	0	0	2.2	2.7	2.2	0	0	0	0	0	0	0	0	0
O55029	Coatomer subunit beta	Copb2	0	1	0	3	2	2	10	11	8	5	10	9	0	0	2	1	4	4	12	9	7	7	10	11	102.45	905	905	0	151.79	0	1.3	0	4.4	3.2	3.4	14.6	18.1	9.9	6.5	13	12.9	0	0	2.5	1	5.7	5.6
O55033;A0A0A0MQF0;A0A087WQT7	Cytoplasmic protein NCK2	Nck2	0	0	0	0	1	1	5	2	3	3	3	3	0	0	0	0	1	0	4	1	3	2	5	4	42.879	380	380;77;21	0	8.6645	0	0	0	0	2.4	3.7	13.4	5.3	8.2	8.2	8.9	8.9	0	0	0	0	2.4	0
O55042;O55042-2	Alpha-synuclein	Snca	5	6	7	8	10	10	10	13	9	10	11	11	4	7	8	5	7	9	12	11	10	10	10	11	14.485	140	140;121	0	323.31	49.3	35.7	45	54.3	60	54.3	54.3	62.1	54.3	54.3	55.7	55.7	41.4	50.7	46.4	42.9	45.7	53.6
O55057;M0QWG6;M0QWR1	Retinal rod rhodopsin-sensitive cGMP 3,5-cyclic phosphodiesterase subunit delta	Pde6d	0	0	0	0	2	1	2	4	3	3	3	3	0	0	1	0	2	2	2	3	3	2	3	3	17.348	150	150;124;70	0	17.605	0	0	0	0	16	8	20.7	33.3	28.7	28.7	28.7	28.7	0	0	8	0	16	16
O55060;D3Z380;D3Z217;D3YWK6;D6RIK3;D3Z0R1	Thiopurine S-methyltransferase	Tpmt	0	0	0	0	0	0	2	2	0	0	0	1	0	0	0	0	0	0	1	1	0	0	2	1	27.585	240	240;205;182;188;73;93	0	4.7136	0	0	0	0	0	0	10.4	9.6	0	0	0	4.2	0	0	0	0	0	0
O55074;Q7TN79	A-kinase anchor protein 7 isoform alpha;A-kinase anchor protein 7 isoform gamma	Akap7	0	0	0	1	2	3	3	3	3	3	4	2	1	1	3	1	3	1	3	2	3	2	4	3	9.169	81	81;314	0	49.13	0	0	0	14.8	24.7	35.8	25.9	25.9	35.8	35.8	37	24.7	11.1	9.9	35.8	11.1	35.8	14.8
O55091	Protein IMPACT	Impact	0	0	2	2	4	1	6	8	6	6	9	6	0	1	0	2	2	3	6	10	9	7	7	9	36.276	318	318	0	121.86	0	0	6.6	11	18.2	3.1	25.8	32.4	25.5	25.8	35.5	28.3	0	3.5	0	10.1	11.6	18.6
O55100;O55100-2	Synaptogyrin-1	Syngr1	2	1	1	3	1	2	2	3	1	3	2	3	0	2	3	2	3	2	3	3	3	3	3	3	25.652	234	234;191	0	31.859	9.4	5.1	4.3	14.5	4.3	9.4	10.3	14.5	4.3	14.5	9.4	14.5	0	9.4	14.5	9.4	14.5	10.3
O55102;D3YVM8;D3Z4L7	Biogenesis of lysosome-related organelles complex 1 subunit 1	Bloc1s1	0	0	0	0	0	0	0	1	0	0	1	0	0	0	0	0	0	0	1	1	0	1	1	1	14.281	125	125;121;94	0	4.6304	0	0	0	0	0	0	0	8.8	0	0	8.8	0	0	0	0	0	0	0
O55106;F8WH41;F6Z700	Striatin	Strn	0	0	2	2	5	3	12	10	10	8	12	10	0	0	3	2	7	5	13	11	11	11	10	10	85.965	780	780;627;267	0	163.35	0	0	2.8	4.6	8.7	4.4	22.7	19.9	19.9	14.4	21.9	21.3	0	0	5.6	4.6	12.3	9.6
O55125;Q5SVG6	Protein NipSnap homolog 1	Nipsnap1	0	1	0	1	1	1	6	5	2	3	4	6	0	1	0	1	2	1	5	6	2	3	5	5	33.363	284	284;136	0	45.886	0	3.2	0	3.2	3.2	3.2	22.5	20.1	8.1	11.3	16.5	20.1	0	3.2	0	4.9	8.1	4.9
O55126;Q7TMG8;A0A0G2JEV1	Protein NipSnap homolog 2	Gbas	0	1	1	1	4	2	7	8	5	5	7	6	2	3	4	2	5	4	6	7	5	5	7	5	32.932	281	281;281;111	0	78.088	0	2.5	5	2.5	11.4	7.5	18.1	24.6	14.6	14.6	18.1	17.8	5.7	8.9	13.9	3.9	14.6	12.1
O55131;E9Q9F5;E9Q1G8;Q9DA97;S4R2P6	Septin-7	2019-09-07	7	5	10	9	10	9	15	20	13	13	14	14	4	5	5	7	10	10	17	19	15	12	19	15	50.549	436	436;437;437;430;429	0	323.31	15.1	12.4	25.7	23.6	26.4	22.9	36.2	40.8	35.8	35.6	37.2	32.8	11.5	13.3	13.8	17.7	26.4	29.4
O55135;A6PWZ2	Eukaryotic translation initiation factor 6	Eif6	0	0	1	0	0	1	1	1	2	1	2	2	0	0	0	0	0	1	1	1	2	2	3	1	26.511	245	245;58	0	11.585	0	0	9.8	0	0	9.8	5.7	7.3	15.5	4.1	8.6	10.2	0	0	0	0	0	4.1
O55137;Q9QYR7;Q8BWN8;Q6Q2Z6;Q32Q92;Q91YQ6;Q32Q92-2;Q9QYR7-2	Acyl-coenzyme A thioesterase 1	Acot1	0	1	1	1	1	1	7	8	4	6	7	6	0	1	2	1	1	2	8	6	6	6	5	6	46.135	419	419;432;421;421;419;331;176;421	0	19.251	0	2.6	2.6	2.6	2.6	2.6	17.7	23.2	7.9	16.7	15.3	14.8	0	2.6	5.3	2.6	2.6	5.3
O55142	60S ribosomal protein L35a	Rpl35a	0	0	0	1	2	1	2	3	3	3	2	1	1	1	2	1	1	1	3	3	3	1	2	1	12.554	110	110	0.00022533	4.06	0	0	0	9.1	9.1	8.2	14.5	15.5	15.5	15.5	15.5	6.4	8.2	6.4	14.5	6.4	6.4	6.4
O55143;J3KMM5;O55143-2	Sarcoplasmic/endoplasmic reticulum calcium ATPase 2;Calcium-transporting ATPase	Atp2a2	8	11	14	16	23	16	32	32	31	29	28	29	9	10	17	14	27	23	33	34	32	32	33	32	114.86	1044	1044;1044;998	0	323.31	10.1	13.4	15.9	20.7	26.6	17.8	32.4	30.6	29.9	29.4	26.7	29.9	9.8	13	19.4	16.2	28.2	26.1
O55201;O55201-2	Transcription elongation factor SPT5	Supt5h	0	0	0	0	0	0	5	6	2	0	1	1	0	0	0	0	0	0	3	3	2	3	3	2	120.66	1082	1082;888	0	29.008	0	0	0	0	0	0	6.8	7.3	2.6	0	1.8	1.5	0	0	0	0	0	0
O55222;F6Q5Z1;D3YZA5	Integrin-linked protein kinase	Ilk	0	0	0	0	0	0	1	6	1	0	3	2	0	0	0	0	1	0	5	5	1	1	5	1	51.373	452	452;218;177	0	14.044	0	0	0	0	0	0	1.8	16.6	1.5	0	8	4.6	0	0	0	0	2.2	0
O55229;F6RRT7	Choline/ethanolamine kinase	Chkb	0	0	0	0	1	1	2	4	3	4	3	3	0	0	0	0	3	1	5	4	3	2	3	3	45.126	394	394;176	0	21.56	0	0	0	0	4.8	4.8	6.3	15.2	11.2	14.2	11.7	11.7	0	0	0	0	10.2	4.8
O55234	Proteasome subunit beta type-5	Psmb5	3	1	4	6	7	6	9	8	8	8	10	8	2	3	4	6	8	7	9	9	9	9	8	7	28.532	264	264	0	87.539	13.3	4.9	18.6	22.7	29.9	22	34.8	28.8	30.3	30.3	35.2	31.8	8.3	12.5	15.9	21.6	30.3	27.3
O55242-2;O55242	Sigma non-opioid intracellular receptor 1	Sigmar1	0	0	0	0	0	0	1	0	0	0	1	1	0	0	0	1	0	1	0	0	1	1	0	0	21.633	192	192;223	0.009846	1.2677	0	0	0	0	0	0	4.2	0	0	0	4.2	4.2	0	0	0	4.2	0	4.2
O70152;A2BDX2;F8WII3	Dolichol-phosphate mannosyltransferase subunit 1	Dpm1	0	0	0	0	1	0	6	5	3	2	2	2	0	0	0	0	3	0	4	4	1	3	2	4	29.174	260	260;208;121	0	44.832	0	0	0	0	4.2	0	25.4	23.1	13.1	10	8.8	8.8	0	0	0	0	14.2	0
O70166	Stathmin-3	Stmn3	1	1	1	1	3	2	1	2	1	1	0	0	0	1	1	0	2	3	3	2	0	1	1	1	20.954	180	180	0	7.4355	5.6	5.6	5.6	5.6	21.1	10.6	5.6	11.1	5.6	5.6	0	0	0	5.6	5.6	0	10.6	16.7
O70172;F6RJE8	Phosphatidylinositol 5-phosphate 4-kinase type-2 alpha	Pip4k2a	0	1	2	5	4	2	5	8	5	6	6	5	0	1	3	1	4	5	7	9	5	5	7	6	46.151	405	405;214	0	55.947	0	2.7	6.2	12.8	12.6	6.2	15.8	23.7	15.1	19.5	18.3	15.1	0	2.2	11.1	2.7	12.6	16
O70194	Eukaryotic translation initiation factor 3 subunit D	Eif3d	0	0	0	0	3	0	6	5	3	1	5	3	0	0	1	0	2	1	6	6	3	4	4	6	63.988	548	548	0	57.081	0	0	0	0	5.7	0	15.5	10.6	6.8	2.2	13	6.2	0	0	1.8	0	4.4	2.6
O70200	Allograft inflammatory factor 1	Aif1	0	0	0	0	0	0	0	0	0	0	1	0	0	0	0	0	0	0	0	0	0	0	0	0	16.91	147	147	0.00021654	3.4299	0	0	0	0	0	0	0	0	0	0	11.6	0	0	0	0	0	0	0
O70209	PDZ and LIM domain protein 3	Pdlim3	0	0	0	0	0	0	1	0	0	0	0	0	0	0	0	0	0	0	0	0	0	0	0	0	34.299	316	316	0.0046211	1.563	0	0	0	0	0	0	4.7	0	0	0	0	0	0	0	0	0	0	0
O70250	Phosphoglycerate mutase 2	Pgam2	2	2	3	3	4	4	5	7	7	5	6	6	1	2	2	2	6	2	6	5	4	4	6	6	28.827	253	253	0	7.5751	8.3	8.3	12.3	12.3	17	12.6	16.2	20.9	24.5	20.9	20.9	20.9	4.3	8.3	8.3	8.3	20.9	8.3
O70251;A0A087WS46;M0QWK5;M0QWH8;G3UX43;G3UZ47	Elongation factor 1-beta	Eef1b;Eef1b2	1	0	1	2	2	1	6	6	2	4	4	3	0	1	2	0	4	3	4	4	3	4	4	4	24.693	225	225;184;43;48;68;94	0	323.31	6.7	0	5.8	12.4	10.7	6.7	35.6	35.6	14.7	26.7	23.6	22.7	0	6.7	10.7	0	26.7	18.7
O70252;D3YX62;D3Z4A2;D3YXN4	Heme oxygenase 2	Hmox2	0	0	0	0	1	2	7	6	3	3	7	4	0	0	1	1	1	3	2	6	4	7	6	6	35.738	315	315;228;65;93	0	72.171	0	0	0	0	2.9	6.7	28.9	28.9	9.8	9.8	30.8	16.8	0	0	2.9	2.9	2.9	9.8
O70293-2;O70293;Q9EP84;O70291	G protein-coupled receptor kinase 6	Grk6	0	0	0	0	0	0	4	4	2	0	2	2	0	0	0	0	0	0	2	4	1	0	2	1	67.114	589	589;576;560;574	0	15.997	0	0	0	0	0	0	9	10.4	5.3	0	3.9	3.9	0	0	0	0	0	0
O70310	Glycylpeptide N-tetradecanoyltransferase 1	Nmt1	0	2	1	2	3	2	8	5	5	5	6	8	0	0	1	1	2	4	6	9	8	6	8	9	56.888	496	496	0	71.694	0	4.2	2.6	5	6.7	4.2	17.1	11.7	12.7	12.7	15.1	18.1	0	0	2.8	2.8	6.2	11.3
O70311;A2AJH3;Q8CFK1	Glycylpeptide N-tetradecanoyltransferase 2;Glycylpeptide N-tetradecanoyltransferase	Nmt2	0	0	0	0	1	0	8	6	2	3	6	6	0	0	1	1	4	3	6	8	7	4	5	7	60.484	529	529;498;485	0	47.496	0	0	0	0	1.5	0	18	12.5	5.1	6.6	13.6	13.6	0	0	2.6	2.6	10.4	7.9
O70318	Band 4.1-like protein 2	Epb41l2	1	2	5	7	14	13	20	21	20	18	16	16	0	3	3	6	14	13	21	22	21	21	23	18	109.94	988	988	0	323.31	1.2	2.1	5.8	11.6	18.2	12.7	28.4	28.3	24.8	25.4	21.7	22.6	0	3.3	3.3	10.2	15.2	20.2
O70325;S4R1E5;Q76LV0;O70325-2;Q91XR9	Phospholipid hydroperoxide glutathione peroxidase, mitochondrial;Glutathione peroxidase;Phospholipid hydroperoxide glutathione peroxidase, nuclear	Gpx4	0	0	0	1	2	1	2	3	2	2	1	2	0	0	1	0	1	2	1	2	2	2	2	1	22.228	197	197;157;253;170;253	0	18.391	0	0	0	6.1	13.2	6.1	13.2	15.2	13.2	13.2	6.1	13.2	0	0	6.1	0	6.1	13.2
O70378;M0QWY0;M0QWP2	ER membrane protein complex subunit 8	Emc8	0	0	1	0	1	0	3	3	2	1	2	3	0	0	0	1	1	1	2	3	2	0	2	3	23.348	207	207;128;143	0	70.628	0	0	4.3	0	4.3	0	20.3	17.4	12.6	4.3	12.6	20.3	0	0	0	4.3	4.3	4.3
O70400;S4R1V0	PDZ and LIM domain protein 1	Pdlim1	0	0	0	0	0	0	1	2	0	0	1	1	0	0	0	0	0	0	1	2	2	0	1	0	35.774	327	327;198	0	5.7291	0	0	0	0	0	0	3.1	6.7	0	0	4.6	3.1	0	0	0	0	0	0
O70404	Vesicle-associated membrane protein 8	Vamp8	0	0	0	0	0	0	1	0	0	0	0	0	0	0	0	0	0	0	0	0	0	0	1	0	11.451	101	101	0.0078224	1.3952	0	0	0	0	0	0	8.9	0	0	0	0	0	0	0	0	0	0	0
O70433	Four and a half LIM domains protein 2	Fhl2	0	0	0	0	0	0	0	1	1	1	1	1	0	0	0	0	0	0	1	0	0	0	1	1	32.072	279	279	0.00040445	2.5064	0	0	0	0	0	0	0	3.9	3.9	3.9	3.9	3.9	0	0	0	0	0	0
O70435;E0CX62;E0CZ34;F8WH02;E0CYL6	Proteasome subunit alpha type-3	Psma3	1	2	2	3	3	4	6	9	5	6	6	5	1	1	2	2	3	2	9	7	8	7	6	6	28.405	255	255;180;35;40;52	0	58.969	7.5	12.2	11	15.7	15.7	18.4	27.8	40	25.1	27.8	27.8	25.9	4.7	4.7	6.3	12.2	12.2	8.2
O70439;Q8BH40	Syntaxin-7	Stx7	1	1	1	1	3	3	4	6	6	4	4	4	0	1	1	1	3	2	5	5	4	3	6	6	29.82	261	261;261	0	176.33	5	6.1	6.1	6.1	16.9	16.1	22.2	34.5	34.5	26.1	18.4	26.8	0	4.2	5.7	6.1	16.9	11.9
O70443	Guanine nucleotide-binding protein G(z) subunit alpha	Gnaz	1	3	5	5	5	6	7	9	7	7	8	9	0	1	4	2	8	4	9	8	8	9	8	8	40.849	355	355	0	220.3	2.3	9.6	17.2	18.6	17.2	20.3	25.6	26.5	22.3	25.6	25.1	30.4	0	3.1	13.8	5.9	30.4	15.8
O70456	14-3-3 protein sigma	Sfn	3	3	3	2	3	4	4	4	4	2	4	4	2	3	3	3	3	3	5	5	4	2	3	4	27.706	248	248	1	-2	10.5	10.5	10.5	7.3	10.5	13.3	13.3	14.1	13.3	7.3	13.3	13.3	7.3	10.5	10.5	10.5	10.5	10.5
O70480;Q8BSN6;A0A0A6YY66	Vesicle-associated membrane protein 4	Vamp4	0	0	0	0	1	0	1	0	0	0	2	2	0	0	0	0	0	1	0	2	2	0	0	1	16.353	141	141;141;100	0	6.3959	0	0	0	0	14.9	0	8.5	0	0	0	18.4	22	0	0	0	0	0	9.9
O70481	E3 ubiquitin-protein ligase UBR1	Ubr1	0	0	0	0	0	0	1	2	0	0	2	1	0	0	0	0	0	0	2	3	1	1	2	2	200.24	1757	1757	0	4.8796	0	0	0	0	0	0	0.8	1.5	0	0	1.6	0.8	0	0	0	0	0	0
O70492;Q78ZM0;D3Z789;D3Z6Z0	Sorting nexin-3	Snx3	0	2	1	0	3	3	7	6	5	3	5	6	0	0	3	0	5	2	7	4	7	3	6	4	18.757	162	162;162;130;140	0	30.599	0	11.1	5.6	0	14.2	16.7	51.2	52.5	25.3	19.1	29.6	30.9	0	0	18.5	0	32.7	14.8
O70493;Q6ZWQ5;Q3TGS7;Q3V2H3	Sorting nexin-12	Snx12	0	0	1	1	2	1	3	4	6	3	5	4	1	0	1	2	4	2	4	4	4	4	5	3	19.116	165	165;162;166;170	0	13.575	0	0	5.5	5.5	14.5	6.1	20	26.7	32.7	20	32.7	26.7	5.5	0	5.5	13.9	26.7	13.9
O70503;O70503-2	Very-long-chain 3-oxoacyl-CoA reductase	Hsd17b12	0	0	1	1	3	1	6	7	6	6	5	6	0	1	0	1	3	6	6	5	7	5	5	5	34.741	312	312;177	0	190.43	0	0	2.9	4.2	9.3	4.2	24	23.1	21.8	21.8	17	16.7	0	2.9	0	2.9	12.2	19.6
O70551;F8WGJ7	SRSF protein kinase 1	Srpk1	0	0	0	0	0	0	1	3	0	0	0	0	0	0	0	0	0	0	3	3	0	0	1	0	73.088	648	648;215	0.00021603	3.3961	0	0	0	0	0	0	1.4	5.1	0	0	0	0	0	0	0	0	0	0
O70566;Q6W4W7;E9Q4U7	Protein diaphanous homolog 2	Diaph2;Diap2	0	0	0	0	0	0	3	5	0	0	1	0	0	0	0	0	1	0	5	5	0	0	5	2	124.87	1098	1098;1102;1102	0	7.5216	0	0	0	0	0	0	3.2	5.2	0	0	1.1	0	0	0	0	0	1.1	0
O70589;O70589-3;O70589-4;O70589-5;A0A067XG53;O70589-2;F6ZQR2;F6Y9I5;F7CD87;B1AUH6	Peripheral plasma membrane protein CASK	Cask	1	0	1	2	3	2	18	21	11	6	12	12	0	0	1	3	6	10	15	16	11	14	17	14	105.11	926	926;897;908;920;871;664;249;282;191;111	0	117.15	1	0	1	2.1	3.6	2.5	22.9	24.2	14.3	7	14.4	13.9	0	0	1	3.2	6.4	13.9
O70591;F8WJ30	Prefoldin subunit 2	Pfdn2	0	1	2	2	2	3	5	5	4	4	5	4	1	1	0	2	4	2	5	6	5	3	5	5	16.534	154	154;129	0	92.611	0	7.8	16.9	16.9	18.8	24	44.8	36.4	29.9	31.8	39.6	31.8	9.1	9.1	0	16.9	32.5	18.8
O70622;O70622-2	Reticulon-2	Rtn2	0	0	0	0	0	0	0	0	0	0	0	0	0	0	0	0	0	0	0	1	0	0	0	1	51.346	471	471;204	0	4.6136	0	0	0	0	0	0	0	0	0	0	0	0	0	0	0	0	0	0
O88196;G5E8T2;O88196-5;O88196-4;O88196-3;O88196-6;O88196-2;D3Z485;D6RHT6;D6RDD2;D6RD03;D6RFU5	E3 ubiquitin-protein ligase TTC3	Ttc3	0	0	0	0	0	0	0	0	0	0	1	1	0	0	0	0	0	0	1	3	1	0	2	1	223.93	1979	1979;1979;1578;1938;1961;1978;1978;622;1135;1162;1179;1197	0	13.04	0	0	0	0	0	0	0	0	0	0	0.8	0.9	0	0	0	0	0	0
O88271	Craniofacial development protein 1	Cfdp1	0	0	0	0	0	0	2	1	2	2	2	3	0	0	0	0	2	2	3	2	2	1	2	3	32.921	295	295	0	16.131	0	0	0	0	0	0	10.5	7.1	10.5	10.5	10.5	15.9	0	0	0	0	8.8	10.5
O88291;D3YXQ7;O88291-2	DBIRD complex subunit ZNF326	Znf326	0	0	1	0	1	1	4	2	2	2	2	2	0	0	0	0	2	2	3	3	1	2	3	1	65.225	580	580;415;374	0	38.807	0	0	2.8	0	2.1	2.1	7.6	4.3	4.8	4.8	4.8	4.5	0	0	0	0	4.8	4.1
O88307	Sortilin-related receptor	Sorl1	0	0	0	0	1	0	6	8	7	0	6	4	0	0	0	0	2	2	6	5	7	6	6	9	247.08	2215	2215	0	32.641	0	0	0	0	0.6	0	3.5	4.8	4.6	0	3.7	2.8	0	0	0	0	1	1.2
O88322	Nidogen-2	Nid2	0	0	0	0	0	0	2	5	2	1	1	3	0	0	0	0	1	0	5	3	4	2	2	3	153.91	1403	1403	0	16.75	0	0	0	0	0	0	1.8	4.5	1.8	0.9	0.9	2.7	0	0	0	0	0.9	0
O88342	WD repeat-containing protein 1	Wdr1	3	6	4	5	7	2	17	18	14	10	11	13	0	4	5	6	9	9	18	17	15	13	16	16	66.406	606	606	0	323.31	5.8	11.1	8.1	10.4	13.2	4.3	35.6	34.7	21.8	16	23.9	23.3	0	6.9	9.4	9.7	14.4	18.5
O88351;Q5D0E0;Q3U141	Inhibitor of nuclear factor kappa-B kinase subunit beta	Ikbkb	0	0	0	1	0	0	2	1	1	0	1	1	0	0	0	0	0	0	4	2	2	0	1	2	86.689	757	757;757;442	0	5.7575	0	0	0	2.9	0	0	2.6	1.5	1.5	0	1.2	1.2	0	0	0	0	0	0
O88384;Q91XH6;F6UHS3;E0CYE5;F6T4B9	Vesicle transport through interaction with t-SNAREs homolog 1B	Vti1b	1	0	1	3	1	2	6	6	3	4	5	5	0	2	2	1	1	2	4	5	4	4	5	4	26.713	232	232;232;182;54;74	0	150.66	5.2	0	5.2	15.1	4.3	9.5	28.9	30.2	14.2	19.8	22.4	26.3	0	9.9	10.3	5.2	5.2	9.9
O88441	Metaxin-2	Mtx2	0	0	0	0	2	0	3	6	2	4	5	5	0	0	1	0	2	3	7	5	5	4	6	5	29.758	263	263	0	231.42	0	0	0	0	8.7	0	19.8	28.1	14.4	23.6	25.1	26.2	0	0	3.8	0	14.4	19.4
O88444	Adenylate cyclase type 1	Adcy1	0	0	0	0	0	0	3	7	1	1	2	1	0	0	0	0	1	1	6	6	4	1	2	4	123.37	1118	1118	0	17.289	0	0	0	0	0	0	3.5	7.9	0.8	0.8	1.9	0.8	0	0	0	0	0.8	0.8
O88455;D3Z7G1	7-dehydrocholesterol reductase	Dhcr7	0	1	1	0	0	0	1	1	0	0	1	1	0	0	0	0	0	1	2	1	1	1	1	1	53.918	471	471;215	0	20.945	0	1.7	1.7	0	0	0	4.7	4.7	0	0	4.7	4.7	0	0	0	0	0	1.7
O88456;D3YW48;Q9D7J7	Calpain small subunit 1	Capns1	1	0	0	1	1	1	5	4	3	2	4	3	1	1	1	2	4	4	4	3	3	2	6	3	28.463	269	269;241;247	0	323.31	8.9	0	0	5.6	4.8	4.8	25.3	16.4	13.8	8.2	16.4	13.8	8.9	5.6	5.6	13.8	22.7	22.7
O88485;D3Z0M6;Q3TYJ3;O88485-2;D3Z258	Cytoplasmic dynein 1 intermediate chain 1	Dync1i1	2	3	6	5	12	7	9	13	12	11	12	8	0	2	5	4	12	8	10	9	10	10	10	11	70.724	628	628;645;617;608;91	0	323.31	5.3	7.2	13.5	10.7	18.6	14	18.5	21.8	22.9	19.6	18.9	17.4	0	1.9	11.3	8	19.1	15
O88507;A2AMR7;Q9D586	Ciliary neurotrophic factor receptor subunit alpha	Cntfr	0	0	0	1	1	1	3	4	2	1	2	2	0	0	0	1	2	2	3	5	2	2	2	3	40.801	372	372;60;113	0	85.295	0	0	0	2.4	2.4	2.4	8.3	19.4	5.9	3.5	5.9	5.9	0	0	0	2.4	5.9	5.9
O88508;G3UY43;G3UX07;G3UXY2	DNA (cytosine-5)-methyltransferase 3A	Dnmt3a	0	0	0	0	0	0	0	0	0	0	0	0	0	0	0	0	0	0	0	0	0	0	1	0	101.67	908	908;72;193;333	0	6.689	0	0	0	0	0	0	0	0	0	0	0	0	0	0	0	0	0	0
O88520	Leucine-rich repeat protein SHOC-2	Shoc2	0	0	0	0	1	0	3	2	0	1	2	1	0	0	0	0	1	1	3	2	2	1	2	1	64.892	582	582	0	5.8073	0	0	0	0	2.2	0	7	3.6	0	1.4	4	2.2	0	0	0	0	2.2	2.2
O88522;Q8VC91;E9Q2Y3;Q7TSS3;A3KG44;A3KG40;A3KG41;A3KG38	NF-kappa-B essential modulator	Ikbkg	0	0	0	0	0	0	0	0	0	0	1	1	0	0	0	0	1	0	1	2	0	1	0	0	47.972	412	412;411;424;430;190;228;249;265	0	4.8303	0	0	0	0	0	0	0	0	0	0	2.9	3.9	0	0	0	0	3.9	0
O88531;B1B0P8;B1B0P9	Palmitoyl-protein thioesterase 1	Ppt1	0	0	1	1	1	1	2	3	3	2	2	1	0	0	1	0	1	2	2	2	1	4	4	3	34.49	306	306;179;197	0	64.933	0	0	4.9	4.9	4.9	4.9	8.5	13.4	14.7	10.8	10.8	4.9	0	0	4.9	0	4.9	10.8
O88532;F6QJP7;F6V459;D3Z5G4;D3Z7V6	Zinc finger RNA-binding protein	Zfr	0	0	1	1	7	4	9	10	6	6	6	7	0	2	2	1	6	4	12	9	7	9	9	10	116.86	1074	1074;299;115;247;193	0	323.31	0	0	1.1	1.6	8.6	4.7	12.6	13	6.7	6.7	7.4	7.1	0	2.1	2.5	1.5	7.2	4
O88533;Q5SUV9	Aromatic-L-amino-acid decarboxylase	Ddc	0	1	1	0	1	0	4	4	2	3	5	2	0	0	0	0	3	2	3	4	0	1	3	3	53.873	480	480;253	0	95.488	0	3.1	3.1	0	3.1	0	14.8	10.8	4.8	7.7	16.2	6.2	0	0	0	0	11.7	8.1
O88543;F6YCA7;D3Z036	COP9 signalosome complex subunit 3	Cops3	1	1	2	1	4	2	5	5	4	4	5	5	0	1	2	1	4	0	7	7	6	5	7	4	47.832	423	423;244;106	0	187.68	1.9	2.8	4.5	2.6	12.1	6.9	13.9	15.1	12.3	12.1	17.3	16.1	0	2.8	4.5	1.9	12.1	0
O88544;F6QTS1;D3YV99;D3Z1R9;D6RG47	COP9 signalosome complex subunit 4	Cops4	2	0	4	5	7	8	12	10	9	9	11	13	2	3	3	6	8	10	13	13	14	11	15	15	46.284	406	406;253;244;206;36	0	323.31	5.4	0	12.6	16.5	21.7	22.2	38.9	36.2	29.6	30.8	33.5	41.9	6.9	9.4	10.1	20	26.6	31.3
O88545;D3Z0F5;F6QK86	COP9 signalosome complex subunit 6	Cops6	0	0	0	0	1	0	4	4	3	0	5	3	0	0	0	0	4	1	5	7	5	3	6	6	35.88	324	324;297;122	0	106.17	0	0	0	0	4.6	0	17	19.8	12.7	0	25.9	15.1	0	0	0	0	12.7	3.4
O88569;O88569-3;O88569-2	Heterogeneous nuclear ribonucleoproteins A2/B1	Hnrnpa2b1	7	6	7	7	7	6	17	19	10	11	14	12	4	3	5	6	8	7	19	20	13	13	18	17	37.402	353	353;301;341	0	323.31	28	21.2	23.5	25.2	28.3	22.4	49	47	33.4	36.5	51.3	43.1	12.7	9.6	17	24.1	28.6	24.4
O88587;O88587-2;D3Z227	Catechol O-methyltransferase	Comt	1	1	0	0	1	1	3	3	0	1	1	2	0	0	1	1	1	0	2	3	0	0	1	0	29.486	265	265;222;171	0	24.677	4.9	4.9	0	0	4.9	4.9	10.9	8.7	0	4.9	4.9	4.9	0	0	3.4	3.4	3.4	0
O88597;E9PYD6;F7CVL9;F7C090	Beclin-1	Becn1	0	0	0	0	0	0	0	1	3	2	3	4	0	1	0	0	2	2	0	1	1	2	2	3	51.588	448	448;277;125;168	0	17.582	0	0	0	0	0	0	0	2.2	6.2	4.5	7.6	9.4	0	2.2	0	0	4	4
O88602;S4R2R7	Voltage-dependent calcium channel gamma-2 subunit	Cacng2	0	0	1	1	0	1	3	2	1	2	1	0	0	0	1	1	1	1	2	2	1	1	3	2	35.894	323	323;186	0	12.368	0	0	3.7	3.7	0	3.7	13	9.3	5.3	7.7	5.3	0	0	0	3.7	3.7	3.7	3.7
O88630	Golgi SNAP receptor complex member 1	Gosr1	0	0	0	0	0	0	1	0	1	1	1	1	0	0	0	0	0	0	0	1	1	0	0	1	28.489	250	250	0.00021245	3.1944	0	0	0	0	0	0	5.2	0	5.2	5.2	5.2	5.2	0	0	0	0	0	0
O88653;A0A0G2JGQ3	Ragulator complex protein LAMTOR3	Lamtor3	0	0	0	0	0	0	1	3	1	1	1	1	0	0	1	0	1	1	3	4	1	2	3	2	13.553	124	124;36	0	52.713	0	0	0	0	0	0	8.9	27.4	8.9	8.9	8.9	8.9	0	0	8.9	0	8.9	8.9
O88685;A2AGN7;B7ZCF1	26S protease regulatory subunit 6A	Psmc3	0	1	2	2	5	3	13	12	8	7	14	11	2	1	3	2	7	5	10	8	10	8	11	12	49.548	442	442;400;451	0	139.62	0	2	5.4	5.4	13.6	9.7	32.8	39.6	23.3	19.5	40	35.3	7	2	7	4.3	21.3	18.1
O88696	ATP-dependent Clp protease proteolytic subunit, mitochondrial	Clpp	0	0	1	0	2	1	6	7	5	5	7	7	0	0	1	1	6	4	7	7	7	6	6	6	29.8	272	272	0	44.461	0	0	4.4	0	9.9	5.5	28.7	34.2	26.1	22.4	34.2	34.2	0	0	5.5	5.5	31.6	21
O88703	Potassium/sodium hyperpolarization-activated cyclic nucleotide-gated channel 2	Hcn2	0	1	1	1	2	1	9	10	6	4	8	5	0	2	1	2	5	4	8	8	7	6	9	8	94.721	863	863	0	164.91	0	2.1	2.1	2.1	3.5	2.8	14.6	16.7	10	5.4	14	8.6	0	2.3	1.3	2.7	7.2	6.5
O88704	Potassium/sodium hyperpolarization-activated cyclic nucleotide-gated channel 1	Hcn1	0	0	0	0	2	0	5	4	4	4	3	5	0	0	0	1	3	3	4	3	6	2	7	7	102.43	910	910	0	208.36	0	0	0	0	3.5	0	7.3	7.1	6.2	6.6	4.6	7.7	0	0	0	1.3	4.6	4.3
O88705	Potassium/sodium hyperpolarization-activated cyclic nucleotide-gated channel 3	Hcn3	0	0	0	0	0	0	1	1	1	0	0	1	0	0	0	0	0	0	1	1	1	0	0	2	86.64	779	779	0.00060144	2.403	0	0	0	0	0	0	2.1	2.1	2.1	0	0	2.1	0	0	0	0	0	0
O88712;O88712-2;O88712-3;E9Q0T4	C-terminal-binding protein 1	Ctbp1	3	2	4	6	7	5	8	8	8	7	8	8	2	3	6	7	9	7	9	7	9	7	7	7	47.744	441	441;430;367;177	0	323.31	5.9	3.6	8.2	14.7	17.2	10.2	19.7	19.7	20	16.1	20	20	4.3	5.9	12.2	16.8	20.9	16.8
O88736;Q8C5N9	3-keto-steroid reductase	Hsd17b7	0	0	0	0	1	0	0	0	0	1	0	1	0	0	0	0	0	0	0	0	2	2	1	0	37.316	334	334;362	0.00021552	3.3647	0	0	0	0	6.3	0	0	0	0	3.6	0	3.6	0	0	0	0	0	0
O88737;O88737-2;V9GX98;Q8BL48;Q8BL48-2	Protein bassoon	Bsn	13	19	25	38	59	46	95	95	82	75	88	86	8	23	31	36	69	72	97	97	91	82	91	89	418.84	3942	3942;3883;1171;810;797	0	323.31	5.4	7	10	14.9	22.8	15.9	36.6	38.4	32.1	28.2	34.7	33.9	2.8	7.7	11.7	14.9	27.5	29.1
O88738;S4R1L5;S4R2P8;O88738-3;O88738-2;S4R268;J3QP64;S4R1S3;S4R1R8;S4R2N7	Baculoviral IAP repeat-containing protein 6	Birc6	0	0	0	0	0	0	3	5	1	1	3	4	0	0	0	0	0	1	10	4	5	5	7	3	532.16	4882	4882;4853;4869;4867;4873;597;973;95;343;437	0	46.097	0	0	0	0	0	0	1	1.7	0.2	0.5	1	1.2	0	0	0	0	0	0.2
O88741;O88741-2	Ganglioside-induced differentiation-associated protein 1	Gdap1	2	2	1	2	3	3	7	6	4	4	4	5	1	2	2	2	3	3	8	6	4	7	6	7	41.31	358	358;163	0	114.56	7.3	7.5	3.4	7.5	9.8	9.8	18.7	19.8	12.6	12.6	11.7	15.9	3.4	6.4	7.5	6.4	8.4	10.3
O88746;Q3UDC3;O88746-2	Target of Myb protein 1	Tom1	0	0	1	1	3	2	11	8	7	8	10	7	0	1	1	3	6	4	9	10	9	8	9	8	54.325	492	492;516;168	0	135.14	0	0	2.6	2.6	8.3	5.9	32.5	24.4	20.3	24.6	33.7	24.4	0	2	3.3	10	22.4	13.8
O88783	Coagulation factor V;Coagulation factor V heavy chain;Coagulation factor V light chain	F5	0	0	0	0	0	0	1	1	1	1	1	0	0	0	0	0	0	0	1	2	0	1	1	0	247.23	2183	2183	0.0057059	1.5118	0	0	0	0	0	0	0.5	0.5	0.5	0.5	0.5	0	0	0	0	0	0	0
O88792	Junctional adhesion molecule A	F11r	0	0	0	0	0	0	0	1	1	0	0	0	0	0	0	0	0	0	1	1	0	0	0	1	32.423	300	300	0.003393	1.7724	0	0	0	0	0	0	0	3	3	0	0	0	0	0	0	0	0	0
O88809;Q9CXL6;Q6PGI2	Neuronal migration protein doublecortin	Dcx	0	0	0	0	1	0	1	1	1	1	1	1	0	0	0	0	0	0	2	0	2	1	3	0	40.612	366	366;360;365	0.0028313	1.7843	0	0	0	0	3	0	3.6	3	3	3	3	3	0	0	0	0	0	0
O88811;O88811-2	Signal transducing adapter molecule 2	Stam2	0	0	0	1	1	1	2	0	3	1	1	2	0	0	1	1	1	1	2	2	1	1	2	2	57.454	523	523;415	0.0013683	2.1436	0	0	0	1.9	1.9	1.9	4	0	5.9	1.9	2.1	4	0	0	1.9	1.9	1.9	1.9
O88844;A0A087WPT4;A0A087WRS9;D3YVY3;A0A087WRM4	Isocitrate dehydrogenase [NADP] cytoplasmic	Idh1	1	1	3	4	6	3	13	14	7	7	12	12	2	2	4	3	8	7	15	17	15	14	15	14	46.674	414	414;187;202;143;84	0	226.91	3.1	3.1	8.7	10.6	17.4	7.7	31.9	32.1	21.5	20	31.2	27.3	5.8	5.8	9.9	7.7	23.9	18.1
O88845;O88845-2;O88845-3	A-kinase anchor protein 10, mitochondrial	Akap10	0	0	1	0	1	0	3	3	4	2	2	2	0	0	0	1	1	3	2	2	3	3	4	3	73.631	662	662;505;560	0	15.686	0	0	1.8	0	1.8	0	5.7	6.3	8.2	3.2	3.8	3.8	0	0	0	1.4	1.8	4.8
O88848;O88848-2;D3Z067	ADP-ribosylation factor-like protein 6	Arl6	0	0	0	0	0	0	4	3	2	1	2	3	0	0	0	0	2	1	5	3	3	3	3	4	20.959	186	186;193;194	0	52.916	0	0	0	0	0	0	27.4	16.1	18.3	11.3	16.1	20.4	0	0	0	0	18.3	7
O88851	Putative hydrolase RBBP9	Rbbp9	0	0	0	0	1	0	4	4	1	1	2	1	0	0	0	0	0	0	2	4	2	2	3	2	20.911	186	186	0	19.748	0	0	0	0	6.5	0	30.1	26.9	6.5	6.5	11.3	6.5	0	0	0	0	0	0
O88935;O88935-3	Synapsin-1	Syn1	13	14	18	22	26	24	39	40	35	31	38	37	6	12	15	22	33	32	38	39	37	33	35	36	74.096	706	706;678	0	323.31	27.5	35	35.8	50	62.6	52.7	71.5	73.9	68.8	68.8	70.4	69	15.3	31.9	37.1	46.9	67.3	67.3
O88935-1	Synapsin-1	Syn1	13	14	18	20	23	22	34	36	31	28	33	32	6	12	14	20	28	28	36	34	32	29	33	32	70.034	670	670	0	94.505	29	36.9	39.9	46.6	59.9	50.3	69.3	71.8	66.4	66.4	68.1	66.6	16.1	33.6	37.3	47.5	64.8	64.8
O88951	Protein lin-7 homolog B	Lin7b	2	2	3	3	4	4	5	6	5	4	5	6	0	1	3	1	3	4	5	6	5	4	4	3	22.914	207	207	0	10.849	8.7	9.2	14	13.5	17.4	18.4	27.5	32.4	21.7	17.4	25.1	31.4	0	5.3	12.6	5.3	14	18.4
O88952	Protein lin-7 homolog C	Lin7c	1	1	2	2	3	1	7	4	6	5	5	5	0	0	1	1	4	5	6	5	6	5	4	6	21.834	197	197	0	153.32	5.1	4.6	9.6	17.8	19.8	5.1	39.1	26.9	35	28.4	33.5	33.5	0	0	6.6	8.1	29.4	33.5
O88958;D3Z0R5	Glucosamine-6-phosphate isomerase 1	Gnpda1	0	0	0	2	2	0	4	4	4	3	1	4	0	0	2	3	3	2	6	6	3	3	3	5	32.549	289	289;124	0	12.9	0	0	0	8.3	8.3	0	18.7	18	14.2	11.4	4.2	15.2	0	0	7.6	10.7	11.1	8.3
O88967	ATP-dependent zinc metalloprotease YME1L1	Yme1l1	0	0	0	0	0	0	1	0	1	1	2	0	0	0	0	0	1	1	0	0	1	1	2	1	80.027	715	715	0	13.467	0	0	0	0	0	0	3.5	0	1.8	1.8	3.8	0	0	0	0	0	1.8	1.8
O88983;Q9D0J1	Syntaxin-8	Stx8	0	0	0	0	1	0	0	4	3	1	2	2	0	0	1	0	0	0	3	4	1	2	1	1	26.925	236	236;130	0	32.489	0	0	0	0	4.2	0	0	19.1	16.1	7.6	11.9	10.6	0	0	7.6	0	0	0
O88986;E9PWY6	2-amino-3-ketobutyrate coenzyme A ligase, mitochondrial	Gcat	0	0	0	0	0	0	0	0	2	0	1	2	0	0	0	1	0	1	1	1	1	1	1	1	44.93	416	416;382	0.00022432	3.9698	0	0	0	0	0	0	0	0	6	0	2.4	5	0	0	0	3.4	0	3.4
O89001	Carboxypeptidase D	Cpd	0	0	0	0	1	0	6	4	2	2	3	2	0	0	0	1	0	2	4	4	5	2	3	4	152.4	1377	1377	0	21.426	0	0	0	0	0.9	0	5.9	3.1	1.7	1.5	2.4	1.5	0	0	0	0.9	0	1.6
O89017	Legumain	Lgmn	0	0	0	0	0	0	0	0	0	0	0	0	0	0	1	0	0	0	0	0	1	0	0	0	49.372	435	435	0.004106	1.6681	0	0	0	0	0	0	0	0	0	0	0	0	0	0	3.9	0	0	0
O89023	Tripeptidyl-peptidase 1	Tpp1	0	0	0	1	0	1	1	3	3	1	1	2	0	0	0	0	3	3	3	1	2	2	3	2	61.341	562	562	0	41.622	0	0	0	1.2	0	1.2	1.2	7.5	7.5	2.5	2.5	3.7	0	0	0	0	7.5	7.5
O89051	Integral membrane protein 2B;BRI2, membrane form;BRI2 intracellular domain;BRI2C, soluble form;Bri23 peptide	Itm2b	0	0	0	1	2	1	4	4	4	3	3	1	0	0	0	1	3	2	3	4	4	2	4	4	30.26	266	266	0	25.697	0	0	0	3.4	7.5	3.4	19.5	19.2	18.4	14.3	14.3	7.1	0	0	0	7.1	14.3	10.9
O89053;G3UYK8;D3YW57;G3UX53;D3YXM2	Coronin-1A;Coronin	Coro1a	2	1	4	5	6	6	11	11	9	9	8	9	1	5	5	2	8	7	10	12	9	9	9	10	50.989	461	461;389;233;113;117	0	199.2	4.1	1.7	9.1	9.1	12.8	13	21.7	26.2	19.3	19.3	22.1	24.3	1.7	11.5	11.5	4.1	16.3	16.3
O89079;D3Z315;F6YFR7;E9Q6I5	Coatomer subunit epsilon	Cope	0	0	0	0	1	0	5	2	2	1	2	2	0	0	0	0	1	1	2	3	1	2	4	3	34.567	308	308;227;234;112	0	78.04	0	0	0	0	3.9	0	20.5	14	11	6.5	10.4	6.8	0	0	0	0	6.5	6.5
O89084;O89084-2;O89084-3	cAMP-specific 3,5-cyclic phosphodiesterase 4A	Pde4a	0	0	0	0	0	1	5	5	1	1	3	3	0	0	0	0	1	0	6	3	2	0	5	3	93.557	844	844;610;787	0	28.962	0	0	0	0	0	1.5	7.5	7.5	1.2	1.2	4.3	4.6	0	0	0	0	1.8	0
O89086;Q8BG13;S4R2M6	RNA-binding protein 3	Rbm3	0	0	0	0	2	0	2	2	1	1	2	2	0	0	1	0	1	0	4	3	2	2	2	2	16.604	153	153;154;90	0	37.081	0	0	0	0	17	0	20.9	19	9.2	9.2	20.9	20.9	0	0	6.5	0	7.2	0
O89106;E9PVU9;F6SV10;E9PZ91;E9Q3M6	Bis(5-adenosyl)-triphosphatase	Fhit	0	0	0	0	0	0	1	0	0	0	0	0	0	0	0	0	0	0	0	1	1	1	1	2	17.234	150	150;124;173;213;57	0	7.2989	0	0	0	0	0	0	6.7	0	0	0	0	0	0	0	0	0	0	0
O89112;B2KGR2	LanC-like protein 1	Lancl1	1	1	2	3	2	2	5	5	3	4	5	4	1	2	2	2	4	3	5	5	4	5	5	5	45.341	399	399;173	0	38.519	3	3	5.8	7.8	5.8	5.8	13	13	7	9.8	13	10.3	3	5.8	5.8	5	9.8	7.8
O89116	Vesicle transport through interaction with t-SNAREs homolog 1A	Vti1a	0	0	0	1	1	0	0	2	2	1	4	1	0	0	0	0	1	1	0	1	3	0	1	3	24.986	217	217	0	26.826	0	0	0	4.1	5.1	0	0	12.9	9.2	5.1	22.1	5.1	0	0	0	0	4.1	5.1
P00158	Cytochrome b	Mt-Cyb	0	0	0	0	0	0	1	1	1	1	1	1	0	0	0	1	1	0	1	1	1	1	1	1	43.209	381	381	0.00060193	2.4127	0	0	0	0	0	0	2.4	2.4	2.4	2.4	2.4	2.4	0	0	0	2.4	2.4	0
P00329	Alcohol dehydrogenase 1	Adh1	0	0	0	0	0	0	2	1	1	0	1	0	0	0	0	0	0	0	1	1	1	1	1	1	39.771	375	375	0.0015546	2.1017	0	0	0	0	0	0	4.5	2.4	2.4	0	2.4	0	0	0	0	0	0	0
P00397	Cytochrome c oxidase subunit 1	Mtco1	0	0	0	0	0	0	2	2	0	0	0	1	0	0	0	0	0	0	2	2	2	1	2	2	56.909	514	514	0	7.8271	0	0	0	0	0	0	4.9	4.9	0	0	0	1.6	0	0	0	0	0	0
P00405	Cytochrome c oxidase subunit 2	Mtco2	3	3	3	3	4	5	5	7	7	7	7	6	3	5	5	5	4	5	6	7	5	5	6	6	25.976	227	227	0	291.74	14.5	10.6	14.5	14.5	17.6	22	27.8	35.2	35.2	35.2	30.8	30.8	20.3	22	22	27.8	17.6	26.4
P00416	Cytochrome c oxidase subunit 3	mt-Co3	0	0	0	0	1	0	1	1	1	1	1	1	0	0	0	0	1	1	1	0	1	1	1	1	29.922	261	261	0	121.53	0	0	0	0	5.4	0	5.4	5.4	5.4	5.4	5.4	5.4	0	0	0	0	5.4	5.4
P00493	Hypoxanthine-guanine phosphoribosyltransferase	Hprt1	2	1	1	2	4	1	7	9	7	5	6	7	1	1	2	1	4	4	8	9	7	9	5	8	24.57	218	218	0	24.391	11.9	6	6	11.9	21.1	6	38.1	47.7	36.7	28.4	33.5	36.7	6	6	11.9	6	21.1	21.1
P00520;P00520-4;P00520-2;P00520-3	Tyrosine-protein kinase ABL1	Abl1	0	0	0	0	0	0	2	2	1	0	1	1	0	0	0	0	0	0	2	1	0	0	2	1	122.67	1123	1123;1142;1117;1118	0	12.094	0	0	0	0	0	0	2.1	2.5	1.8	0	0.7	0.7	0	0	0	0	0	0
P00688;E9PV85	Pancreatic alpha-amylase;Alpha-amylase	Amy2;Amy2a1	0	0	1	1	1	0	1	1	2	1	1	1	0	0	0	0	0	0	0	0	0	0	0	0	57.318	508	508;245	0.0002281	4.2933	0	0	2.4	2.4	2.4	0	2.4	2.4	4.9	2.4	2.4	2.4	0	0	0	0	0	0
P00920;A0A0A6YX78	Carbonic anhydrase 2	Ca2	1	2	3	4	5	3	8	9	7	6	8	8	2	4	3	5	6	5	9	9	8	7	9	8	29.032	260	260;115	0	306.35	3.8	13.5	13.5	25	28.8	13.1	46.9	50	41.2	31.9	45	45	9.6	23.5	19.6	22.3	31.9	22.3
P01027;P01027-2;H3BKW9;CON__Q2UVX4;H3BL60	Complement C3;Complement C3 beta chain;C3-beta-c;Complement C3 alpha chain;C3a anaphylatoxin;Acylation stimulating protein;Complement C3b alpha chain;Complement C3c alpha chain fragment 1;Complement C3dg fragment;Complement C3g fragment;Complement C3d fragment;Complement C3f fragment;Complement C3c alpha chain fragment 2	C3	0	0	0	1	5	3	13	20	12	9	13	12	0	1	1	2	8	8	17	15	14	14	20	22	186.48	1663	1663;535;185;1662;102	0	175.1	0	0	0	1	3.9	1.7	9.1	14.9	8.7	6.7	9.2	8.4	0	0.7	0.7	1.5	5.8	6.8
P01831	Thy-1 membrane glycoprotein	Thy1	3	3	2	3	2	1	5	4	5	4	4	4	0	1	2	3	2	3	4	4	4	4	4	3	18.08	162	162	0	224.59	14.8	14.8	14.8	14.8	14.8	7.4	24.7	24.1	27.8	24.1	24.1	24.1	0	7.4	13.6	22.8	16.7	22.8
P02469;E9QN70;E9PYT5	Laminin subunit beta-1	Lamb1	0	0	0	0	0	0	2	1	0	0	1	2	0	0	0	0	0	0	2	0	2	1	2	2	197.09	1786	1786;1834;564	0	7.4101	0	0	0	0	0	0	1.5	0.6	0	0	0.6	1.2	0	0	0	0	0	0
P03888	NADH-ubiquinone oxidoreductase chain 1	Mtnd1	0	0	0	0	0	0	2	3	1	1	1	2	0	0	1	0	2	1	5	5	2	1	3	3	36.059	318	318	0	121.32	0	0	0	0	0	0	8.5	8.8	2.5	2.5	2.5	8.5	0	0	6	0	8.5	2.5
P03893	NADH-ubiquinone oxidoreductase chain 2	Mtnd2	0	0	0	0	0	0	1	0	0	1	0	0	0	0	0	0	0	0	0	1	0	0	1	0	38.752	345	345	0	6.2232	0	0	0	0	0	0	4.9	0	0	4.9	0	0	0	0	0	0	0	0
P03911	NADH-ubiquinone oxidoreductase chain 4	Mtnd4	0	1	0	1	1	1	2	4	2	1	2	1	1	0	1	2	3	2	3	4	2	2	2	3	51.881	459	459	0	15.97	0	1.5	0	1.5	1.5	1.5	4.8	8.5	5.2	3.1	5.2	3.1	1.5	0	1.5	3.3	6.8	4.6
P03921	NADH-ubiquinone oxidoreductase chain 5	Mtnd5	0	0	0	1	2	1	4	6	1	2	2	3	0	0	0	0	1	0	5	5	5	3	4	5	68.474	607	607	0	323.31	0	0	0	1.2	4	2.8	8.2	14	1.2	4	4	6.4	0	0	0	0	2.8	0
P03930	ATP synthase protein 8	Mtatp8	1	1	0	1	2	1	2	3	3	2	3	3	1	1	2	2	2	2	3	3	3	3	3	3	7.7662	67	67	0	20.394	14.9	14.9	0	14.9	34.3	14.9	26.9	46.3	46.3	34.3	46.3	46.3	19.4	14.9	34.3	34.3	34.3	34.3
P03953;P03953-2	Complement factor D	Cfd	0	0	0	0	0	0	2	1	1	1	0	1	0	0	0	0	0	0	2	2	1	2	1	0	28.057	259	259;258	0	4.8162	0	0	0	0	0	0	8.1	3.5	4.6	4.6	0	4.6	0	0	0	0	0	0
P03995;P03995-2	Glial fibrillary acidic protein	Gfap	8	8	7	15	19	16	23	30	25	26	27	27	5	10	14	10	19	20	23	24	28	21	28	25	49.899	430	430;428	0	323.31	17	18.8	18.1	36.5	42.3	36.3	55.6	65.8	51.6	53	57.4	58.8	10.9	23.3	32.8	24.9	44.9	46.7
P04344	Gamma-crystallin B	Crygb	0	0	1	1	1	0	0	0	1	0	0	0	0	0	0	0	0	0	0	0	0	0	0	0	21.086	175	175	1	-2	0	0	5.7	5.7	5.7	0	0	0	5.7	0	0	0	0	0	0	0	0	0
P04370-4;P04370-5;F6RT34;P04370-10;F6VME3	Myelin basic protein	Mbp	9	8	10	11	12	8	16	16	13	13	13	14	7	7	7	8	12	10	16	17	13	15	16	14	21.502	195	195;169;212;191;193	0	323.31	43.1	42.1	47.2	45.6	48.7	40.5	57.9	60	55.4	52.8	53.3	53.3	36.4	36.4	36.9	41	48.2	42.1
P04370-9;F6ZIA4;F7A0B0;P04370-7;P04370-13;P04370-14	Myelin basic protein	Mbp	9	8	11	12	11	9	15	15	12	12	13	13	7	7	6	8	9	9	15	16	12	13	15	13	20.255	184	184;157;196;158;143;117	0	27.336	45.7	44.6	53.3	51.6	50	46.2	59.8	62	57.1	54.3	54.9	54.9	38.6	38.6	34.2	41.8	45.1	42.9
P04627;B1AUP0	Serine/threonine-protein kinase A-Raf	Araf	0	0	0	1	1	3	5	4	4	3	5	3	0	1	2	1	3	4	5	3	2	3	3	4	67.581	604	604;203	0	5.5958	0	0	0	1.8	1.5	5.5	9.1	6.5	6.8	5.3	8.8	5.1	0	1.8	3.5	1.8	5.3	6.8
P04919;P04919-2	Band 3 anion transport protein	Slc4a1	0	0	0	0	2	1	9	5	4	3	7	5	0	0	0	1	3	5	9	8	5	6	11	9	103.13	929	929;850	0	52.82	0	0	0	0	2.5	1	11.3	6	5.2	4.5	8.1	7	0	0	0	1	3.9	5.6
P04925	Major prion protein	Prnp	0	2	0	1	2	2	4	2	2	1	3	3	1	0	1	2	2	2	3	3	3	2	5	5	27.977	254	254	0	9.274	0	8.3	0	3.9	8.3	8.3	16.1	8.7	8.3	4.3	11.4	11.4	3.9	0	3.9	7.1	8.3	7.1
P05063	Fructose-bisphosphate aldolase C	Aldoc	12	12	16	13	19	15	24	24	21	19	24	22	5	11	14	11	16	18	21	22	21	20	23	22	39.394	363	363	0	323.31	43.5	39.4	50.7	42.7	58.1	49.3	62	57.6	56.7	57	57.6	58.1	19.3	42.4	45.7	38.8	52.3	57.9
P05064;A6ZI44;D3YWI1;Q9CPQ9;A6ZI46;D3Z510;D3YV98;A6ZI47	Fructose-bisphosphate aldolase A;Fructose-bisphosphate aldolase	Aldoa;Aldoart1	13	14	20	18	22	17	20	18	20	21	20	19	9	11	14	17	19	18	17	16	22	19	18	19	39.355	364	364;418;237;364;419;131;193;364	0	323.31	40.9	42.3	53.6	51.6	47	48.1	44.5	50	52.7	52.7	51.1	48.1	35.7	39.6	45.9	54.4	49.7	47.8
P05132;P05132-2	cAMP-dependent protein kinase catalytic subunit alpha	Prkaca	1	0	3	3	6	2	14	14	10	8	13	10	0	4	1	3	7	7	10	12	10	10	10	10	40.57	351	351;343	0	323.31	2.6	0	5.4	5.4	15.7	5.1	32.5	39.3	25.9	22.5	28.8	23.1	0	15.4	3.4	8.5	21.4	21.7
P05201;F7ALS6	Aspartate aminotransferase, cytoplasmic	Got1	8	7	9	14	13	12	21	23	18	15	16	19	4	11	10	10	13	17	22	21	18	18	18	19	46.247	413	413;182	0	323.31	24.2	21.3	25.4	35.8	35.8	33.7	63.2	64.9	46.5	40.9	46.7	52.5	12.1	33.2	27.6	28.8	34.4	47.9
P05202	Aspartate aminotransferase, mitochondrial	Got2	7	9	8	10	12	8	18	19	16	15	17	18	6	8	11	10	15	15	19	19	16	18	19	18	47.411	430	430	0	245.32	15.8	18.1	17.7	21.2	24.9	16	38.4	40.5	32.1	28.1	30	35.6	11.2	19.5	22.8	20	27	27.2
P05213;P68373	Tubulin alpha-1B chain;Tubulin alpha-1C chain	Tuba1b;Tuba1c	11	10	13	12	14	14	27	29	23	20	22	22	9	12	13	14	19	21	26	27	22	22	28	25	50.151	451	451;449	0	323.31	35.5	27.1	36.1	31.5	39.9	41.2	56.5	60.8	51.2	45	45.9	53	28.6	36.1	39.7	42.6	49.7	53
P05214	Tubulin alpha-3 chain	Tuba3a	7	8	9	8	10	10	20	22	20	15	19	17	8	10	10	11	15	17	22	21	20	18	23	22	49.959	450	450	1	-2	23.8	21.8	28	23.3	28.2	29.6	43.3	47.6	42.7	32.2	39.1	40.2	26.7	30.9	31.1	35.6	38	41.3
P05480;Q80XU2;P08103;F6UND7;P08103-2;P16056;P06240;Q922K9;Q62190;Q62270;Q0VBH4;E9Q696;F8VQL0	Neuronal proto-oncogene tyrosine-protein kinase Src;Non-specific protein-tyrosine kinase	Src	2	1	4	3	7	3	11	9	6	6	11	9	1	1	2	4	5	6	10	9	11	6	10	10	60.644	541	541;535;524;524;503;1379;509;512;1378;496;507;520;1379	0	84.157	3.1	1.5	7.6	7.2	13.7	4.6	19.2	15.9	12	12	22.9	17.6	1.5	1.5	3	8.5	10	12.4
P05532;F7DD14;P05532-2;P09581	Mast/stem cell growth factor receptor Kit;Tyrosine-protein kinase receptor	Kit	0	0	0	0	2	0	1	1	1	1	3	2	0	0	0	0	1	2	1	1	3	2	2	3	109.34	979	979;987;975;977	0	6.4999	0	0	0	0	2.5	0	1.3	1.5	1.3	1.3	3.8	2.5	0	0	0	0	1.3	2.2
P05977;E9PWG4;P05977-2;E0CZ30;A0A087WRZ7	Myosin light chain 1/3, skeletal muscle isoform	Myl1	0	0	0	0	3	0	0	0	0	0	0	0	0	0	0	0	0	0	0	0	0	0	1	0	20.594	188	188;161;150;124;92	0.00021687	3.4469	0	0	0	0	19.1	0	0	0	0	0	0	0	0	0	0	0	0	0
P06151;G5E8N5;D3Z736;D3YZQ9;P00342;D3YVR7;D3YZE4	L-lactate dehydrogenase A chain;L-lactate dehydrogenase	Ldha	4	5	9	8	12	9	18	17	15	14	17	17	1	5	7	2	13	11	18	17	16	16	15	14	36.498	332	332;361;237;273;332;235;237	0	323.31	17.2	17.5	27.4	24.7	28	27.7	43.4	38.3	35.5	30.7	39.2	38.3	2.7	14.2	25.6	5.7	34.9	30.7
P06537;E9PUR6;E9PYV1;P06537-3;P06537-4;P06537-2;E9Q310;E9Q8A6	Glucocorticoid receptor	Nr3c1	0	0	0	0	1	0	1	2	1	0	1	1	0	0	0	0	0	0	1	2	0	1	2	1	86.052	783	783;792;793;756;757;784;488;130	0	21.576	0	0	0	0	1.4	0	2.2	3.6	1.1	0	1.4	1.4	0	0	0	0	0	0
P06728	Apolipoprotein A-IV	Apoa4	0	0	0	0	1	2	5	2	3	2	3	2	0	0	0	1	1	0	4	4	2	4	3	3	45.029	395	395	0	12.604	0	0	0	0	2.5	6.1	14.9	5.6	9.1	6.1	8.6	5.6	0	0	0	2.8	3	0
P06745;F6SAC3	Glucose-6-phosphate isomerase	Gpi;Gm1840	6	7	10	6	14	9	19	22	15	17	20	17	4	4	6	11	14	11	20	22	21	17	22	19	62.766	558	558;471	0	323.31	13.6	15.6	21.3	12	24.2	15.8	31.2	35.8	26.9	30.3	29.9	30.3	9.1	9.1	13.4	23.8	30.5	26.7
P06801;Q3TQP6	NADP-dependent malic enzyme;Malic enzyme	Me1	1	1	0	0	4	3	13	12	6	7	13	10	1	0	1	2	4	10	13	15	12	9	13	11	63.953	572	572;552	0	285.2	3.1	1.6	0	0	9.1	6.3	26.2	25.9	12.9	15.4	28.1	24.3	1.6	0	1.6	4.7	9.4	22
P06837	Neuromodulin	Gap43	5	9	8	13	10	12	8	18	13	12	11	11	4	8	9	6	13	11	19	18	14	9	20	15	23.632	227	227	0	323.31	48.5	60.8	52.9	78	66.5	77.5	58.1	83.3	69.6	72.2	76.2	74	22	52.4	59	40.1	64.3	64.3
P06909;A0A0A6YVP8;D6RGQ0;E9Q8H9;E9Q8I0;A0A0A6YWP4;Q4LDF6;Q61405	Complement factor H	Cfh	0	0	0	0	0	0	1	0	0	0	1	0	0	0	0	0	0	0	0	2	0	0	0	0	139.14	1234	1234;707;1110;1195;1252;837;332;303	0	6.3835	0	0	0	0	0	0	0.7	0	0	0	0.7	0	0	0	0	0	0	0
P07091;A0A0G2JGD2	Protein S100-A4	S100a4	0	0	0	0	0	0	0	0	0	0	0	0	0	0	0	0	0	0	1	1	0	0	0	0	11.721	101	101;78	0	6.1854	0	0	0	0	0	0	0	0	0	0	0	0	0	0	0	0	0	0
P07309	Transthyretin	Ttr	0	0	1	2	2	1	3	2	2	3	1	2	0	1	3	1	2	2	3	3	3	2	4	2	15.776	147	147	0	173.31	0	0	10.2	19	19	10.2	23.8	19	19	23.8	10.2	19	0	10.2	23.8	10.2	19	15
P07310	Creatine kinase M-type	Ckm	0	0	0	0	4	0	3	5	2	2	2	2	0	0	0	0	0	1	6	2	1	1	3	3	43.044	381	381	0	9.4311	0	0	0	0	13.6	0	10.8	16.3	5.5	7.1	7.3	7.1	0	0	0	0	0	3.4
P07356;B0V2N5;B0V2N7;B0V2N8	Annexin A2;Annexin	Anxa2	4	2	4	5	8	2	8	10	8	6	6	7	1	2	2	2	3	5	5	5	3	5	6	5	38.676	339	339;272;196;176	0	116.4	13	5.9	13	18.3	26.5	6.2	30.4	30.4	26.3	22.4	21.8	29.8	2.9	5.9	5.6	5.6	9.1	16.8
P07724	Serum albumin	Alb	6	5	6	7	9	9	12	13	13	10	12	14	1	6	6	6	9	8	15	15	14	15	12	13	68.692	608	608	0	291.69	9.7	8.6	10.4	12	12.7	13.5	20.6	19.7	19.7	16.3	19.6	21.9	1.6	10.7	10.9	11.2	16.1	13.8
P07759;Q03734	Serine protease inhibitor A3K	Serpina3k	0	2	2	2	5	1	9	9	8	8	9	8	1	2	1	3	4	6	8	7	10	7	9	9	46.879	418	418;418	0	323.31	0	8.9	9.1	10	15.8	5.5	28	28.2	23.7	25.4	28.2	23.7	3.3	8.9	4.5	8.6	16.3	22.7
P07901;B7ZC50;A2A6A2;B7ZC49	Heat shock protein HSP 90-alpha	Hsp90aa1	15	14	15	19	22	19	40	39	32	33	39	35	6	15	14	15	23	24	40	39	35	33	42	37	84.787	733	733;201;98;103	0	323.31	19.9	18.8	21.1	24.7	26.7	22.6	43.5	46.9	41.6	42.8	43.7	42.8	9.8	21.4	18.4	19.5	31.2	32.6
P07934;D3Z472	Phosphorylase b kinase gamma catalytic chain, skeletal muscle/heart isoform	Phkg1	0	0	0	0	0	0	2	2	0	0	1	1	0	0	0	0	0	0	1	1	1	0	1	1	44.959	388	388;144	0	9.9996	0	0	0	0	0	0	4.4	4.4	0	0	4.9	4.9	0	0	0	0	0	0
P08003	Protein disulfide-isomerase A4	Pdia4	0	1	1	1	6	3	16	15	17	11	17	15	1	1	2	2	10	9	14	15	14	10	16	12	71.982	638	638	0	178.59	0	1.9	1.9	2.5	12.2	5	30.9	30.3	35.4	22.7	28.4	28.8	1.9	1.9	4.1	3.3	19.1	17.9
P08030	Adenine phosphoribosyltransferase	Aprt	0	0	0	0	0	0	3	4	2	0	2	1	0	0	0	0	2	2	2	2	3	4	1	3	19.724	180	180	0	18.131	0	0	0	0	0	0	20	30.6	16.1	0	14.4	7.2	0	0	0	0	14.4	12.8
P08032	Spectrin alpha chain, erythrocytic 1	Spta1	0	0	0	1	1	0	2	1	2	0	1	0	0	0	0	0	0	0	3	2	1	1	1	0	279.86	2415	2415	0.0013669	2.1363	0	0	0	0.5	0.5	0	0.8	0.5	0.9	0	0.5	0	0	0	0	0	0	0
P08113;F7C312	Endoplasmin	Hsp90b1	10	10	13	12	13	14	21	23	23	25	27	22	6	10	8	13	20	21	21	25	24	22	26	24	92.475	802	802;373	0	323.31	12	12.5	16.1	15.6	19.3	16.2	25.9	32.2	32.7	36.2	34.9	28.8	8.9	14.6	12.5	18.2	28.4	30.8
P08122;D3YV27	Collagen alpha-2(IV) chain;Canstatin	Col4a2	0	1	2	1	2	2	2	2	3	2	1	1	0	0	2	1	2	2	2	3	3	2	1	1	167.32	1707	1707;296	0	9.6459	0	0.7	1.5	0.7	1.5	1.5	1.5	1.5	2.1	1.5	0.8	0.7	0	0	1.5	0.7	1.5	1.5
P08207	Protein S100-A10	S100a10	0	0	0	0	0	0	1	1	0	0	1	1	0	0	0	0	0	0	0	1	1	1	1	1	11.186	97	97	0.00022036	3.6528	0	0	0	0	0	0	17.5	17.5	0	0	17.5	17.5	0	0	0	0	0	0
P08226;G3UWN5;G3UZM8;E9Q327	Apolipoprotein E	Apoe	4	8	9	11	10	11	10	13	11	12	11	15	6	6	7	7	9	11	12	14	12	13	10	11	35.866	311	311;232;146;221	0	279.11	14.5	22.2	28	33.4	36	35.4	28.6	42.1	33.4	36.3	37.3	42.8	20.9	20.3	20.9	18.6	26.7	35.4
P08228	Superoxide dismutase [Cu-Zn]	Sod1	3	0	3	5	4	5	5	6	5	5	5	5	2	2	3	3	5	5	7	5	5	5	5	5	15.942	154	154	0	208.76	23.4	0	23.4	32.5	32.5	37	32.5	41.6	32.5	32.5	32.5	32.5	16.2	14.9	24.7	23.4	32.5	32.5
P08249;A0A0G2JF23;A0A0G2JGY4	Malate dehydrogenase, mitochondrial	Mdh2	7	6	9	9	10	9	13	15	12	12	12	13	6	8	10	10	10	10	14	14	11	13	14	13	35.611	338	338;199;153	0	323.31	27.2	21	29.6	32.2	35.5	29.9	45.3	48.8	41.4	44.4	44.4	48.5	22.2	29.9	35.5	38.5	38.5	35.5
P08414;Q8BGR3;P58801;V9GXY4	Calcium/calmodulin-dependent protein kinase type IV	Camk4	1	0	1	0	6	2	7	8	9	6	8	7	0	2	3	2	10	5	11	8	9	8	7	7	52.627	469	469;469;539;315	0	323.31	1.7	0	1.7	0	15.1	5.5	18.3	19.6	21.7	13.6	16.8	16.6	0	4.7	8.7	7.2	24.9	10.9
P08551	Neurofilament light polypeptide	Nefl	12	15	11	19	22	17	33	36	29	28	31	29	5	13	13	12	24	25	33	36	26	28	35	33	61.508	543	543	0	323.31	24.1	31.5	23.6	36.8	48.6	34.3	58	64.8	49.5	53	52.9	52.5	13.6	31.5	28	21.7	47	52.5
P08553;D3YZ35;REV__A0A0G2JF16;REV__Q8R344	Neurofilament medium polypeptide	Nefm	17	21	18	22	31	29	39	39	39	38	42	37	8	15	24	22	33	30	38	42	42	33	41	35	95.915	848	848;470;142;166	0	323.31	20.5	25.2	23.2	25.8	38.4	32.9	43.8	47.6	40.8	42.5	47.9	42.9	10.8	18.8	28.5	24.6	40	36.9
P08556;A0A0G2JGP4;Q9D091;A0A0G2JE25	GTPase NRas	Nras	0	0	1	1	2	1	7	8	5	4	5	6	0	1	0	2	3	4	7	8	5	6	4	6	21.199	189	189;183;189;150	0.00021711	3.4535	0	0	5.8	6.3	12.7	6.3	40.2	45	25.4	25.4	31.2	45	0	6.3	0	12.2	16.9	23.8
P08752;A0A0A6YWA9;P50149;P20612;Q3V3I2;A2AE32;A0A0A6YXN0;A0A0A6YXC2;A2A610;A2AE31;F6QPU5	Guanine nucleotide-binding protein G(i) subunit alpha-2	Gnai2	3	3	3	5	7	4	7	9	6	7	7	6	2	6	4	5	6	6	9	9	6	6	8	8	40.489	355	355;160;354;350;354;232;39;85;91;113;249	0	177.19	9.6	8.5	9.9	16.9	23.1	13	27	33.5	21.7	23.1	23.1	21.7	7.3	20	12.7	15.8	21.7	21.7
P08775	DNA-directed RNA polymerase II subunit RPB1	Polr2a	0	0	0	0	0	0	3	3	2	2	3	3	0	0	0	0	2	0	3	3	2	2	3	3	217.17	1970	1970	0	19.369	0	0	0	0	0	0	2	2.3	1.4	1.4	1.4	1.6	0	0	0	0	0.9	0
P09041	Phosphoglycerate kinase 2	Pgk2	3	1	2	4	3	3	7	9	6	6	8	7	2	3	3	4	4	3	8	8	7	7	6	7	44.852	417	417	0	41.627	9.8	1.9	4.1	12	9.8	6	17.3	19.7	14.4	13.9	17.5	16.8	5.5	9.8	9.8	11.8	11.8	9.8
P09055;P09055-2	Integrin beta-1	Itgb1	0	1	1	1	1	1	4	3	6	4	5	6	0	1	0	0	2	3	3	4	3	4	3	4	88.231	798	798;801	0	16.852	0	1.3	1.3	1.3	1.3	1.3	6.3	5	9	6.1	7.8	9	0	1.3	0	0	2.8	3.8
P09103;E9Q8G8	Protein disulfide-isomerase	P4hb	3	3	3	5	9	5	18	18	16	12	16	16	2	1	5	2	11	13	17	16	19	15	16	18	57.058	509	509;165	0	323.31	7.5	7.5	11	16.3	24	11.6	36	40.9	36.7	25.9	32.6	32.4	7.7	5.9	14.7	7.7	27.3	33.4
P09240	Cholecystokinin;Cholecystokinin-33;Cholecystokinin-12;Cholecystokinin-8	Cck	0	0	0	0	0	0	2	2	1	2	2	2	0	0	0	1	2	1	2	2	2	2	2	2	12.77	115	115	0.00041459	2.8618	0	0	0	0	0	0	14.8	14.8	8.7	14.8	14.8	14.8	0	0	0	6.1	14.8	8.7
P09405	Nucleolin	Ncl	1	1	5	7	10	4	14	18	16	14	13	15	1	4	8	5	14	14	17	18	19	14	18	20	76.722	707	707	0	323.31	1.4	1.3	9.5	13	16.4	6.8	21.2	27.7	23.5	20.8	19.8	22.5	1.4	5.5	14.4	8.2	21.8	21.2
P09411;S4R2M7	Phosphoglycerate kinase 1;Phosphoglycerate kinase	Pgk1	10	4	11	15	15	11	24	28	23	19	24	22	8	9	10	11	19	12	26	23	23	20	24	23	44.55	417	417;255	0	323.31	29.5	11.3	28.3	40.3	38.6	27.8	56.4	62.4	58	49.2	54	54.7	21.6	27.6	27.8	27.8	50.8	36.5
P09470;P09470-2;F6QCP8	Angiotensin-converting enzyme;Angiotensin-converting enzyme, soluble form	Ace	0	0	0	0	0	0	3	3	0	0	0	0	0	0	0	0	1	2	2	4	1	0	3	1	150.92	1312	1312;732;1016	0	7.436	0	0	0	0	0	0	3	2.8	0	0	0	0	0	0	0	0	0.8	1.8
P09528	Ferritin heavy chain;Ferritin heavy chain, N-terminally processed	Fth1	0	1	2	4	5	2	7	8	7	5	6	7	1	1	2	2	4	4	8	8	7	7	7	7	21.066	182	182	0	133.79	0	4.9	13.2	19.2	27.5	11	36.8	39.6	37.9	24.2	36.3	41.2	3.8	5.5	10.4	10.4	23.6	26.9
P09541;A2A6Q8;Q9CZ19	Myosin light chain 4	Myl4	0	0	0	0	0	0	0	0	0	1	0	1	0	0	0	0	1	0	1	0	0	1	1	0	21.159	193	193;192;193	0.0004095	2.675	0	0	0	0	0	0	0	0	0	6.7	0	6.7	0	0	0	0	6.7	0
P09602;E9Q2Z4;J3QM43;A3KGL9;B7ZCQ3;F6W687;Q5XK38	Non-histone chromosomal protein HMG-17	Hmgn2;Gm16494;Gm6594	0	0	0	0	1	2	3	3	3	1	2	2	0	0	0	0	1	1	2	3	2	1	2	1	9.4226	90	90;87;95;96;109;112;92	0	5.2823	0	0	0	0	14.4	16.7	16.7	16.7	16.7	14.4	16.7	14.4	0	0	0	0	14.4	14.4
P09671	Superoxide dismutase [Mn], mitochondrial	Sod2	1	0	0	3	4	3	5	6	5	3	4	6	0	1	3	5	4	4	7	6	6	7	7	6	24.603	222	222	0	307.4	6.3	0	0	14	17.1	13.1	27	23.9	23.4	14	20.7	23.9	0	6.3	13.1	17.1	17.1	17.1
P09813	Apolipoprotein A-II;Proapolipoprotein A-II	Apoa2	0	0	0	0	0	0	1	1	1	1	1	1	0	0	0	0	1	1	0	1	1	1	1	1	11.309	102	102	0.0015388	1.9757	0	0	0	0	0	0	9.8	9.8	9.8	9.8	9.8	9.8	0	0	0	0	9.8	9.8
P09925;A0A0A6YVR9;V9GXE6	Surfeit locus protein 1	Surf1	0	0	0	0	0	0	0	0	1	0	0	0	0	0	0	0	1	1	0	1	1	1	2	2	34.798	306	306;240;248	0	5.4713	0	0	0	0	0	0	0	0	4.6	0	0	0	0	0	0	0	4.6	4.6
P0C028;P0C027	Diphosphoinositol polyphosphate phosphohydrolase 3-beta;Diphosphoinositol polyphosphate phosphohydrolase 3-alpha	Nudt11;Nudt10	0	0	0	1	2	0	2	3	2	2	2	2	0	1	0	1	1	0	1	1	4	3	2	0	18.593	164	164;164	0	7.4472	0	0	0	5.5	12.2	0	15.2	11	12.2	12.2	11.6	12.2	0	5.5	0	5.5	5.5	0
P0C0A3;B1AZ42	Charged multivesicular body protein 6	Chmp6	1	1	1	0	1	1	0	1	0	2	1	1	1	1	2	1	2	1	0	1	0	1	1	1	23.415	200	200;78	0	58.08	6.5	6.5	6.5	0	6.5	6.5	0	6.5	0	10.5	6.5	6.5	6.5	6.5	18	6.5	12.5	6.5
P0C192;D3Z2D1;D3YZP3;Q99PH1	Leucine-rich repeat-containing protein 4B	Lrrc4b	0	0	0	0	2	0	4	5	3	3	3	4	0	0	0	0	3	4	8	6	5	4	5	6	76.155	709	709;234;218;652	0	33.377	0	0	0	0	3.8	0	7.5	9.4	5.8	5.8	5.9	7.8	0	0	0	0	5.8	7.2
P0C605;P0C605-2;Q8BQ38	cGMP-dependent protein kinase 1	Prkg1	0	0	0	0	0	1	1	3	2	1	3	3	0	0	0	0	1	1	3	3	3	3	3	3	76.35	671	671;686;105	0	6.1564	0	0	0	0	0	1.8	1.8	4.8	4	2.2	5.8	5.2	0	0	0	0	2.2	1.8
P0C7L0;D3Z5R4;E9Q2D0;P0C7L0-2	WAS/WASL-interacting protein family member 3	Wipf3	0	1	1	1	2	0	4	3	4	4	4	4	0	0	1	2	1	3	4	4	4	5	4	4	49.452	485	485;449;483;451	0	262.89	0	2.5	2.7	2.5	4.7	0	10.7	9.5	11.1	10.7	10.7	12.6	0	0	2.5	5.2	2.7	9.1
P0C7M9	C-type lectin domain family 2 member L	Clec2l	0	0	0	0	1	0	1	3	0	0	3	0	0	0	0	0	0	1	2	2	2	0	3	0	23.653	211	211	0.00021739	3.473	0	0	0	0	3.3	0	3.3	14.2	0	0	12.3	0	0	0	0	0	0	3.3
P0C8K7;S4R191;S4R1P3;S4R2T3	Small integral membrane protein 1	Smim1	0	0	0	0	0	0	1	0	1	1	0	1	0	1	0	0	1	0	0	0	1	1	1	1	8.764	78	78;25;33;67	0	12.324	0	0	0	0	0	0	15.4	0	15.4	15.4	0	15.4	0	15.4	0	0	15.4	0
P0C913	Overexpressed in colon carcinoma 1 protein homolog		0	0	0	0	0	0	0	2	1	0	1	1	0	0	0	0	1	1	3	1	2	2	2	2	6.453	63	63	0	70.203	0	0	0	0	0	0	0	55.6	22.2	0	22.2	22.2	0	0	0	0	22.2	20.6
P0CG50;P0CG49;P62983;P62984;A0A0A6YW67;E9Q9J0;E9Q4P0;E9Q5F6;E9QNP0;Q5SX22;J3QK04	Polyubiquitin-C;Ubiquitin;Ubiquitin-related 1;Ubiquitin-related 2;Polyubiquitin-B;Ubiquitin;Ubiquitin-40S ribosomal protein S27a;Ubiquitin;40S ribosomal protein S27a;Ubiquitin-60S ribosomal protein L40;Ubiquitin;60S ribosomal protein L40	Ubc;Ubb;Rps27a;Uba52;Gm8797;Kxd1;Gm7808	5	5	5	6	6	5	6	7	7	6	6	6	5	4	4	5	7	6	8	6	8	7	7	7	82.549	734	734;305;156;128;77;96;193;201;232;236;128	0	174.6	49	49	49	60.1	60.1	57.6	57.6	63.8	66.2	60.1	60.1	60.1	57.6	46.6	46.6	57.6	66.2	63.8
P0DJF2	Protein PET117 homolog, mitochondrial	Pet117	0	0	0	0	0	0	1	1	1	0	0	0	0	0	0	0	0	0	1	1	0	0	1	1	9.1235	80	80	0.0041037	1.664	0	0	0	0	0	0	12.5	12.5	12.5	0	0	0	0	0	0	0	0	0
P10107	Annexin A1	Anxa1	0	1	1	0	2	0	0	0	0	2	1	1	0	0	0	0	0	0	0	1	1	1	0	2	38.734	346	346	0.00040469	2.5173	0	2.3	2.3	0	6.4	0	0	0	0	6.4	2	2	0	0	0	0	0	0
P10126;D3YZ68;D3Z3I8	Elongation factor 1-alpha 1	Eef1a1	8	4	6	8	12	8	13	12	12	10	13	10	2	5	7	8	10	9	12	11	12	12	12	11	50.113	462	462;249;186	0	222.33	22.7	11.5	13.4	18.4	24.5	14.7	30.3	28.8	27.7	24	26.8	25.5	3.9	13.4	17.7	20.3	24.2	22.7
P10493	Nidogen-1	Nid1	0	0	0	1	2	1	6	4	3	3	4	2	0	0	2	1	3	2	5	7	3	4	5	5	136.54	1245	1245	0	20.425	0	0	0	0.9	1.9	0.6	6.3	3.5	2.6	2.6	3.5	1.3	0	0	1.9	1	2.6	1.9
P10518	Delta-aminolevulinic acid dehydratase	Alad	1	0	3	2	3	3	4	5	6	5	6	4	0	2	3	2	6	5	5	6	4	3	5	5	36.023	330	330	0	212.04	5.8	0	10.6	10.6	10.6	10.3	12.7	19.7	17	15.8	17	12.7	0	9.4	12.4	6.7	17	13.6
P10605	Cathepsin B;Cathepsin B light chain;Cathepsin B heavy chain	Ctsb	0	0	0	0	1	0	4	7	2	2	4	2	0	0	0	2	2	0	5	4	3	3	4	4	37.279	339	339	0	195.59	0	0	0	0	2.4	0	15	22.7	8.6	7.1	15	6.2	0	0	0	6.2	7.1	0
P10630;P10630-2;Q8BTU6;E9Q561	Eukaryotic initiation factor 4A-II;Eukaryotic initiation factor 4A-II, N-terminally processed	Eif4a2	4	4	3	7	7	6	18	17	16	16	19	15	3	8	8	10	11	13	20	18	17	14	15	15	46.402	407	407;408;362;312	0	323.31	11.1	11.1	9.1	21.9	21.9	18.2	42	44	35.9	39.3	46.7	39.1	10.8	22.4	27.5	29.7	35.4	35.9
P10637;A0A0A0MQC7;A2A5Y6;P10637-6;B1AQW5;B1AQW6	Microtubule-associated protein tau;Microtubule-associated protein	Mapt	5	6	8	10	11	14	17	19	21	18	19	18	4	8	8	8	18	18	18	17	21	19	18	19	76.243	733	733;733;749;350;123;84	0	323.31	6.3	8.7	10.8	15.1	17.5	23.9	27.7	34.2	36.2	26.2	30.6	30.4	7.8	13.8	10.5	14.9	30.8	32.1
P10637-2	Microtubule-associated protein tau	Mapt	5	6	8	10	10	13	16	16	18	17	17	16	4	8	8	8	17	16	15	16	18	16	16	16	44.892	430	430	0	256.22	10.7	14.9	18.4	25.8	31.4	37.4	48.8	52.6	54	44.2	49.8	49.5	13.3	23.5	17.9	25.3	54.4	52.3
P10637-4;P10637-3	Microtubule-associated protein tau	Mapt	4	5	6	8	8	11	14	14	15	14	14	13	2	7	6	6	13	12	14	14	14	12	13	13	35.713	341	341;364	0.00099305	2.3137	17.6	22.9	22.6	32	32.3	46.6	52.2	56.9	51.9	39.6	46.6	46.3	13.8	33.7	22	31.4	51	45.2
P10637-5;B1AQW2;B1AQW4	Microtubule-associated protein tau;Microtubule-associated protein	Mapt	6	7	8	10	10	13	16	16	17	16	16	15	4	9	8	8	16	14	16	16	16	14	14	15	38.96	372	372;390;154	0	323.31	18.8	23.7	23.4	32	32.3	45.4	52.4	56.7	52.2	40.9	47.3	47	15.3	33.6	22.8	31.5	54.6	46
P10639	Thioredoxin	Txn	1	2	2	3	2	3	2	2	3	3	3	4	1	1	3	3	2	1	3	4	3	2	1	2	11.675	105	105	0	19.006	12.4	21	22.9	31.4	22.9	31.4	19	21	31.4	31.4	31.4	31.4	12.4	12.4	31.4	31.4	19	12.4
P10649;A2AE89;F6WHQ7;P19639;D3YX76;F6Y363;O35660;G5E8M7;D3YVP8;D3YVP9	Glutathione S-transferase Mu 1	Gstm1	4	5	4	7	8	7	12	15	9	11	12	11	2	4	6	4	9	8	15	14	11	12	13	14	25.97	218	218;201;194;218;184;85;218;232;123;154	0	306.99	20.6	21.1	20.6	25.7	29.4	31.7	52.3	58.7	39.9	41.3	51.4	50.9	10.1	22.9	27.1	20.6	39.4	36.7
P10711;E9PYD5;P10711-2	Transcription elongation factor A protein 1	Tcea1	0	0	1	0	0	1	4	6	3	3	4	4	0	0	1	0	1	1	6	4	1	1	5	6	33.88	301	301;312;266	0	40.427	0	0	4	0	0	4	15.3	18.6	11	13.3	14.3	15.6	0	0	4	0	4	4.3
P10833	Ras-related protein R-Ras	Rras	0	1	0	1	1	1	3	4	3	2	3	3	0	1	1	2	2	3	4	3	4	2	2	4	23.764	218	218	0	6.3522	0	5	0	7.3	7.3	5	19.3	21.1	17.9	12.4	17.9	19.3	0	5	5	10.6	10.6	17.9
P10852-2	4F2 cell-surface antigen heavy chain	Slc3a2	5	4	8	10	13	9	17	16	15	16	18	16	1	8	8	7	15	14	16	20	12	14	19	18	62.239	565	565	0	323.31	9.9	8.7	12.2	17.2	23.5	16.8	36.6	37.9	26.7	28.3	36.1	27.8	1.6	15.9	18.1	14	29.2	24.8
P10853;Q64475;Q8CGP2;Q8CBB6;Q8CGP1;Q8CGP2-2;P70696	Histone H2B type 1-F/J/L;Histone H2B type 1-B;Histone H2B type 1-P;Histone H2B;Histone H2B type 1-K;Histone H2B type 1-A	Hist1h2bf;Hist1h2bb;Hist1h2bp;Hist1h2br;Hist1h2bk;Hist1h2ba	5	4	4	7	6	6	11	11	7	8	9	8	2	6	5	5	6	4	13	12	9	6	11	12	13.936	126	126;126;126;134;126;138;127	0	161.15	40.5	34.9	28.6	43.7	41.3	41.3	72.2	74.6	43.7	48.4	69	63.5	19	41.3	35.7	41.3	41.3	35.7
P10922	Histone H1.0;Histone H1.0, N-terminally processed	H1f0	4	2	4	4	4	5	4	4	4	5	4	4	2	2	2	2	4	3	5	4	6	6	4	5	20.861	194	194	0	21.704	20.6	8.8	22.2	20.6	20.6	27.3	20.6	22.7	18	22.7	18	18	11.3	11.3	11.3	11.3	20.6	15.5
P11031	Activated RNA polymerase II transcriptional coactivator p15	Sub1	0	0	0	1	2	2	3	3	2	3	2	3	1	1	2	2	3	1	3	3	2	3	3	3	14.427	127	127	0	68.088	0	0	0	7.1	15.7	15.7	28.3	28.3	17.3	26	17.3	26	8.7	7.1	15.7	15.7	26	7.1
P11087;P11087-2	Collagen alpha-1(I) chain	Col1a1	0	0	0	0	0	1	2	2	1	2	1	3	0	1	1	0	1	1	2	2	1	1	1	1	138.03	1453	1453;1225	0	8.9828	0	0	0	0	0	1.2	2.3	1.9	1.2	1.9	1.2	3	0	1.2	1.2	0	1.2	1.2
P11247	Myeloperoxidase;Myeloperoxidase light chain;Myeloperoxidase heavy chain	Mpo	0	0	0	0	0	0	0	0	2	2	1	1	0	0	0	0	0	0	0	0	0	0	0	0	81.181	718	718	0.0041068	1.6739	0	0	0	0	0	0	0	0	3.1	3.1	1.7	1.7	0	0	0	0	0	0
P11276;A0A087WS56;Q3UHL6;A0A087WR50;B7ZNJ1;B9EHT6;A0A087WSN6;A0A087WS99	Fibronectin;Anastellin	Fn1	0	0	0	1	1	0	2	3	3	2	3	3	0	0	0	0	2	2	5	1	2	2	2	2	272.53	2477	2477;2266;2361;2386;2176;2271;2296;200	0	18.727	0	0	0	0.5	0.5	0	1.1	1.7	1.8	1.3	1.5	1.6	0	0	0	0	1.1	1.1
P11352;A0A0A6YY34;A0A0A6YVV2	Glutathione peroxidase 1;Glutathione peroxidase	Gpx1	0	1	0	1	4	1	8	7	5	6	6	7	1	1	2	1	4	4	7	6	9	9	9	8	22.329	201	201;144;145	0	74.649	0	9.5	0	9.5	21.9	9.5	39.8	35.3	26.9	31.3	35.3	42.8	5.5	9.5	12.9	6	21.9	20.4
P11404	Fatty acid-binding protein, heart	Fabp3	2	0	3	3	3	3	7	5	5	4	5	5	0	1	1	3	4	4	5	6	5	5	7	7	14.819	133	133	0	71.487	13.5	0	20.3	20.3	24.1	24.1	64.7	41.4	42.1	31.6	41.4	42.1	0	6.8	6.8	24.1	30.8	27.8
P11438	Lysosome-associated membrane glycoprotein 1	Lamp1	1	0	1	0	0	1	2	2	1	1	2	2	0	1	1	1	1	1	1	1	1	1	1	2	43.865	406	406	0	5.3437	3	0	3	0	0	3	5.7	5.7	3	3	5.7	5.7	0	3	3	3	3	3
P11499;E9Q3D6;E9PX27;E9Q0C3;D3Z1R1	Heat shock protein HSP 90-beta	Hsp90ab1	17	18	18	24	27	22	40	38	35	33	39	35	8	15	17	21	26	26	40	39	40	36	41	37	83.28	724	724;189;112;161;76	0	323.31	29.4	26.2	29.1	34	35.6	30.4	47.9	48.8	47.5	44.5	47.9	45.7	16.2	23.8	25.3	30.4	39.8	40.2
P11531;A2A9Z1;A2A9Z2	Dystrophin	Dmd	0	0	0	0	1	1	4	3	4	3	4	3	0	0	0	1	2	1	4	3	4	3	5	5	425.83	3678	3678;604;617	0	24.099	0	0	0	0	0.3	0.3	1.2	1	1.2	0.9	1.4	1	0	0	0	0.3	0.6	0.3
P11679;CON__P05787;Q9DCV7;CON__H-INV:HIT000292931;CON__Q9DCV7;Q99M73;CON__Q9H552	Keratin, type II cytoskeletal 8	Krt8	2	2	3	5	5	5	6	5	7	4	4	4	0	1	1	1	3	1	5	4	4	2	3	5	54.565	490	490;483;457;443;457;603;499	0.00022957	4.3735	4.1	3.7	5.1	7.6	5.5	6.5	10	7.3	8.2	5.5	7.3	5.5	0	1.6	1.4	1.6	5.7	1.6
P11798;F8WIS9;F8WHB5;F6WHR9;P11798-2;D3Z7K9	Calcium/calmodulin-dependent protein kinase type II subunit alpha	Camk2a	9	11	11	12	13	13	18	18	16	13	18	15	5	11	9	13	14	13	18	18	17	16	18	17	54.114	478	478;489;189;177;200;108	0	323.31	21.5	27	27	27.8	25.5	29.3	37.7	37.7	32.4	28.5	34.3	34.1	12.6	25.3	17.2	28.5	30.3	28.9
P11835;M0QWA7;Q542I8;D3Z1S4;D3YYP8	Integrin beta-2;Integrin beta	Itgb2	0	0	0	0	0	0	2	1	2	0	1	1	0	0	0	0	0	1	2	2	2	1	1	0	85.025	771	771;480;770;54;130	0	8.2714	0	0	0	0	0	0	3.6	1.3	4	0	2.3	2.3	0	0	0	0	0	1.3
P11859;Q3UTR7	Angiotensinogen;Angiotensin-1;Angiotensin-2;Angiotensin-3;Angiotensin-4;Angiotensin 1-9;Angiotensin 1-7;Angiotensin 1-5;Angiotensin 1-4	Agt	0	0	0	0	0	0	1	1	0	0	2	1	0	0	0	0	0	0	1	1	1	1	1	1	51.99	477	477;482	0.0067753	1.4501	0	0	0	0	0	0	1.9	1.9	0	0	4.8	1.9	0	0	0	0	0	0
P11881-4;P11881-2;P11881-8;P11881-6;P11881-3;P11881;P11881-7;P11881-5;Q9Z329;Q9Z329-3;Q9Z329-2;B2KF92;B2KF89	Inositol 1,4,5-trisphosphate receptor type 1	Itpr1	7	2	9	12	27	15	57	62	49	45	51	53	5	10	16	17	36	36	67	57	59	53	58	62	311.27	2733	2733;2734;2694;2717;2748;2749;2709;2732;2701;2668;1601;806;633	0	323.31	2.8	0.9	4.2	4.9	12.1	6.8	23.5	25.5	19.4	17.2	21.3	23	2.3	4.2	6.7	6.4	16.3	14.5
P11983;P11983-2;F2Z483	T-complex protein 1 subunit alpha	Tcp1	5	6	5	11	13	10	21	22	18	15	18	18	3	6	9	6	12	15	23	22	18	17	19	22	60.448	556	556;507;103	0	323.31	12.4	13.7	11.7	25.9	28.6	21.8	50.2	47.1	38.1	29.7	39	40.3	7.9	18	21.4	16.2	27.9	34.7
P12023-2;P12023;P12023-3	Amyloid beta A4 protein;N-APP;Soluble APP-alpha;Soluble APP-beta;C99;Beta-amyloid protein 42;Beta-amyloid protein 40;C83;P3(42);P3(40);C80;Gamma-secretase C-terminal fragment 59;Gamma-secretase C-terminal fragment 57;Gamma-secretase C-terminal fragment 50;C31	App	1	1	2	2	3	2	10	10	10	6	8	9	0	1	4	2	3	5	10	9	7	7	10	7	78.442	695	695;770;735	0	87.667	1.7	1.7	2.9	2.9	4.2	2.9	19	19	16.5	9.9	14.2	16.7	0	1.7	6.2	2.9	4.2	8.3
P12265	Beta-glucuronidase	Gusb	0	0	0	0	0	0	1	0	0	0	0	0	0	0	0	0	0	0	0	0	0	0	0	0	74.194	648	648	0.00041641	2.9223	0	0	0	0	0	0	2.8	0	0	0	0	0	0	0	0	0	0	0
P12382	ATP-dependent 6-phosphofructokinase, liver type	Pfkl	2	3	4	4	8	4	20	21	12	10	18	16	1	3	3	4	8	12	21	21	20	16	16	18	85.359	780	780	0	323.31	2.3	2.3	5.1	7.1	10.4	6.2	29	31.4	20	14.6	24.9	26	1.4	3.3	2.7	5.4	14.5	20.9
P12657	Muscarinic acetylcholine receptor M1	Chrm1	0	0	0	1	1	2	2	2	2	2	1	2	0	0	1	1	3	1	2	1	2	0	1	1	51.378	460	460	0	13.098	0	0	0	2.8	2.8	6.1	6.1	6.1	6.1	6.1	3.3	6.1	0	0	2.8	2.8	8.9	2.8
P12658	Calbindin	Calb1	5	5	6	8	10	8	13	16	15	14	17	14	5	7	6	4	14	13	17	15	14	16	14	17	29.994	261	261	0	323.31	17.6	17.2	21.5	33.3	42.1	28.4	46.4	49	48.7	48.7	51	48.7	19.5	28.7	23	16.5	48.7	47.1
P12660;A8IK50	Purkinje cell protein 2	Pcp2	0	0	1	1	1	1	3	3	2	2	3	2	0	0	0	1	1	1	2	2	2	2	2	2	13.053	120	120;136	0	223.49	0	0	12.5	18.3	18.3	12.5	51.7	47.5	30.8	27.5	47.5	30.8	0	0	0	18.3	18.3	18.3
P12710	Fatty acid-binding protein, liver	Fabp1	0	0	0	0	0	0	1	2	1	1	1	1	0	0	0	0	1	1	1	1	1	1	1	1	14.245	127	127	0.00099502	2.3306	0	0	0	0	0	0	8.7	15	8.7	8.7	8.7	8.7	0	0	0	0	8.7	8.7
P12787	Cytochrome c oxidase subunit 5A, mitochondrial	Cox5a	2	2	3	5	5	2	9	9	6	6	8	8	2	3	2	3	4	4	11	11	9	7	11	10	16.101	146	146	0	323.31	16.4	15.8	21.9	23.3	27.4	15.8	59.6	59.6	35.6	28.1	48.6	48.6	26.7	37	16.4	12.3	17.1	26.7
P12815;P12815-2	Programmed cell death protein 6	Pdcd6	0	0	0	0	1	0	3	5	3	2	4	3	0	0	1	1	1	1	3	3	3	2	2	4	21.867	191	191;189	0	9.6654	0	0	0	0	5.8	0	18.8	25.7	17.3	12.6	25.7	17.3	0	0	4.2	5.8	5.8	5.8
P12849;D3Z0V6;D3Z068;D3YTM5;D3Z4L4;D3Z406	cAMP-dependent protein kinase type I-beta regulatory subunit	Prkar1b	1	2	1	1	2	1	8	6	6	5	5	7	1	1	1	3	3	5	7	7	8	6	7	6	43.224	381	381;257;251;235;45;116	0	66.599	2.9	5	2.9	2.9	7.6	2.9	17.8	10.8	15	14.7	17.3	19.7	2.1	2.9	2.9	8.4	7.3	17.3
P12960	Contactin-1	Cntn1	8	5	7	16	18	15	31	36	26	28	29	25	3	8	14	10	21	17	30	35	31	29	31	31	113.39	1020	1020	0	323.31	10.1	5.7	9.6	22	22.9	17.1	39	42.5	30.1	35.3	36.2	32.7	3.2	12.3	18.6	12.8	27.6	20.7
P12961	Neuroendocrine protein 7B2;N-terminal peptide;C-terminal peptide	Scg5	0	1	0	2	1	2	1	1	1	1	1	1	0	0	0	1	1	1	0	2	1	2	0	1	23.866	212	212	0.00022889	4.3314	0	3.8	0	5.7	5.7	5.7	9.4	9.4	3.8	3.8	3.8	3.8	0	0	0	3.8	3.8	3.8
P12970;F6VBB8;V9GX35;F6SSI5	60S ribosomal protein L7a	Rpl7a	2	2	2	3	3	4	8	10	4	5	8	9	2	3	6	3	7	5	10	9	7	6	11	9	29.976	266	266;267;225;269	0	54.875	7.9	8.3	7.9	12.4	13.5	12.8	23.3	30.5	17.3	16.2	22.6	26.3	7.9	12	24.1	12	20.3	18
P13020-2;P13020;CON__Q3SX14;A6PWS5	Gelsolin	Gsn	1	0	2	5	6	3	14	11	10	10	13	15	0	2	3	4	10	12	15	17	13	12	13	16	80.762	731	731;780;781;251	0	323.31	1.5	0	3.6	6.4	11.5	4.4	25.6	16.6	18.9	16.8	22.6	28	0	3	4.9	6.7	19	19.6
P13439;D6RJ62	Uridine 5-monophosphate synthase;Orotate phosphoribosyltransferase;Orotidine 5-phosphate decarboxylase	Umps	0	0	0	0	0	0	3	7	1	1	4	5	0	0	0	0	4	2	7	5	3	4	4	3	52.292	481	481;57	0	15.631	0	0	0	0	0	0	8.7	16.2	2.1	2.1	8.3	11.2	0	0	0	0	11	4
P13595;E9Q589;P13595-3;A0A0A6YWU2;P13595-4	Neural cell adhesion molecule 1	Ncam1	11	10	12	19	20	18	23	31	24	23	26	24	11	13	17	20	25	26	29	32	27	27	28	26	119.43	1115	1115;725;725;605;605	0.00021877	3.5413	12.6	12.2	18.6	27.1	25.5	26.8	33.4	41.2	29.5	27.5	32.7	31.3	19.6	17.9	25.5	27.2	32	33.8
P13595-2;A0A0A6YY47	Neural cell adhesion molecule 1	Ncam1	7	5	7	15	16	11	17	24	20	18	20	17	6	9	14	16	19	21	22	26	21	21	21	20	93.539	848	848;848	0	69.338	9.2	7	10	22.9	24.5	18.5	30.4	39.7	32.3	27.2	29.6	26.9	12.3	16	24.1	26.7	28.7	32.5
P13634;D3YYQ4	Carbonic anhydrase 1	Ca1	0	0	0	0	0	0	2	3	1	1	3	3	0	1	0	0	1	2	3	4	3	2	3	2	28.33	261	261;92	0	15.359	0	0	0	0	0	0	9.2	13.4	5.4	5.4	12.6	12.6	0	3.8	0	0	3.4	9.2
P13707;E0CXN5	Glycerol-3-phosphate dehydrogenase [NAD(+)], cytoplasmic;Glycerol-3-phosphate dehydrogenase [NAD(+)]	Gpd1	2	2	3	4	3	4	12	11	9	7	12	10	2	3	6	6	9	10	13	12	11	12	12	11	37.572	349	349;326	0	315.71	4.6	5.2	8	10	8	14	34.4	33	26.4	20.6	35.2	32.1	4.6	11.5	19.8	19.8	23.5	29.5
P13864;J3QNW0;P13864-2	DNA (cytosine-5)-methyltransferase 1;DNA (cytosine-5)-methyltransferase	Dnmt1	0	0	0	0	0	0	0	0	0	0	0	0	0	0	0	0	0	0	0	1	0	0	1	0	183.19	1620	1620;1501;1502	0.00041178	2.7225	0	0	0	0	0	0	0	0	0	0	0	0	0	0	0	0	0	0
P14069	Protein S100-A6	S100a6	1	1	0	1	1	1	0	1	1	1	1	0	0	0	1	1	1	1	1	0	1	1	1	0	10.051	89	89	0.01	1.2557	9	9	0	9	9	9	0	9	9	9	9	0	0	0	9	9	9	9
P14094;A0A0A6YX05	Sodium/potassium-transporting ATPase subunit beta-1	Atp1b1	4	5	6	4	5	3	7	10	5	5	8	7	2	5	5	5	6	6	10	10	9	7	8	7	35.194	304	304;132	0	179.79	16.1	16.1	18.4	12.5	18.8	12.5	18.8	21.7	16.1	16.1	21.7	18.8	7.2	16.1	14.8	16.1	18.4	18.4
P14106	Complement C1q subcomponent subunit B	C1qb	1	1	1	1	1	1	4	2	3	2	4	4	1	1	1	1	3	2	3	3	3	1	3	2	26.717	253	253	0	49.728	4.7	4.7	4.7	4.7	4.7	4.7	18.2	10.3	12.6	7.5	18.2	18.2	4.7	4.7	4.7	4.7	15.4	10.7
P14115	60S ribosomal protein L27a	Rpl27a	1	0	0	0	1	1	2	3	2	2	2	3	0	1	0	1	0	1	2	2	2	2	2	1	16.605	148	148	0.00022366	3.9137	7.4	0	0	0	7.4	7.4	12.8	19.6	12.8	12.8	12.8	19.6	0	7.4	0	7.4	0	7.4
P14131	40S ribosomal protein S16	Rps16	1	1	2	2	2	2	6	8	8	6	5	7	0	4	4	3	7	6	5	9	5	5	8	8	16.445	146	146	0	40.248	6.8	6.8	14.4	14.4	12.3	14.4	40.4	54.1	49.3	35.6	36.3	43.8	0	23.3	22.6	17.8	44.5	33.6
P14148;F6XI62	60S ribosomal protein L7	Rpl7	2	2	2	4	3	4	18	11	11	11	15	11	1	3	1	3	8	6	14	13	9	15	17	14	31.419	270	270;279	0	123.69	7	7	7	14.8	13.7	10.7	44.8	36.7	32.6	32.6	41.1	27.8	3	9.6	3	10	21.9	18.1
P14152;B1ATQ3	Malate dehydrogenase, cytoplasmic	Mdh1	6	4	4	6	6	8	13	13	10	10	9	11	5	5	7	5	11	9	13	14	12	11	11	12	36.511	334	334;156	0	323.31	20.1	12.6	15	20.1	22.5	23.7	36.8	39.2	31.4	31.4	33.5	33.5	15.9	17.1	23.7	18	35.9	31.4
P14206	40S ribosomal protein SA	Rpsa	3	2	2	4	5	4	9	9	8	6	9	9	1	2	2	4	7	7	8	12	8	9	11	9	32.838	295	295	0	323.31	12.9	10.2	10.2	18.3	21.7	18.3	34.9	42	27.1	24.4	34.9	32.2	4.4	10.2	9.8	15.6	26.8	27.1
P14211	Calreticulin	Calr	1	1	2	2	5	2	11	13	10	8	10	8	0	3	3	1	9	6	12	15	10	11	10	11	47.994	416	416	0	297.57	2.2	1.7	5	5	12.5	5	33.7	33.7	29.1	25.5	31.2	26.2	0	6.2	7.2	2.9	26	16.6
P14231;I7HIF3	Sodium/potassium-transporting ATPase subunit beta-2	Atp1b2	2	2	4	2	3	4	7	7	6	6	7	7	2	2	3	4	4	5	6	7	6	7	7	7	33.344	290	290;136	0	198.98	4.8	4.8	8.6	6.2	13.1	12.4	16.9	14.8	14.5	12.4	16.9	16.9	7.2	4.8	7.9	9.3	12.4	13.1
P14576;E9PXC0;P14576-2	Signal recognition particle 54 kDa protein	Srp54;Srp54c	0	0	0	0	0	0	2	6	0	1	3	2	0	0	0	0	2	2	4	4	2	2	1	4	55.72	504	504;504;103	0	31.771	0	0	0	0	0	0	5.8	13.1	0	2.2	6.2	4.2	0	0	0	0	5	5
P14602;P14602-2;D3YZ06;P14602-3	Heat shock protein beta-1	Hspb1	0	0	0	0	3	1	4	2	1	2	3	1	0	0	1	1	2	1	2	2	2	3	4	3	23.014	209	209;197;147;175	0	14.197	0	0	0	0	20.6	8.1	31.1	12.4	7.7	12.4	17.2	4.8	0	0	4.8	4.8	12.4	4.8
P14685;F7B7L8	26S proteasome non-ATPase regulatory subunit 3	Psmd3	0	0	4	1	6	4	16	15	12	10	13	16	2	1	4	3	12	7	17	17	13	10	12	16	60.718	530	530;222	0	277.28	0	0	8.1	2.8	12.5	8.1	31.9	30.2	25.3	24.9	28.1	34.2	4	1.9	7.7	6.4	28.3	14.3
P14733	Lamin-B1	Lmnb1	3	3	4	9	13	12	23	27	25	21	25	22	4	8	12	9	20	16	26	28	22	20	27	28	66.785	588	588	0	323.31	5.3	5.1	8.3	15.1	25.5	21.8	45.9	46.8	44	39.6	44	40.5	8.3	15.1	24.7	16.8	40.6	31.6
P14824	Annexin A6	Anxa6	0	3	3	7	14	6	24	24	21	21	22	21	4	6	5	10	20	14	26	24	19	19	25	21	75.884	673	673	0	323.31	0	4.2	3.9	11.4	22	9.7	43.8	40.9	36.8	36.3	36.7	37.3	5.6	9.2	9.1	17.7	36.4	23.3
P14869;E9Q070;S4R1N1;D3YVM5	60S acidic ribosomal protein P0	Rplp0;Gm8730	1	2	4	6	5	2	10	8	7	7	10	7	1	5	5	4	5	9	10	9	9	9	8	7	34.216	317	317;317;221;145	0	230.37	4.1	13.9	20.5	29.7	19.9	13.2	34.7	34.7	31.9	32.5	38.2	32.5	4.1	24.6	18.6	14.8	24.3	36.9
P14873	Microtubule-associated protein 1B;MAP1B heavy chain;MAP1 light chain LC1	Map1b	15	16	19	26	45	28	57	61	55	51	62	54	10	19	20	12	48	50	55	60	57	57	60	53	270.25	2464	2464	0	323.31	8.9	9.5	10.6	16.7	26.3	17	31.6	32.1	32.1	29.5	33	31.2	7.6	10.9	11.8	9.1	27.7	28.8
P15105;D3YVK1;D3Z121	Glutamine synthetase	Glul	3	3	3	5	5	4	8	6	8	7	7	6	0	4	3	6	6	4	7	9	8	7	7	7	42.119	373	373;199;112	0	323.31	10.5	10.5	10.5	17.4	17.4	13.1	20.9	17.4	20.9	20.1	20.1	17.4	0	13.1	10.2	17.7	19.8	13.1
P15116;D3YYT0	Cadherin-2	Cdh2	0	0	0	1	4	1	8	7	8	6	8	9	0	0	1	0	2	5	12	12	7	6	6	9	99.795	906	906;849	0	310.14	0	0	0	1	5.7	1	14.5	12.4	14.5	9.1	15.3	16	0	0	2.3	0	2.8	7.1
P15209;P15209-4;P15209-3;P15209-2;Q3UFB7	BDNF/NT-3 growth factors receptor	Ntrk2	0	1	0	1	1	1	8	6	4	4	5	4	0	0	1	1	3	3	8	7	7	4	10	7	92.132	821	821;749;772;476;799	0	38.611	0	1.1	0	1.1	1.5	1.5	11.8	9.5	5.4	4.8	6.6	6.7	0	0	1.1	1.1	4	4.5
P15327;D3Z223;D3YUE8;D3YYH3	Bisphosphoglycerate mutase;Phosphoglycerate mutase	Bpgm	0	0	0	0	2	1	4	5	2	2	3	4	0	0	0	0	3	2	4	5	3	2	2	3	29.978	259	259;166;132;112	0	29.712	0	0	0	0	11.2	3.9	18.5	22.8	11.2	7.7	15.4	18.1	0	0	0	0	15.1	11.2
P15379;P15379-2;Q3U8S1;A2APM5;A2APM3;A2APM4;E9QKM8;Q80X37;A2APM1;A2APM2;P15379-3;P15379-6;P15379-11;P15379-5;P15379-12;P15379-13;P15379-10;P15379-9;P15379-4;P15379-8;P15379-7	CD44 antigen	Cd44	0	0	0	0	1	0	0	1	1	1	1	1	0	0	0	0	1	1	1	1	1	1	1	1	85.616	778	778;363;365;434;464;498;577;580;657;780;461;496;575;576;580;592;616;617;654;697;736	0.0024677	1.843	0	0	0	0	1.5	0	0	1.5	1.5	1.5	1.5	1.5	0	0	0	0	1.5	1.5
P15532;Q5NC80	Nucleoside diphosphate kinase A;Nucleoside diphosphate kinase	Nme1	2	2	3	3	4	4	11	12	8	9	11	9	2	4	4	4	7	9	13	14	12	10	11	9	17.208	152	152;127	0	62.59	19.1	17.8	25.7	25.7	32.2	32.2	71.7	71.7	49.3	59.2	71.7	59.2	13.2	32.2	32.2	27	44.7	54.6
P15864;Q07133;I7HFT9	Histone H1.2	Hist1h1c	5	4	5	8	8	8	8	6	6	9	8	8	2	3	5	6	5	7	9	6	8	9	7	7	21.266	212	212;208;209	0	15.905	17.5	17.9	17.9	28.3	28.8	27.4	25.5	23.6	23.6	31.6	27.4	27.8	10.8	9.9	19.3	16	23.6	23.6
P15920;A0A0G2JFS2	V-type proton ATPase 116 kDa subunit a isoform 2	Atp6v0a2	0	0	0	0	0	0	2	2	1	0	2	2	0	0	0	0	1	0	3	3	2	1	2	2	98.144	856	856;182	0.00041701	2.9453	0	0	0	0	0	0	2	2	0.9	0	2	2	0	0	0	0	0.9	0
P16014	Secretogranin-1;CCB peptide;PE-11	Chgb	0	0	0	0	0	0	3	2	1	0	4	3	0	0	0	1	1	1	2	3	2	2	2	2	77.968	677	677	0	19.916	0	0	0	0	0	0	6.2	4	2.7	0	7.8	6.6	0	0	0	2.2	2.2	2.7
P16045	Galectin-1	Lgals1	0	0	0	0	1	0	3	2	3	2	1	2	0	0	1	1	2	2	3	2	1	2	2	1	14.866	135	135	0	7.8748	0	0	0	0	5.9	0	23.7	17.8	23.7	11.9	11.9	17.8	0	0	5.9	5.9	17.8	17.8
P16054;Q8C944;P23298;D3YWQ8	Protein kinase C epsilon type	Prkce	0	1	2	4	8	8	12	14	12	10	15	9	1	0	6	3	8	7	12	9	13	13	17	12	83.56	737	737;125;683;601	0	292.65	0	3.1	4.6	7.2	9.6	9.2	19.3	18	15.9	11.5	16.6	14.8	1.5	0	9.4	2.6	11.3	10.7
P16125;D3Z7F0	L-lactate dehydrogenase B chain	Ldhb	8	7	7	9	11	11	16	14	16	15	16	15	8	10	12	8	15	14	16	15	15	14	16	15	36.572	334	334;198	0	323.31	25.7	26	25.1	31.4	36.2	29	39.2	39.2	39.8	36.8	38.6	41.3	23.7	31.1	38.3	25.7	39.2	39.2
P16254;A2AUM6	Signal recognition particle 14 kDa protein;Signal recognition particle 14 kDa protein, N-terminally processed	Srp14	0	0	0	0	0	0	2	1	0	1	2	0	0	0	1	0	0	0	0	1	0	0	1	1	12.51	110	110;97	0.00022584	4.1444	0	0	0	0	0	0	20.9	11.8	0	12.7	24.5	0	0	0	12.7	0	0	0
P16283;F8WHM3;P16283-2;P16283-3;D3Z5A2;D3Z3U9;D3YWK8;F6Q7T0	Anion exchange protein 3	Slc4a3	0	0	0	0	0	0	5	4	2	3	3	1	0	0	1	0	3	2	6	4	4	4	3	4	135.37	1227	1227;573;391;506;227;95;104;207	0	30.283	0	0	0	0	0	0	4.7	4.2	1.7	2.9	2.9	0.8	0	0	0.9	0	3	2.1
P16305;P16305-4;P16305-2;P16305-3	Gamma-aminobutyric acid receptor subunit alpha-6	Gabra6	0	0	0	0	1	1	5	5	3	3	3	5	0	0	0	0	2	3	3	3	4	5	3	4	51.106	453	453;442;443;452	0	19.321	0	0	0	0	2.6	2.6	15	12.8	9.3	9.3	9.3	15.7	0	0	0	0	6.6	9.3
P16330;P16330-2	2,3-cyclic-nucleotide 3-phosphodiesterase	Cnp	11	12	14	18	18	14	25	27	22	23	24	23	10	12	15	12	19	19	26	27	23	24	26	23	47.123	420	420;400	0	323.31	30.2	34.3	40.5	43.8	41	36.2	48.3	49	44.5	48.3	49	46.2	31.9	35.5	40.7	37.4	44.5	42.6
P16332	Methylmalonyl-CoA mutase, mitochondrial	Mut	0	0	2	1	4	1	8	7	8	6	9	9	0	1	0	2	7	7	9	9	9	9	6	11	82.843	748	748	0	122.65	0	0	3.6	1.9	6.1	1.5	17.8	12.8	15.1	10.4	16.8	16.8	0	1.7	0	3.6	14.2	13.5
P16388	Potassium voltage-gated channel subfamily A member 1	Kcna1	0	0	0	0	2	0	10	11	4	3	9	8	0	0	1	0	3	4	10	11	8	8	10	11	56.409	495	495	0	63.025	0	0	0	0	4.8	0	19.8	23.4	9.7	6.7	19.8	18.4	0	0	2	0	5.5	8.1
P16390	Potassium voltage-gated channel subfamily A member 3	Kcna3	0	0	0	0	1	0	6	4	2	2	4	2	0	0	1	0	3	3	5	4	3	3	4	6	58.563	528	528	0.001551	2.062	0	0	0	0	1.9	0	11.4	7.8	3.6	3.6	7	3.6	0	0	1.9	0	5.7	4.9
P16406;F7B9G4;F6YHW2	Glutamyl aminopeptidase	Enpep	0	0	0	0	0	0	2	2	1	0	1	1	0	0	0	0	0	0	2	1	1	1	2	0	107.96	945	945;501;235	0	10.283	0	0	0	0	0	0	3.4	2.9	1.3	0	1.3	1.3	0	0	0	0	0	0
P16460;J3QNG0	Argininosuccinate synthase	Ass1;Gm5424	0	0	0	2	3	2	9	11	9	8	10	9	1	2	1	1	4	2	10	11	9	7	8	9	46.584	412	412;412	0	76.297	0	0	0	4.4	6.8	3.6	17.7	28.4	15.8	18	18.4	16	2.4	3.6	2.4	2.4	10	4.1
P16858;S4R1W1;A0A0A0MQF6;S4R257;D3YYI5;V9GX06;S4R1N5;V9GXA7;Q64467;V9GXK0;S4R2G5	Glyceraldehyde-3-phosphate dehydrogenase	Gapdh;Gm3839;Gm7293	10	9	12	13	12	11	19	20	19	18	18	16	7	12	10	11	13	15	20	20	20	19	21	22	35.81	333	333;333;359;280;336;183;57;121;440;151;440	0	323.31	36.9	26.4	35.7	39.9	42.6	27.9	63.7	54.4	52.6	54.4	52.6	49.5	25.2	43.8	34.2	41.4	45.3	47.7
P17047;P17047-3;P17047-2	Lysosome-associated membrane glycoprotein 2	Lamp2	0	0	0	0	0	0	1	2	2	2	2	2	0	0	0	0	3	2	2	2	3	2	2	3	45.681	415	415;415;416	0.00021173	3.1537	0	0	0	0	0	0	2.4	4.3	4.3	4.3	4.3	4.3	0	0	0	0	6.5	4.1
P17095	High mobility group protein HMG-I/HMG-Y	Hmga1	0	0	1	2	2	2	2	5	3	3	4	2	0	1	1	1	2	2	3	4	3	2	4	2	11.614	107	107	0	33.788	0	0	8.4	23.4	23.4	23.4	23.4	41.1	41.1	41.1	41.1	23.4	0	8.4	15	15	23.4	23.4
P17095-1	High mobility group protein HMG-I/HMG-Y	Hmga1	0	0	1	1	1	1	1	3	3	3	3	2	0	1	0	0	1	1	2	2	3	2	3	2	10.617	96	96	0.00041348	2.7979	0	0	9.4	9.4	9.4	9.4	14.6	34.4	34.4	34.4	34.4	14.6	0	9.4	0	0	9.4	9.4
P17156	Heat shock-related 70 kDa protein 2	Hspa2	8	9	10	11	13	10	20	22	19	20	22	18	7	10	12	15	19	13	21	20	25	19	23	22	69.641	633	633	0	211.84	13.7	15.2	17.1	18.3	23.5	15.6	35.2	36.2	33.3	33.3	38.7	33.8	16.4	18.6	22.7	25.8	36	21.8
P17182;Q6PHC1;B1ARR7;B0QZL1;B1ARR6;J3QPZ9	Alpha-enolase	Eno1	15	14	17	21	23	22	27	27	21	25	25	24	8	14	13	13	22	15	27	26	20	22	22	23	47.14	434	434;366;119;221;67;190	0	323.31	41.5	41.2	41.5	46.5	48.4	47.9	58.8	57.1	48.4	49.1	56.7	56.5	27.4	44.7	32.7	33.2	47.7	42.6
P17183;D3Z6E4;D3YVD3;D3Z2S4	Gamma-enolase;Enolase	Eno2	8	7	13	17	15	10	19	24	18	14	18	16	6	13	12	12	14	15	20	21	18	19	19	19	47.296	434	434;315;122;162	0	323.31	29	25.1	41.9	51.4	40.3	32.9	52.8	60.8	50.5	41.2	52.8	47.7	20.3	37.3	30.6	31.6	44	43.3
P17426;P17426-2;F6TPX8;E9PWD0;F6VSP9	AP-2 complex subunit alpha-1	Ap2a1	11	6	14	14	23	14	34	30	30	25	30	32	9	14	22	17	24	29	35	36	29	26	33	30	107.66	977	977;955;317;38;57	0	323.31	11.7	7.3	13.6	17.7	25.4	12.9	40.7	34.5	31.1	25.7	33.1	35.5	13.3	18.9	26.5	23	29.9	32.1
P17427	AP-2 complex subunit alpha-2	Ap2a2	7	2	12	14	18	12	28	30	27	22	26	25	2	11	12	12	19	19	28	30	25	24	27	26	104.02	938	938	0	323.31	6.9	2.2	12.9	16.5	20.9	12.9	34.6	33.2	29.1	24.7	28.9	26.8	3.2	13	14.3	12.4	21.5	21.7
P17439;A0A0G2JDK2	Glucosylceramidase	Gba	0	0	0	0	0	0	1	2	0	1	1	1	0	0	0	0	0	0	3	1	1	0	1	1	57.621	515	515;388	0	4.724	0	0	0	0	0	0	2.5	5	0	2.5	2.5	2.5	0	0	0	0	0	0
P17563;Q63836;G3UYY2;D6RHN2;G3UWK0;G3UZT2	Selenium-binding protein 1;Selenium-binding protein 2	Selenbp1;Selenbp2	0	0	1	2	3	1	6	7	6	6	7	11	1	0	1	0	3	3	8	7	10	8	6	10	52.513	472	472;472;410;123;128;134	0	45.331	0	0	2.3	4.4	8.5	2.3	14.8	14.6	14.4	17.2	19.5	29.2	2.3	0	2.3	0	8.7	8.7
P17665	Cytochrome c oxidase subunit 7C, mitochondrial	Cox7c	0	0	0	0	1	0	1	1	0	1	1	2	1	1	1	1	1	1	1	2	1	1	1	1	7.3325	63	63	0.00021075	3.0879	0	0	0	0	14.3	0	14.3	17.5	0	14.3	14.3	28.6	14.3	14.3	14.3	14.3	14.3	14.3
P17710-3;P17710;G3UVV4;P17710-4;P17710-2;D3YYR4;D3Z365;Q91W97;Q3TRM8;B4YB29;D3Z105;E9Q3Z4;E9Q8S8	Hexokinase-1;Hexokinase	Hk1	13	16	21	24	30	19	37	38	35	30	37	34	9	18	20	26	28	26	34	38	34	30	33	31	102.3	918	918;974;917;922;945;184;223;915;922;49;80;867;877	0	323.31	14.2	17.1	22.7	26.9	30.3	19.2	38.5	37.4	37	32.8	36.4	37.1	11.3	20.6	22.5	31.2	32.5	28
P17742;F8VPN3;V9GXC1;V9GX31	Peptidyl-prolyl cis-trans isomerase A;Peptidyl-prolyl cis-trans isomerase A, N-terminally processed;Peptidyl-prolyl cis-trans isomerase	Ppia;Gm5160	5	5	4	6	7	6	10	11	9	6	8	8	3	5	4	7	6	8	10	11	9	8	11	8	17.971	164	164;147;77;77	0	323.31	36	31.7	26.2	42.7	35.4	30.5	46.3	43.3	40.2	35.4	36	36	23.2	29.9	28.7	36	33.5	42.1
P17751;H7BXC3	Triosephosphate isomerase	Tpi1	5	6	6	7	7	9	11	11	10	9	12	10	1	1	6	6	7	8	13	12	12	9	10	10	32.191	299	299;167	0	323.31	20.7	30.8	26.1	36.1	37.1	38.8	44.5	44.5	44.1	41.5	46.5	44.1	5	5	30.8	27.8	35.8	36.1
P17809;G3UYL0;A2A7P3;G3V010	Solute carrier family 2, facilitated glucose transporter member 1	Slc2a1	1	1	2	2	3	2	7	6	5	3	4	4	0	1	2	1	3	2	5	5	5	3	4	5	53.984	492	492;123;128;173	0	307.34	2	2	4.1	3.7	5.7	4.1	12.6	10.8	10.6	5.7	8.5	7.5	0	2	4.1	1.6	6.7	3.7
P17897;P08905	Lysozyme C-1;Lysozyme C-2	Lyz1;Lyz2	1	1	2	2	1	1	0	0	2	1	1	0	0	0	0	0	0	0	0	0	0	0	0	0	16.794	148	148;148	0.00022401	3.9564	8.1	8.1	14.2	14.2	8.1	6.1	0	0	14.2	6.1	6.1	0	0	0	0	0	0	0
P17918	Proliferating cell nuclear antigen	Pcna	0	0	0	0	0	0	0	1	0	0	0	1	0	0	0	0	0	0	0	0	0	0	0	0	28.785	261	261	0.00022104	3.7134	0	0	0	0	0	0	0	7.3	0	0	0	3.1	0	0	0	0	0	0
P18242;F6Y6L6;F8WIR1	Cathepsin D	Ctsd	0	0	1	1	2	4	5	4	4	3	5	6	0	1	2	2	3	4	3	6	5	4	5	5	44.953	410	410;278;274	0	111.63	0	0	2.4	2.4	6.8	11.2	14.4	12.2	11.2	8.8	14.6	16.6	0	2.4	4.9	4.4	9.3	11.2
P18572;K3W4Q8;P18572-2;J3QP71	Basigin	Bsg	1	1	2	2	2	2	6	6	5	4	4	5	2	3	2	4	5	4	8	6	5	5	6	6	42.444	389	389;218;273;197	0	298.69	2.6	2.6	5.9	5.9	5.9	5.9	16.2	16.2	12.9	10	12.9	12.6	4.6	6.9	4.9	9.5	12.3	10.3
P18581;E9QJY0;P18581-2	Cationic amino acid transporter 2	Slc7a2	0	0	0	0	0	0	1	2	1	1	1	2	0	0	0	0	1	0	1	2	1	0	2	1	71.855	657	657;674;658	0.00041623	2.9151	0	0	0	0	0	0	1.7	3.5	1.7	1.7	1.7	3.3	0	0	0	0	1.7	0
P18653;E9PWV3;Q505N6;F6RQA2;F6Q8A4;G3UZI3;B1AXP0;B1AXN5;B1AXN8;Q7TPS0;F6UG16;A2CEE6;A2CEE5;E9PUP0;A2CEE7;E9QK39;Q7TPS0-2;Q7TPS0-3;B2GVN8;A2CEE8;B1B0X1	Ribosomal protein S6 kinase alpha-1;Ribosomal protein S6 kinase	Rps6ka1	0	0	0	0	3	1	11	10	4	3	7	7	0	0	1	0	4	2	13	9	8	8	9	10	81.594	724	724;719;735;736;741;625;211;172;135;764;129;737;760;776;781;860;720;759;162;163;203	0	56.028	0	0	0	0	4.3	1.1	19.3	15.5	6.4	4.8	12.6	12.2	0	0	1.1	0	6.2	3.5
P18654;B1AXN9	Ribosomal protein S6 kinase alpha-3	Rps6ka3	0	0	0	0	2	1	6	5	3	3	5	5	0	0	1	0	4	2	7	3	3	5	4	7	83.693	740	740;712	0.00021777	3.4961	0	0	0	0	2.4	1.1	8.8	7.3	4.7	4.7	7.6	7.4	0	0	1.1	0	5.3	3.4
P18760;F8WGL3	Cofilin-1	Cfl1	6	5	5	6	5	6	8	11	6	8	6	7	4	6	6	5	6	7	11	10	8	5	8	8	18.559	166	166;227	0	323.31	42.8	30.7	39.2	39.2	39.2	45.2	39.8	49.4	39.2	44	39.2	43.4	23.5	39.2	39.2	39.2	31.3	39.2
P18826;A2AI89;A2AI88;A2AI87;P18826-2;A2AI91	Phosphorylase b kinase regulatory subunit alpha, skeletal muscle isoform	Phka1	0	0	0	0	1	0	2	2	1	0	2	3	0	0	0	0	1	0	2	1	1	0	1	2	138.82	1241	1241;1211;1224;1241;1224;1182	0	9.7208	0	0	0	0	1.3	0	2	2	1.2	0	2	3.2	0	0	0	0	1.3	0
P18872;P18872-2;D3Z2M7;F7BLT7	Guanine nucleotide-binding protein G(o) subunit alpha	Gnao1	9	8	9	13	12	12	14	14	11	10	13	12	6	9	11	10	12	12	14	14	13	13	12	12	40.084	354	354;354;179;101	0	323.31	27.4	26	29.4	34.7	33.9	33.9	40.1	40.1	33.3	30.8	39.3	33.9	17.8	31.1	33.9	33.9	33.9	33.9
P18894;Q91WH3;A0A0G2JFX0	D-amino-acid oxidase	Dao	0	0	0	0	0	0	1	2	1	1	2	1	0	0	0	0	1	1	1	2	3	1	4	3	38.661	345	345;249;133	0.00023132	4.5147	0	0	0	0	0	0	3.5	4.6	3.5	3.5	6.1	2.6	0	0	0	0	3.5	3.5
P19096	Fatty acid synthase;[Acyl-carrier-protein] S-acetyltransferase;[Acyl-carrier-protein] S-malonyltransferase;3-oxoacyl-[acyl-carrier-protein] synthase;3-oxoacyl-[acyl-carrier-protein] reductase;3-hydroxyacyl-[acyl-carrier-protein] dehydratase;Enoyl-[acyl-carrier-protein] reductase;Oleoyl-[acyl-carrier-protein] hydrolase	Fasn	4	1	8	13	18	12	55	55	39	28	43	41	5	7	12	14	34	32	54	55	40	45	51	45	272.43	2504	2504	0	323.31	1.6	0.4	3.3	7.1	8.9	5.5	27.4	28.5	19.2	13.2	20.4	18.7	2.3	2.8	5.4	6.9	15.3	15.7
P19137;F8VQ40	Laminin subunit alpha-1	Lama1	0	0	0	0	0	1	0	2	0	0	3	0	0	0	0	0	0	0	1	2	1	1	0	2	338.17	3084	3084;3083	0	5.0692	0	0	0	0	0	0.4	0	0.7	0	0	1.1	0	0	0	0	0	0	0
P19157;P46425;Q8VC73;F6RWR5	Glutathione S-transferase P 1;Glutathione S-transferase P 2	Gstp1;Gstp2	1	1	2	2	5	4	6	6	4	5	7	6	3	2	3	2	4	4	5	5	6	6	6	7	23.609	210	210;210;210;210	0	323.31	7.6	8.6	13.8	13.8	26.7	21.4	36.2	36.2	22.4	26.7	42.4	41.4	20.5	12.9	20.5	12.9	25.7	26.7
P19246	Neurofilament heavy polypeptide	Nefh	10	9	11	13	16	13	22	28	22	19	22	20	9	9	11	14	18	20	26	24	21	23	22	20	116.99	1090	1090	0	323.31	9.1	9.5	10.9	12.9	16.4	13	20.7	26.1	20	19.1	20.1	20	8.4	9.1	9.4	14.7	16.9	18.1
P19253;E9Q5A0;S4R281	60S ribosomal protein L13a	Rpl13a	1	2	2	2	4	4	5	5	4	6	4	5	1	2	1	3	5	6	5	6	4	4	6	5	23.464	203	203;423;148	0	20.911	5.4	10.8	9.4	9.4	18.2	18.2	19.2	19.2	18.7	28.1	19.2	19.2	3.9	9.4	5.4	14.8	22.2	28.1
P19324	Serpin H1	Serpinh1	0	0	0	0	0	0	5	2	1	1	1	2	0	0	0	0	1	1	4	4	1	1	4	4	46.533	417	417	0	20.513	0	0	0	0	0	0	16.1	6.2	3.6	3.6	3.6	5.5	0	0	0	0	5	3.6
P19536;Q9D881;A0A0A6YVR0;F7C106	Cytochrome c oxidase subunit 5B, mitochondrial	Cox5b	5	4	5	7	6	7	8	7	6	6	7	6	2	3	4	4	5	6	6	7	6	6	7	7	13.813	128	128;129;98;52	0	93.667	29.7	28.9	29.7	35.9	35.9	35.9	51.6	35.9	35.9	35.9	35.9	35.9	14.8	24.2	25	28.9	35.9	35.9
P19783;M0QWX7;D6RG40	Cytochrome c oxidase subunit 4 isoform 1, mitochondrial	Cox4i1	4	6	8	9	7	7	13	13	10	9	9	11	3	5	5	6	8	8	13	11	11	11	12	12	19.53	169	169;92;76	0	282.12	30.8	36.1	42.6	45.6	42.6	40.8	55.6	56.2	55	49.7	49.1	55.6	16.6	35.5	33.1	33.7	48.5	48.5
P20029	78 kDa glucose-regulated protein	Hspa5	10	7	12	18	22	14	30	34	30	29	30	27	5	11	17	15	24	22	26	30	27	27	29	28	72.421	655	655	0	323.31	18.5	11.1	21.7	29.6	35.9	21.4	47.9	50.5	45.3	46.1	44	42.3	9.9	20.9	28.7	26.4	42.6	36.9
P20060	Beta-hexosaminidase subunit beta	Hexb	0	2	2	3	2	3	10	9	7	6	4	7	0	2	3	3	3	5	7	6	9	6	9	7	61.115	536	536	0	98.353	0	3.4	3.4	5.4	3.4	5.4	16.2	16.4	14	9.3	7.6	14	0	2.8	4.5	4.5	4.5	8
P20065-2;P20065	Thymosin beta-4;Hematopoietic system regulatory peptide	Tmsb4x	1	0	0	4	4	4	4	4	4	5	5	3	0	0	1	1	2	2	2	3	2	1	2	2	5.0526	44	44;50	0	81.519	25	0	0	75	75	75	75	72.7	75	77.3	77.3	61.4	0	0	25	31.8	31.8	31.8
P20108	Thioredoxin-dependent peroxide reductase, mitochondrial	Prdx3	1	1	2	2	4	3	5	5	4	4	5	3	1	2	3	4	3	2	5	5	4	3	5	4	28.127	257	257	0	69.088	5.4	5.4	9.7	9.7	16.3	14	20.2	21.4	17.5	15.6	21.4	14.4	5.4	8.2	12.1	16.3	14.4	9.7
P20152;A0A0A6YWC8;A2AKJ2;P15331;G5E846;G3X981;P15331-3;P15331-2	Vimentin	Vim	5	9	12	14	20	17	30	34	27	24	29	28	6	8	15	14	24	19	33	33	29	22	29	30	53.687	466	466;427;134;475;475;507;461;507	0	323.31	12.9	21.5	30.3	38.6	50.4	34.8	63.3	67.2	53.9	52.8	51.9	53.4	14.4	18.7	39.9	31.5	52.8	41.2
P20352;A0A0G2JGS5	Tissue factor	F3	0	0	0	0	0	0	2	3	2	2	3	2	0	0	0	0	2	2	3	4	1	2	2	3	32.935	294	294;157	0	88.921	0	0	0	0	0	0	8.2	11.9	8.8	8.8	11.2	8.2	0	0	0	0	8.8	8.8
P20357;G3UZK9;G3UZE9;Q80X35;Q80ZL4;Q3TLQ0;G3UZV6;F7ALC8;G3UWW1;E9Q8Y2;G3UXY3	Microtubule-associated protein 2	Map2	18	17	30	42	55	44	93	95	79	75	88	81	17	27	33	34	68	66	90	90	78	75	86	85	199.13	1828	1828;608;565;466;467;498;381;262;336;140;35	0	323.31	11.5	12.1	18.9	28.4	37.8	29.3	58.2	59.7	50.2	46.8	57.5	53.3	14.4	20.5	23.6	23.1	46.1	45.1
P20917-2	Myelin-associated glycoprotein	Mag	2	2	3	2	6	3	8	8	8	7	6	8	0	3	4	4	7	6	9	7	6	9	6	7	64.267	582	582	0	4.6853	3.8	3.8	6.2	3.8	11.7	6.2	19.9	17.7	17	13.1	13.9	17.9	0	6.2	10.1	8.1	13.1	11.7
P20934	Protein EVI2A	Evi2a	0	0	0	0	0	0	1	1	0	1	1	0	0	0	0	0	0	0	1	1	1	1	1	1	24.087	223	223	0	11.363	0	0	0	0	0	0	8.5	8.5	0	8.5	8.5	0	0	0	0	0	0	0
P21107-2			9	9	10	13	16	13	21	18	21	19	24	18	1	4	7	7	16	17	20	21	19	17	20	18	29.02	248	248	0	323.31	31.9	31	34.7	46.8	50.8	39.5	51.2	55.2	49.2	55.6	56.5	54	4.8	18.5	23.8	26.6	38.3	46
P21126	Ubiquitin-like protein 4A	Ubl4a	0	1	0	1	1	1	3	4	2	2	3	4	0	0	2	1	2	3	3	3	4	3	4	2	17.8	157	157	0	16.042	0	4.5	0	4.5	5.1	5.1	21	23.6	11.5	9.6	17.8	25.5	0	0	9.6	6.4	9.6	15.9
P21271;G5E8G6;G3X9Y9;P21271-3;D3Z135	Unconventional myosin-Vb	Myo5b	1	1	2	1	2	2	4	4	3	4	4	5	2	1	0	2	3	1	4	4	5	4	3	3	210.57	1818	1818;1818;1844;1844;183	1	-2	0.5	0.5	1.3	0.5	1.3	1.3	2.1	2.1	1.7	2.1	1.7	2.1	2	0.5	0	1.3	1.7	0.5
P21278	Guanine nucleotide-binding protein subunit alpha-11	Gna11	3	1	4	2	6	5	9	10	9	6	9	10	1	4	2	4	8	4	8	9	9	10	12	10	42.024	359	359	0	234.91	7.5	2.2	11.7	5.3	17.8	14.5	32.3	34.5	30.1	17.5	30.1	32.3	3.1	10.9	5.3	10	24	14.2
P21279	Guanine nucleotide-binding protein G(q) subunit alpha	Gnaq	3	2	6	4	6	6	10	9	10	8	9	9	1	4	3	5	7	5	9	10	11	11	11	9	42.158	359	359	0	230.17	7.8	5.8	17.8	11.4	16.7	18.7	32	29.5	29.2	22.6	27	25.6	3.1	12.8	7.8	17	19.8	17
P21300	Aldose reductase-related protein 1	Akr1b7	0	0	0	0	0	0	1	4	2	2	2	2	0	0	1	0	1	1	3	3	2	1	0	3	35.988	316	316	0.0011816	2.2121	0	0	0	0	0	0	3.2	8.5	6	6	6	6	0	0	3.2	0	2.8	2.8
P21447;P06795;A0A0G2JF49;P21440;B5X0E4-2;B5X0E4	Multidrug resistance protein 1A;Multidrug resistance protein 1B	Abcb1a;Abcb1b	0	0	0	0	0	0	5	6	4	0	3	1	1	1	0	0	3	1	9	8	4	5	4	6	140.64	1276	1276;1276;205;1276;730;1255	0	89.972	0	0	0	0	0	0	4.9	5.9	5.5	0	2.8	1	0.8	2	0	0	3.4	1.7
P21460;A2APX3	Cystatin-C	Cst3	2	2	2	2	2	2	4	3	3	2	4	3	0	1	2	2	3	3	3	3	2	3	4	3	15.531	140	140;102	0	56.441	20	20	20	20	20	20	31.4	20	20	20	31.4	30.7	0	7.9	20	19.3	20	20
P21550;Q5SX59;Q5SX60;Q5SX61	Beta-enolase;Enolase	Eno3	1	1	1	2	2	1	4	3	3	3	4	4	0	2	2	2	3	3	3	4	3	4	5	4	47.024	434	434;196;80;70	0.0078153	1.3864	4.1	4.1	4.1	5.1	5.1	5.1	9.9	8.3	6.7	6.7	9.9	9.9	0	5.1	5.1	5.1	6.7	6.7
P21614;A0A0G2JGM6	Vitamin D-binding protein	Gc	0	0	0	0	0	0	3	2	1	0	1	0	0	0	0	0	0	3	3	2	1	1	3	1	53.6	476	476;125	0	132.97	0	0	0	0	0	0	7.8	6.1	2.9	0	4.6	0	0	0	0	0	0	9.2
P21619;P21619-2	Lamin-B2	Lmnb2	3	3	5	8	16	13	18	23	18	16	19	16	3	1	8	7	16	10	22	26	22	13	22	22	67.317	596	596;474	0	323.31	4.7	6.2	11.6	17.3	31.5	24	37.8	42.3	36.1	31.4	35.7	29.4	4.7	1.8	14.8	12.4	30.4	20.3
P21661	Neuroendocrine convertase 2	Pcsk2	0	0	0	0	1	0	2	2	2	1	1	1	0	0	0	0	1	0	2	0	1	2	4	2	70.785	637	637	0	14.041	0	0	0	0	2	0	4.6	3.8	4.6	2	2	2	0	0	0	0	2	0
P21836;A0A0G2JDM6	Acetylcholinesterase	Ache	0	0	1	1	1	1	2	2	2	1	1	2	0	1	1	1	2	1	3	1	1	2	3	1	68.168	614	614;526	0	8.3221	0	0	2.1	2.1	2.1	2.1	3.4	3.6	3.4	2.1	2.1	4.1	0	2.1	2.1	2.1	4.1	2.1
P21981;G3UXE8	Protein-glutamine gamma-glutamyltransferase 2	Tgm2	0	0	0	0	0	0	6	6	1	2	3	5	0	0	0	0	0	0	6	6	2	3	4	5	77.06	686	686;146	0	19.384	0	0	0	0	0	0	12.1	10.6	1.5	2.6	4.4	8.5	0	0	0	0	0	0
P21995	Embigin	Emb	0	0	0	0	1	0	3	3	2	0	3	2	0	0	0	0	0	0	0	1	1	0	3	1	37.064	330	330	0	8.079	0	0	0	0	3.9	0	9.7	9.7	5.8	0	9.7	6.7	0	0	0	0	0	0
P22315;Q544X6	Ferrochelatase, mitochondrial;Ferrochelatase	Fech	0	0	1	0	2	1	4	7	7	6	4	6	0	0	1	0	3	5	7	6	8	4	8	6	47.13	420	420;422	0	67.884	0	0	3.1	0	4.8	3.1	13.1	19	19.5	17.4	13.1	17.4	0	0	3.1	0	10.5	15.7
P22599;D3YZL0	Alpha-1-antitrypsin 1-2	Serpina1b	1	1	1	1	2	1	6	6	7	3	6	7	0	0	1	0	2	5	9	10	7	5	9	8	45.974	413	413;96	0	38.82	1.9	1.9	3.1	3.1	4.4	1.9	20.6	20.6	15.5	4.6	17.7	20.6	0	0	1.9	0	2.2	16.2
P22682;Q3TTA7;B9EKI5;Q3TTA7-2	E3 ubiquitin-protein ligase CBL	Cbl	0	0	1	1	1	0	3	2	2	1	2	0	0	0	0	0	0	1	3	2	1	0	1	0	100.56	913	913;982;938;830	0	4.8681	0	0	1.6	1.6	1.6	0	3.6	2.5	2.4	0.8	2.5	0	0	0	0	0	0	1.6
P22723	Gamma-aminobutyric acid receptor subunit gamma-2	Gabrg2	0	0	0	0	0	0	5	5	3	2	5	1	0	0	0	0	2	1	6	6	4	4	4	5	55.098	474	474	0	88.842	0	0	0	0	0	0	11.2	8.2	5.7	3.6	8	1.9	0	0	0	0	7.4	1.7
P22723-2;Q8C7N0;Q9R0Y8;A0A0G2JDP9	Gamma-aminobutyric acid receptor subunit gamma-2	Gabrg2	0	0	0	0	0	0	4	4	3	1	4	1	0	0	0	0	2	1	5	5	4	3	4	4	54.075	466	466;384;465;419	1	-2	0	0	0	0	0	0	9.4	6.4	6.2	1.7	6.2	1.9	0	0	0	0	7.5	1.7
P22752;Q8CGP5;Q8CGP7;Q8R1M2;Q8BFU2;Q8CGP4;Q8CGP6	Histone H2A type 1;Histone H2A type 1-F;Histone H2A type 1-K;Histone H2A.J;Histone H2A type 3;Histone H2A;Histone H2A type 1-H	Hist1h2ab;Hist1h2af;Hist1h2ak;H2afj;Hist3h2a;Hist1h2aa;Hist1h2ah	2	2	2	4	4	3	4	4	4	4	4	4	2	3	2	3	3	3	4	5	3	4	3	3	14.135	130	130;130;130;129;130;129;128	0	33.922	21.5	21.5	21.5	35.4	35.4	30	35.4	35.4	35.4	35.4	35.4	35.4	21.5	26.9	21.5	26.9	26.9	26.9
P22892;Q8CBB7;O88512	AP-1 complex subunit gamma-1	Ap1g1	0	0	0	1	2	0	12	13	10	6	7	6	0	0	2	1	6	4	13	12	8	11	16	9	91.349	822	822;825;791	0	106.47	0	0	0	1.9	2.6	0	18.9	18.5	12.4	9.4	8.5	9.2	0	0	3.2	1.9	7.4	5.4
P22933	Gamma-aminobutyric acid receptor subunit delta	Gabrd	0	0	0	0	0	0	2	3	0	0	3	2	0	0	0	0	0	0	2	2	2	1	2	1	50.522	449	449	0	5.535	0	0	0	0	0	0	4.7	7.8	0	0	7.8	5.8	0	0	0	0	0	0
P23116	Eukaryotic translation initiation factor 3 subunit A	Eif3a	1	1	1	1	5	3	16	23	16	12	14	17	1	1	4	1	5	10	24	22	13	15	18	18	161.93	1344	1344	0	156.34	1.3	0.6	0.6	1	3.7	2.2	13.7	18.2	13.3	10.6	12.1	14.1	1	1	4	1	5.2	8.9
P23198;Q9DCC5;D3Z1A9;D3Z313	Chromobox protein homolog 3	Cbx3	0	0	1	1	3	2	3	4	5	4	4	4	0	0	0	1	2	2	4	3	4	5	3	4	20.855	183	183;183;71;110	0	92.563	0	0	7.7	7.7	16.4	7.7	23.5	23.5	23.5	23.5	23.5	23.5	0	0	0	7.7	7.7	7.7
P23242	Gap junction alpha-1 protein	Gja1	0	0	1	1	3	2	7	7	8	5	8	9	0	0	1	1	3	3	10	9	8	7	5	8	43.004	382	382	0	323.31	0	0	4.2	3.7	12.8	8.1	25.9	17.3	24.3	17	26.2	29.3	0	0	3.9	4.2	9.4	9.4
P23492;Q543K9;Q9D8C9	Purine nucleoside phosphorylase	Pnp	0	0	0	0	0	0	5	7	4	4	5	5	0	0	1	0	3	2	9	6	4	5	7	5	32.277	289	289;289;305	0	72.412	0	0	0	0	0	0	24.2	37.4	21.8	26	29.4	29.4	0	0	4.8	0	15.2	10
P23506;F7D432;E9PWE0;E0CYV0;P23506-2;F6V9F1;F6TXE3	Protein-L-isoaspartate(D-aspartate) O-methyltransferase;Protein-L-isoaspartate O-methyltransferase	Pcmt1	0	0	2	1	3	2	10	11	5	9	12	9	0	1	3	0	6	6	12	13	11	10	10	10	24.634	227	227;271;285;286;228;177;111	0	323.31	0	0	9.3	4.4	14.1	4.8	55.5	57.7	28.6	57.7	59.5	53.3	0	4.4	14.1	0	31.7	45.4
P23591	GDP-L-fucose synthase	Tsta3	0	0	0	0	0	0	3	2	2	1	2	1	0	0	0	0	2	2	3	2	1	1	3	3	35.877	321	321	0	20.682	0	0	0	0	0	0	15.3	11.5	8.7	3.7	9.7	3.7	0	0	0	0	8.7	8.7
P23780	Beta-galactosidase	Glb1	0	0	0	0	0	0	2	1	2	1	1	3	0	0	0	0	1	0	2	3	2	0	2	3	73.12	647	647	0	7.5355	0	0	0	0	0	0	3.9	1.7	3.2	1.7	1.7	5.3	0	0	0	0	1.9	0
P23818;F6YNQ1	Glutamate receptor 1	Gria1	2	3	4	4	8	7	13	12	8	11	13	10	1	4	5	3	5	6	13	15	12	11	13	13	101.57	907	907;838	0.00040217	2.4506	2.6	4.6	5.3	6.1	10	8.8	16.2	15.2	10.8	13	15.1	13.1	1	5.6	6.3	4	6.5	7.9
P23819-4;P23819;P23819-3;E9QKC0;A0A0A6YW90;P23819-2	Glutamate receptor 2	Gria2	2	2	7	8	14	11	24	26	19	20	26	26	3	6	8	7	14	16	31	26	26	24	27	25	102.85	921	921;883;939;883;777;767	0	323.31	2.7	2.5	8.4	11.8	18.8	13.4	29.6	29.8	23.3	23.2	29.1	30.3	3.6	7.2	9.6	9	16.5	20.8
P23927	Alpha-crystallin B chain	Cryab	0	0	0	1	2	0	6	7	5	5	3	3	0	1	1	2	2	4	6	7	5	5	8	3	20.069	175	175	0	61.637	0	0	0	7.4	11.4	0	35.4	40.6	28	29.1	18.9	18.3	0	5.1	4.6	13.7	10.9	20.6
P23953;D3Z5G7;Q8VCT4;Q8VCC2;Q64176;F6XTA4;D3Z298;Q91WU0;H3BL34;E9PYP1	Carboxylesterase 1C;Carboxylic ester hydrolase	Ces1c;Ces1b	0	0	0	1	1	1	6	4	4	4	4	2	0	0	2	2	6	4	8	5	5	6	7	2	61.055	554	554;567;565;565;562;177;305;561;561;563	0	25.922	0	0	0	1.6	1.6	1.6	11.7	8.1	8.8	7.8	8.7	5.2	0	0	3.6	3.8	12.8	8.1
P24270;A2AL20	Catalase	Cat	1	0	1	2	3	3	8	12	7	6	6	9	0	0	1	1	5	4	12	12	8	5	10	9	59.795	527	527;176	0	151.24	2.5	0	2.5	4.7	6.8	6.8	19	29	16.1	13.7	15	20.7	0	0	2.1	2.8	13.3	10.8
P24288;Q8CBC8;E9Q4K3;B2KFA8;B2KFA9;B2KFA6;B2KFA7;F6YUH3	Branched-chain-amino-acid aminotransferase, cytosolic;Branched-chain-amino-acid aminotransferase	Bcat1	0	1	0	0	0	1	4	5	3	5	6	5	1	0	0	1	1	2	4	4	6	3	7	6	42.791	386	386;453;393;224;136;84;112;83	0	43.627	0	2.6	0	0	0	2.1	12.7	15.3	8.8	11.9	17.9	14.8	2.1	0	0	2.1	2.1	4.7
P24369	Peptidyl-prolyl cis-trans isomerase B	Ppib	1	2	0	1	3	2	10	10	6	7	9	8	1	4	3	4	6	7	11	9	9	8	7	8	23.713	216	216	0	100.32	6	10.2	0	4.2	16.7	10.2	47.2	44	30.1	34.3	38.4	32.9	4.2	19.4	15.7	22.7	30.1	34.3
P24452;Q99LB4	Macrophage-capping protein	Capg	0	0	0	0	0	0	0	1	0	1	0	0	0	0	0	0	0	0	0	0	0	0	0	1	39.24	352	352;349	0.00021753	3.4784	0	0	0	0	0	0	0	4	0	3.7	0	0	0	0	0	0	0	0
P24472	Glutathione S-transferase A4	Gsta4	1	0	1	3	4	0	6	5	5	5	5	4	2	1	3	2	3	3	6	4	4	4	6	5	25.564	222	222	0	66.206	3.6	0	4.1	14.9	18.5	0	22.5	19.4	18.9	23	19.4	15.3	7.2	3.6	14.9	11.3	14.9	14.9
P24527	Leukotriene A-4 hydrolase	Lta4h	1	1	1	3	9	7	20	19	14	12	15	16	1	1	3	3	11	10	19	23	16	11	19	20	69.05	611	611	0	323.31	1.6	1.6	2.1	6.5	17.7	12.9	41.6	37.8	24.1	21.6	26.2	32.2	1.6	1.6	5.7	5.6	18.3	18.2
P24529;Q3UTB3;E9Q9G5;D3Z0B1	Tyrosine 3-monooxygenase	Th	0	0	0	0	0	0	3	3	1	1	1	1	0	0	0	0	0	0	5	6	1	1	2	2	55.992	498	498;403;232;171	0	34.323	0	0	0	0	0	0	8.6	7.2	1.6	1.6	1.6	1.6	0	0	0	0	0	0
P24547;A0A0A6YXS4;A0A0A6YY72	Inosine-5-monophosphate dehydrogenase 2	Impdh2	0	0	2	2	2	2	6	9	6	6	6	6	0	0	2	0	2	3	7	9	7	7	9	6	55.814	514	514;248;320	0	28.888	0	0	4.5	3.7	4.3	3.9	13	24.1	11.3	15.6	14	17.3	0	0	4.5	0	3.7	7.4
P24549;O35945	Retinal dehydrogenase 1	Aldh1a1	2	1	0	2	6	2	15	22	11	5	12	11	0	1	2	2	6	6	22	21	12	12	17	14	54.467	501	501;501	0	323.31	3.2	3.2	0	3.6	11.8	5.4	36.9	49.7	20.2	10.6	31.1	27.1	0	1.4	4	4.2	14	16.8
P24604;P24604-2;P24604-5;Q8CFK4;Q3U436;P24604-4;P24604-3	Tyrosine-protein kinase Tec;Non-specific protein-tyrosine kinase	Tec	0	0	0	0	0	0	1	0	0	0	1	0	0	0	0	0	0	1	0	0	0	0	1	0	73.425	630	630;527;608;608;630;602;624	1	-2	0	0	0	0	0	0	1.3	0	0	0	1.3	0	0	0	0	0	0	1.3
P24638;B7ZCF5;B7ZCF4	Lysosomal acid phosphatase	Acp2	0	0	0	0	0	0	1	1	1	1	2	1	0	0	1	0	1	0	1	3	1	1	1	0	48.508	423	423;305;166	0.001364	2.1179	0	0	0	0	0	0	3.3	1.7	1.9	1.9	3.5	1.9	0	0	1.9	0	1.9	0
P24668	Cation-dependent mannose-6-phosphate receptor	M6pr	0	0	0	1	1	1	3	3	3	3	4	4	0	1	1	0	3	3	3	3	4	2	2	3	31.172	278	278	0	220.52	0	0	0	2.9	2.9	2.9	14.4	14.4	14.4	14.4	21.9	21.9	0	2.9	2.9	0	14.4	14.4
P24788;A2A9P6;P24788-2	Cyclin-dependent kinase 11B	Cdk11b	0	0	0	0	0	0	0	1	1	1	1	0	0	0	0	0	0	0	1	0	1	0	1	0	91.512	784	784;750;439	0.00021286	3.2089	0	0	0	0	0	0	0	1.9	1.4	1.1	1.1	0	0	0	0	0	0	0
P25233	Necdin	Ndn	0	0	0	0	0	0	0	1	0	0	0	0	0	0	0	0	0	0	1	1	0	0	0	0	36.831	325	325	0.0039341	1.7017	0	0	0	0	0	0	0	3.1	0	0	0	0	0	0	0	0	0	0
P25444;J3QMG5;D3YVC1;D3YWJ3;E9Q1N8;F6YTZ4;D3Z536	40S ribosomal protein S2	Rps2;Gm5786;Gm18025;Gm6576	0	0	0	1	5	0	6	6	6	2	7	6	1	0	1	2	6	5	8	6	6	6	7	6	31.231	293	293;293;269;302;272;274;292	0	141.32	0	0	0	4.1	17.7	0	24.6	20.8	22.5	7.8	25.3	20.8	6.5	0	4.4	7.5	22.5	20.8
P25911-2;P25911	Tyrosine-protein kinase Lyn	Lyn	0	0	0	0	0	1	4	1	0	0	2	0	0	0	0	0	0	0	5	2	4	0	3	3	56.285	491	491;512	0	7.3725	0	0	0	0	0	2.4	7.9	2.9	0	0	3.9	0	0	0	0	0	0	0
P25976;A2AWT6;A2AWT7;A2AWT5;P25976-2;E9Q4A8	Nucleolar transcription factor 1	Ubtf	0	0	0	0	1	1	3	2	1	1	3	3	0	0	0	0	1	1	2	2	3	3	3	3	89.508	765	765;727;752;764;728;169	0	32.786	0	0	0	0	1.6	1.6	5.2	3.5	1.6	1.6	5.1	5.1	0	0	0	0	2.1	1.6
P26039;A2AIM2;F6S1V7;F6SX70	Talin-1	Tln1	2	1	3	3	9	4	25	29	19	15	22	18	1	2	5	2	19	15	29	25	20	21	20	22	269.82	2541	2541;241;122;279	0	318.62	1	0.5	1.5	1.5	4.8	2	14.1	15.3	9.8	7.6	11.2	10.7	0.5	1	2.9	0.8	9.7	7.7
P26040	Ezrin	Ezr	1	0	2	4	7	3	19	14	15	14	20	13	1	0	3	5	9	10	20	19	15	15	19	15	69.406	586	586	0	225.76	2.9	0	3.6	7.3	13	4.9	32.4	27	27.8	25.4	33.4	25.9	2.2	0	5.1	9.6	18.8	20.8
P26041	Moesin	Msn	1	4	2	4	6	5	19	16	13	9	11	12	0	1	4	3	5	7	19	16	14	13	14	16	67.766	577	577	0	133.69	2.9	6.8	3.1	6.4	10.4	7.5	29.8	27.6	22.5	14.6	18.7	22	0	1.4	6.4	5.4	9.5	12.8
P26043;Q7TSG6	Radixin	Rdx	0	1	2	3	4	1	19	14	12	13	14	14	0	1	2	3	6	9	19	17	15	16	14	16	68.542	583	583;389	0	77.723	0	1.4	3.6	5.7	6.9	2.2	30.9	26.2	20.8	22.5	20.8	26.1	0	1.7	3.6	6.3	14.6	20.1
P26048	Gamma-aminobutyric acid receptor subunit alpha-2	Gabra2	0	0	0	0	2	1	4	4	5	4	4	4	0	0	1	3	3	3	3	4	3	2	5	4	51.138	451	451	0	8.8775	0	0	0	0	5.5	1.8	8.9	9.1	11.1	8.4	9.1	8	0	0	2.9	5.5	7.5	6.4
P26049;B1AVY2	Gamma-aminobutyric acid receptor subunit alpha-3	Gabra3	0	0	0	1	0	2	4	4	2	1	3	4	0	0	0	1	2	2	6	5	4	3	3	4	55.397	492	492;533	0	22.144	0	0	0	2.4	0	6.1	11.2	11.2	5.3	1.6	7.9	9.6	0	0	0	1.6	5.9	3.5
P26231	Catenin alpha-1	Ctnna1	1	1	1	2	3	4	11	12	9	11	9	6	0	1	3	1	5	5	10	8	8	6	9	6	100.11	906	906	0	57.502	1.9	1.9	1.9	3.2	4.5	5.8	15.2	16.2	10.9	13.4	10.9	7.5	0	1.9	4	0.8	6.7	6
P26339	Chromogranin-A;Pancreastatin;Beta-granin;WE-14;Catestatin;GE-25;Serpinin-RRG;Serpinin;p-Glu serpinin precursor	Chga	0	0	0	1	2	2	1	7	1	2	2	2	0	0	0	0	2	0	4	2	3	3	4	4	51.789	463	463	0	25.555	0	0	0	2.4	5.6	5.6	1.9	17.3	3.2	4.3	6	4.3	0	0	0	0	5.6	0
P26350;A0A087WP98;A0A087WPN6;A0A087WQN2	Prothymosin alpha;Prothymosin alpha, N-terminally processed;Thymosin alpha	Ptma	1	1	1	2	1	3	1	5	4	3	1	1	0	0	1	1	4	3	3	5	5	3	5	1	12.254	111	111;58;98;145	0	52.749	12.6	12.6	12.6	25.2	12.6	25.2	12.6	28.8	26.1	25.2	12.6	12.6	0	0	12.6	12.6	26.1	27
P26369;Q3KQM4	Splicing factor U2AF 65 kDa subunit	U2af2	0	0	0	0	1	0	4	5	3	3	3	4	0	0	1	1	3	3	6	5	4	4	4	4	53.516	475	475;307	0	44.865	0	0	0	0	2.1	0	16.8	18.5	9.9	9.9	9.9	11.6	0	0	4.4	2.1	8.2	9.9
P26443;F7CFA5	Glutamate dehydrogenase 1, mitochondrial	Glud1	6	6	11	13	13	12	22	22	20	15	20	19	5	8	10	11	18	15	20	20	21	18	20	20	61.336	558	558;144	0	323.31	12	10.9	18.8	22.2	28	19.9	38	38.7	39.6	31.5	36	35.5	9	12.7	18.5	21	33.9	29.4
P26450;Q80UI5;A0A087WQM2;Q64143;P70305;B1AUG0	Phosphatidylinositol 3-kinase regulatory subunit alpha	Pik3r1	0	0	0	0	0	2	2	2	1	1	0	1	0	0	0	0	1	1	4	2	0	1	2	3	83.516	724	724;454;174;461;112;402	0	6.9957	0	0	0	0	0	2.6	2.5	2.8	1.1	1.1	0	1.1	0	0	0	0	1.1	1.1
P26516	26S proteasome non-ATPase regulatory subunit 7	Psmd7	0	0	1	1	2	1	8	7	6	6	6	5	0	0	0	0	3	3	7	10	6	4	7	6	36.539	321	321	0	86.251	0	0	4	3.1	4	3.1	32.1	31.8	21.5	24.6	21.5	18.7	0	0	0	0	14	14.3
P26645	Myristoylated alanine-rich C-kinase substrate	Marcks	7	8	9	11	11	10	10	11	12	12	11	13	6	11	11	9	9	10	10	12	12	12	13	13	29.661	309	309	0	323.31	38.2	48.5	54.4	54.4	54.4	49.2	49.2	51.5	54.4	51.8	49.2	59.5	37.2	64.7	55.3	52.8	53.1	53.1
P26883;F6X9I3	Peptidyl-prolyl cis-trans isomerase FKBP1A;Peptidyl-prolyl cis-trans isomerase	Fkbp1a	2	2	2	3	3	2	2	2	2	2	2	2	0	1	2	1	2	2	2	2	2	2	2	2	11.922	108	108;161	0	73.7	25	25	25	34.3	34.3	25	25	25	25	25	25	25	0	12	25	12	25	25
P27048;P63163;A0A0G2JGN4	Small nuclear ribonucleoprotein-associated protein B;Small nuclear ribonucleoprotein-associated protein N	Snrpb;Snrpn	0	0	0	0	2	0	5	5	4	1	4	3	0	0	1	1	3	0	5	5	3	4	3	4	23.656	231	231;240;70	0	11.706	0	0	0	0	9.1	0	22.5	22.5	16.5	6.5	16.5	13	0	0	3	3	16	0
P27545	Ceramide synthase 1	Cers1	0	0	0	0	0	1	1	1	0	0	1	1	0	0	0	0	1	0	1	1	2	0	1	0	40.1	350	350	0	6.7204	0	0	0	0	0	2.3	4.6	4.6	0	0	4.6	4.6	0	0	0	0	2.3	0
P27546-4;A0A0G2JDN7;E9PZ43	Microtubule-associated protein 4;Microtubule-associated protein	Map4	2	5	4	5	5	10	15	15	14	14	18	16	3	5	4	4	12	8	17	17	15	11	19	16	94.516	902	902;902;901	0	323.31	2.9	8	6.8	9.2	8.2	16.9	24.6	23.4	23.4	19.1	22.3	22	5.8	9.3	8.3	5.7	20.3	11.6
P27600;A0A0G2JG40	Guanine nucleotide-binding protein subunit alpha-12	Gna12	1	1	1	1	1	1	3	1	2	1	0	3	0	0	1	0	1	0	3	1	2	3	2	1	44.095	379	379;316	0.00021304	3.2228	2.1	2.1	2.1	2.1	2.1	2.1	7.4	2.1	4.7	2.1	0	6.9	0	0	2.1	0	2.1	0
P27601;Q9D034	Guanine nucleotide-binding protein subunit alpha-13	Gna13	1	1	2	3	4	4	9	14	6	6	9	8	0	0	1	2	6	5	13	14	8	10	14	10	44.054	377	377;173	0	121.96	2.1	2.1	4.8	8	11.1	12.5	28.4	38.2	17.5	15.6	24.4	22	0	0	2.1	5.8	16.7	14.1
P27612;F7D1R5	Phospholipase A-2-activating protein	Plaa	0	1	2	1	4	3	11	11	7	4	9	12	0	1	0	3	8	6	12	10	11	7	11	9	87.22	794	794;214	0	236.89	0	1.3	3.4	2.1	8.3	4.9	20.5	18.9	13.4	9.3	13.7	20.3	0	2.1	0	5	13	11
P27659;A0A087WNS0;A0A087WQK0	60S ribosomal protein L3	Rpl3	1	2	2	1	4	0	9	8	8	5	7	7	0	2	2	1	5	4	5	8	5	6	9	8	46.109	403	403;180;188	0	154.13	6.5	4.7	4.7	3	12.9	0	21.8	18.4	19.1	14.9	19.1	18.1	0	4.7	4.7	3	12.9	9.9
P27671	Ras-specific guanine nucleotide-releasing factor 1	Rasgrf1	0	0	1	1	2	0	3	4	0	1	3	3	0	0	0	0	2	2	4	4	4	4	3	2	144.1	1262	1262	0	33.563	0	0	1	1	2.7	0	3.4	3.6	0	1.7	3.6	2.5	0	0	0	0	2.7	2.7
P27773;F6Q404	Protein disulfide-isomerase A3	Pdia3	3	6	7	13	17	10	24	25	24	21	27	25	3	4	12	8	18	20	25	28	25	25	26	25	56.678	505	505;124	0	323.31	6.9	14.3	13.9	27.5	36.8	23.2	47.1	47.1	43.6	40.2	46.3	44.2	6.3	10.9	26.1	18	42.4	42.4
P27786	Steroid 17-alpha-hydroxylase/17,20 lyase	Cyp17a1	0	0	0	0	0	0	0	1	0	0	1	1	0	0	0	0	0	0	1	0	1	0	0	1	57.637	507	507	0.0024589	1.8116	0	0	0	0	0	0	0	2	0	0	2	2	0	0	0	0	0	0
P28028;P28028-2;F6TUC4	Serine/threonine-protein kinase B-raf	Braf	0	0	0	1	2	1	5	9	6	5	9	5	0	1	1	0	4	4	11	9	6	6	6	9	88.779	804	804;329;198	0	84.48	0	0	0	1.4	2.5	1.4	7.1	12.9	9.3	7.3	14.1	8.1	0	1.4	1.2	0	6	5.7
P28271	Cytoplasmic aconitate hydratase	Aco1	1	1	1	1	3	2	10	15	10	7	12	8	1	3	3	1	7	6	18	18	8	9	12	12	98.124	889	889	0	96.616	1	1	1.6	1.6	4.2	2.6	14.5	20.7	14.5	10.1	16.8	10.3	1.6	3.5	3.5	1.6	11.5	9.4
P28352;F6QA74;D3Z124;D3Z6R9	DNA-(apurinic or apyrimidinic site) lyase;DNA-(apurinic or apyrimidinic site) lyase, mitochondrial	Apex1	0	0	0	0	2	2	4	1	2	3	3	2	0	1	1	1	4	2	2	4	4	4	4	3	35.49	317	317;289;177;49	0	76.124	0	0	0	0	10.1	8.2	20.5	6.9	10.4	13.6	15.1	10.1	0	2.8	4.7	4.7	18	10.1
P28474;Q64437;A0A0G2JGS3	Alcohol dehydrogenase class-3	Adh5	0	0	0	1	0	0	8	8	5	7	7	7	0	0	1	0	2	5	9	8	7	4	5	6	39.547	374	374;374;56	0	170.37	0	0	0	2.1	0	0	25.1	25.1	15.5	17.6	17.6	17.6	0	0	2.4	0	8.3	15
P28571-1;P28571;E9Q517;E9Q3V0;P28571-2;E9QA02;E9Q3Z2	Sodium- and chloride-dependent glycine transporter 1;Transporter	Slc6a9	0	0	1	0	1	1	3	4	2	3	4	3	0	1	1	1	4	4	2	3	3	3	2	4	70.557	633	633;692;521;637;651;321;373	0	43.715	0	0	1.9	0	1.9	1.9	6.5	8.4	5.4	7	8.4	6.5	0	1.9	1.9	1.9	8.4	8.2
P28650;J3QN31;P28650-2	Adenylosuccinate synthetase isozyme 1	Adssl1	0	0	0	1	1	0	7	8	4	4	7	7	1	0	0	2	2	4	8	4	6	5	7	7	50.254	457	457;480;480	0	87.994	0	0	0	3.1	3.1	0	21	21.9	12.7	10.5	19	20.4	3.1	0	0	5.5	5	10.1
P28651	Carbonic anhydrase-related protein	Ca8	2	1	3	2	3	3	5	5	5	4	4	5	1	1	3	3	4	3	5	6	5	5	3	4	33.081	291	291	0	234.86	7.2	3.1	14.1	7.2	14.1	10.3	19.2	19.2	19.2	18.9	18.9	19.2	4.1	4.1	14.1	14.1	18.9	14.1
P28652;Q5SVI0;Q5SVI2;Q5SVI3;Q5SVI9;Q5SVJ1	Calcium/calmodulin-dependent protein kinase type II subunit beta	Camk2b	8	11	8	11	14	13	17	19	15	15	16	14	5	7	8	10	12	11	17	16	15	14	17	15	60.46	542	542;518;529;518;479;503	0	14.99	20.8	29.9	24	29	31.4	31.9	36.2	38.2	33	33	34.9	33	10.5	17.2	18.1	23.4	32.3	29.5
P28656;E9PW66	Nucleosome assembly protein 1-like 1	Nap1l1	0	0	0	2	1	1	6	8	4	5	4	6	0	0	0	2	4	3	7	7	6	4	4	6	45.345	391	391;418	0	323.31	0	0	0	7.2	2.6	4.3	19.4	22.8	14.6	22.5	10.5	19.4	0	0	0	5.4	14.3	10
P28658	Ataxin-10	Atxn10	1	1	1	1	2	3	7	7	8	8	9	10	0	1	3	5	7	9	6	7	9	9	10	6	53.706	475	475	0	152.27	3.2	3.2	3.2	3.2	6.7	9.1	18.1	21.1	19.8	22.5	23.4	26.1	0	3.2	8.6	13.9	18.9	23.2
P28659;P28659-4;P28659-2;P28659-3	CUGBP Elav-like family member 1	Celf1	0	0	0	2	1	1	1	1	1	1	0	0	0	0	1	1	1	1	1	0	1	1	1	2	52.107	486	486;513;482;483	0	15.214	0	0	0	3.9	1.6	1.6	2.7	2.7	1.6	1.6	0	0	0	0	1.6	1.6	1.6	1.6
P28660;A2AS98;P28660-2;Q8K1X4	Nck-associated protein 1	Nckap1	0	2	4	9	12	9	29	30	21	18	25	27	2	3	8	10	19	19	34	30	26	22	24	31	128.78	1128	1128;1134;1037;1134	0	309.59	0	2	3.5	8.6	11	7.7	26.3	29.3	19.3	15.9	22.4	22.9	1.9	2.1	8.9	10.5	16.7	18.7
P28661;P28661-2;P28661-3;P28661-4;Q5ND09;P28661-5;Q5ND18;P28661-6;Q5ND13;P42209;D3YVG1;D3Z3V3	Septin-4	2019-09-04	1	2	1	1	4	5	12	10	8	7	10	11	2	1	1	1	6	5	13	14	14	9	13	15	54.935	478	478;459;431;379;280;313;213;204;232;366;186;338	0	215.37	1.9	4.2	2.3	2.3	10.7	11.7	36.8	25.9	22.2	20.5	28	32.6	4.2	2.3	1.9	2.3	18.2	13.6
P28663;D6RHL2	Beta-soluble NSF attachment protein	Napb	4	6	8	10	12	9	16	15	13	14	15	17	2	7	7	11	13	12	16	15	15	14	15	15	33.557	298	298;115	0	323.31	17.8	24.2	36.9	44.6	47.7	36.9	58.7	53.7	48.7	53.4	53.7	56	8.1	25.5	27.2	44.6	51	48.3
P28665	Murinoglobulin-1	Mug1	0	1	0	0	1	1	4	4	2	0	3	1	0	0	0	0	0	1	4	4	1	1	4	2	165.3	1476	1476	0	32.108	0	0.9	0	0	0.9	0.9	3.3	3.9	1.1	0	2.1	0.9	0	0	0	0	0	0.7
P28666	Murinoglobulin-2	Mug2	0	0	0	0	0	0	2	3	2	0	2	0	0	0	0	0	0	1	2	2	1	1	2	1	162.38	1451	1451	0.0079884	1.3756	0	0	0	0	0	0	1.4	3.1	1.1	0	1.2	0	0	0	0	0	0	0.7
P28667	MARCKS-related protein	Marcksl1	1	1	1	1	1	1	3	1	3	2	3	2	1	1	2	2	3	1	2	1	4	3	2	3	20.165	200	200	0	66.934	7.5	7.5	7.5	7.5	7.5	7.5	17.5	7.5	17.5	14	17.5	11	7.5	7.5	11	14	31	7.5
P28738;A2ARD4	Kinesin heavy chain isoform 5C	Kif5c	4	3	9	11	15	11	27	26	23	15	23	21	1	5	9	11	21	16	31	33	23	22	30	23	109.27	956	956;243	0	323.31	5.8	4.3	11.3	14.4	19	14.2	34.7	32.4	26.4	19.4	30.1	25.2	1.4	5.4	11.9	14.6	26	20.1
P28740-1;E0CZ72;P28740;F8VQ42;Q9D481;F6SUU5;Q922S8;F6RLL5;Q3TTL2	Kinesin-like protein KIF2A;Kinesin-like protein	Kif2a	1	2	1	4	8	2	13	14	8	8	13	11	2	1	1	3	11	9	12	12	13	9	12	12	80.86	716	716;743;705;671;283;175;721;96;670	0.00099049	2.2836	1.5	3.1	1.5	5.7	11.3	2.7	15.1	16.3	10.6	11.2	18.3	14.1	2.7	1.1	1.5	4.3	16.6	11.5
P28740-2	Kinesin-like protein KIF2A	Kif2a	1	2	2	5	9	3	14	15	9	9	14	12	2	1	2	4	12	10	13	12	14	10	13	13	74.844	659	659	0	175.79	1.7	3.3	4.4	9	15	5.6	19.1	20.5	14.3	14.9	22.6	18.1	2.9	1.2	4.4	7.4	20.8	15.2
P28741;Q3TET1;Q3UI47;B1AQZ2;F6V6Z9;B1AQZ5;E9PX57	Kinesin-like protein KIF3A;Kinesin-like protein	Kif3a	0	0	0	1	3	1	8	8	6	4	9	3	0	0	1	0	5	5	10	7	11	8	6	10	80.169	701	701;694;698;725;178;185;802	0	52.545	0	0	0	1.6	4.9	1.6	13.3	13	9.7	6.3	14.3	4.6	0	0	1.4	0	8.3	8.1
P28828	Receptor-type tyrosine-protein phosphatase mu	Ptprm	0	0	0	0	0	0	0	0	0	0	1	0	0	0	0	0	0	0	1	1	0	0	0	2	163.65	1452	1452	0.0015393	1.977	0	0	0	0	0	0	0	0	0	0	1.2	0	0	0	0	0	0	0
P28867;P28867-2;Q1MX43;Q1MX42;Q1MX41;Q1MX40;REV__E9Q9T6;REV__Q6ZPL9	Protein kinase C delta type;Protein kinase C delta type regulatory subunit;Protein kinase C delta type catalytic subunit;Protein kinase C	Prkcd	0	0	0	2	2	1	8	11	6	1	7	7	1	0	1	2	6	2	11	8	9	7	12	10	77.546	674	674;700;559;585;545;571;596;600	0	149.44	0	0	0	3	4.6	1.2	13.6	17.5	11.1	2.8	12.2	14.7	1.8	0	1.8	3	9.8	3.4
P29341;Q9D4E6;F6ZAX1;Q8C7D3;A2A5N3	Polyadenylate-binding protein 1	Pabpc1	0	1	3	3	7	2	20	20	19	16	20	16	1	2	3	3	16	12	19	20	18	14	18	20	70.67	636	636;643;118;381;607	0	323.31	0	1.7	5	6.4	12.7	3	36.6	32.2	28.1	27.5	26.7	25	1.7	3.3	4.9	5.5	24.1	18.7
P29387	Guanine nucleotide-binding protein subunit beta-4	Gnb4	2	1	1	3	4	3	4	5	5	5	5	6	2	4	2	3	5	4	5	5	6	5	6	7	37.379	340	340	1	-2	7.1	2.9	2.9	9.1	10.3	7.1	10.3	12.4	12.4	12.4	12.4	15.3	5	10.3	7.1	8.2	12.4	10.3
P29391;Q9CPX4;P49945;H3BKD3	Ferritin light chain 1;Ferritin;Ferritin light chain 2	Ftl1;Ftl2	0	0	2	0	2	1	8	6	8	6	6	7	0	2	3	0	5	5	5	6	6	5	7	5	20.802	183	183;183;183;84	0	204.66	0	0	19.7	0	19.7	7.1	57.4	48.1	57.4	46.4	44.8	53.6	0	14.2	26.8	0	39.9	39.9
P29416	Beta-hexosaminidase subunit alpha	Hexa	0	0	0	0	0	0	3	5	1	1	3	1	0	0	0	0	1	0	6	5	1	1	1	1	60.612	528	528	0	17.436	0	0	0	0	0	0	7.4	11.9	2.5	2.5	6.1	2.5	0	0	0	0	2.5	0
P29533;Q3UPN1;A0A0G2JFP9;Q544V4;P29533-2	Vascular cell adhesion protein 1	Vcam1	0	0	0	1	2	0	3	4	2	2	3	5	0	0	0	1	0	0	3	4	4	5	3	7	81.317	739	739;739;237;345;345	0	35.366	0	0	0	2	3.8	0	5.3	7.8	3.8	4.1	5.3	8	0	0	0	2	0	0
P29595	NEDD8	Nedd8	0	0	2	1	1	2	2	3	2	2	2	1	1	1	2	2	3	2	3	3	2	3	2	1	8.9723	81	81	0	57.853	0	0	33.3	17.3	17.3	16	17.3	28.4	28.4	28.4	28.4	17.3	13.6	13.6	17.3	17.3	28.4	17.3
P29699	Alpha-2-HS-glycoprotein	Ahsg	0	0	0	0	0	0	2	1	2	1	1	1	0	1	1	0	2	2	1	2	1	2	2	2	37.325	345	345	0	131.2	0	0	0	0	0	0	8.4	6.1	8.4	6.1	6.1	6.1	0	2.3	2.3	0	8.4	8.4
P29758	Ornithine aminotransferase, mitochondrial	Oat	1	0	2	2	3	1	12	9	8	5	8	10	1	1	0	2	4	4	13	9	7	9	9	8	48.354	439	439	0	177.45	2.3	0	4.8	6.8	7.7	2.3	33.9	25.7	18.7	10.9	19.8	21.9	4.6	4.6	0	3.4	13.9	10.9
P30275;A2ARP5;B0R0E9;B0R0F0;B0R0E8;Q6P8J7	Creatine kinase U-type, mitochondrial	Ckmt1	4	3	6	7	9	6	15	15	13	12	13	13	3	4	5	7	8	7	16	18	12	13	16	17	47.003	418	418;251;149;204;117;419	0	323.31	12	10.3	14.6	23	22.2	14.4	38	37.8	36.4	31.8	35.4	37.8	19.6	13.6	18.9	27	22.7	19.1
P30416;F6S2D5;D6RDE2;F7CAT1	Peptidyl-prolyl cis-trans isomerase FKBP4;Peptidyl-prolyl cis-trans isomerase FKBP4, N-terminally processed;Peptidyl-prolyl cis-trans isomerase	Fkbp4	1	1	2	2	4	3	14	15	13	7	13	12	1	2	4	2	6	5	11	15	13	9	12	15	51.572	458	458;298;269;214	0	74.013	2	2.2	4.8	3.7	8.7	5.9	31	30.6	30.3	17.5	25.1	23.8	3.1	4.6	9.6	4.8	13.5	13.8
P30677	Guanine nucleotide-binding protein subunit alpha-14	Gna14	2	1	2	2	1	2	2	3	3	2	2	4	1	1	2	3	2	3	4	4	3	3	3	3	41.527	355	355	0.0051651	1.536	5.4	2.3	5.4	5.4	2.3	5.4	8.5	10.7	10.7	5.4	8.5	14.4	3.1	3.1	5.4	8.7	5.4	12.1
P30681	High mobility group protein B2	Hmgb2	0	0	0	0	1	0	1	2	1	2	1	2	0	0	0	0	0	0	3	4	1	0	2	1	24.162	210	210	0	7.2659	0	0	0	0	4.3	0	7.1	11.4	4.3	11.4	7.1	12.4	0	0	0	0	0	0
P30999;P30999-3;G3X9V2;E9Q8Z5;E9Q8Z6;E9Q8Z8;P30999-2;E9Q8Z4;E9Q8Z9;D3Z2H2;E9Q903;E9Q901;E9Q904;E9Q986;D3Z7H6;E9Q906;E9Q907;E9Q905;D3Z2H7	Catenin delta-1	Ctnnd1	0	0	1	2	3	4	5	9	8	6	7	7	0	1	3	1	3	4	6	7	7	8	7	9	104.92	938	938;917;932;940;961;967;911;868;878;884;892;907;913;830;837;839;860;866;609	0	57.43	0	0	1.2	2.5	3.5	7.1	6.9	9.9	9	7.7	8	8.1	0	1.2	4.1	1.2	4.8	5.4
P31230;Q3UZG4;A0A0G2JEU9;A0A0G2JDV0;A0A0G2JDW6;A0A0G2JDH0	Aminoacyl tRNA synthase complex-interacting multifunctional protein 1;Endothelial monocyte-activating polypeptide 2	Aimp1	1	0	1	3	3	1	5	5	3	5	6	6	0	0	1	2	3	1	5	7	4	6	4	6	33.997	310	310;319;80;86;116;55	0	258.67	5.5	0	5.5	14.8	14.8	5.5	27.4	28.7	14.8	23.5	21.6	27.4	0	0	3.9	9.4	14.8	3.9
P31324;H3BK84	cAMP-dependent protein kinase type II-beta regulatory subunit	Prkar2b	2	1	1	6	7	5	13	13	10	8	12	11	0	3	2	3	8	9	10	11	11	12	11	11	46.167	416	416;256	0	323.31	5.8	1.9	1.9	24.5	27.2	14.4	45.4	45.4	37.3	28.4	42.8	41.6	0	12.3	8.9	11.3	29.8	30.8
P31648	Sodium- and chloride-dependent GABA transporter 1	Slc6a1	1	1	1	1	2	1	5	5	4	2	3	2	1	1	2	2	2	2	5	5	3	3	4	4	67.001	599	599	0	196.79	3.5	3.5	3.5	3.5	5.3	3.5	10.2	10.2	8.2	5.3	8	5.3	3.5	3.5	5.3	5.3	5.3	5.3
P31650	Sodium- and chloride-dependent GABA transporter 3	Slc6a11	2	2	5	5	5	4	4	7	5	5	5	5	1	3	5	5	4	5	6	6	5	6	7	6	69.96	627	627	0	35.271	4.9	4	8.5	8.5	7.5	6.1	7.3	11.5	7.5	7.5	8.8	9.9	1.4	6.1	7.5	7.5	7.5	7.5
P31725	Protein S100-A9	S100a9	0	0	0	0	0	0	0	1	0	0	0	0	0	0	0	0	0	0	0	1	0	0	0	0	13.049	113	113	0.0093609	1.3086	0	0	0	0	0	0	0	12.4	0	0	0	0	0	0	0	0	0	0
P31750;D3Z783;D3YXX3;D3YYP9	RAC-alpha serine/threonine-protein kinase	Akt1	0	0	0	0	0	0	4	4	2	1	1	3	1	0	0	0	1	1	3	3	4	3	5	3	55.707	480	480;437;202;134	0	5.7982	0	0	0	0	0	0	8.1	10.2	4.4	3.3	2.1	7.7	2.1	0	0	0	2.3	2.3
P31786;Q4VWZ5;D3Z563;M0QWU8	Acyl-CoA-binding protein	Dbi	4	4	4	4	3	5	6	8	6	5	6	6	0	2	3	3	5	3	5	7	6	4	8	7	10	87	87;135;63;77	0	323.31	48.3	48.3	48.3	28.7	48.3	49.4	77	79.3	67.8	67.8	67.8	66.7	0	28.7	48.3	27.6	48.3	48.3
P31938	Dual specificity mitogen-activated protein kinase kinase 1	Map2k1	2	4	3	7	6	8	12	10	10	9	12	12	4	5	6	5	10	10	9	12	10	12	11	13	43.474	393	393	0	323.31	4.8	7.9	5.1	15.3	13	17	25.2	25.4	17.6	18.6	20.6	24.7	9.9	13	13	14.2	20.4	22.9
P32020;P32020-2	Non-specific lipid-transfer protein	Scp2	0	1	2	2	4	2	8	5	6	5	7	6	0	2	3	1	5	3	6	7	5	5	7	4	59.125	547	547;143	0	46.732	0	1.8	3.8	3.8	6	3.8	11	9.3	7.9	7.9	9.3	7.5	0	3.8	5.7	1.8	7.9	5.9
P32037;E9Q2G7	Solute carrier family 2, facilitated glucose transporter member 3	Slc2a3	1	3	3	1	4	2	6	6	6	5	8	7	0	3	2	2	3	4	8	6	5	5	7	7	53.478	493	493;163	0	299.22	2.2	3.9	3.9	2.4	6.5	5.3	15	13.6	12.6	10.5	16.2	15	0	5.3	5.1	2.4	5.3	6.7
P32067;A2AR07;D6RI87;F6SXM5	Lupus La protein homolog	Ssb	0	1	1	1	1	2	6	7	5	0	4	2	0	1	1	2	4	2	9	9	5	4	10	8	47.756	415	415;184;159;230	0	115.42	0	2.7	2.7	2.7	2.7	4.6	14	21.2	9.9	0	7.7	4.1	0	1.9	2.7	4.6	9.9	4.6
P32211	Muscarinic acetylcholine receptor M4	Chrm4	0	0	0	0	0	0	1	1	0	2	0	1	0	0	0	0	1	0	1	1	1	1	1	1	52.973	479	479	0	35.415	0	0	0	0	0	0	5.4	5.4	0	7.3	0	5.4	0	0	0	0	5.4	0
P32233	Developmentally-regulated GTP-binding protein 1	Drg1	0	0	0	1	1	0	1	4	4	3	4	5	0	0	1	1	2	4	6	6	1	4	4	4	40.512	367	367	0	32.291	0	0	0	3.3	4.4	0	3.8	13.9	13.1	12.3	12.8	17.4	0	0	4.1	3.8	7.6	15.5
P32261;A0A0A6YWH7;A0A0A6YXS8;A0A0A6YX49;A0A0A6YX70;CON__P41361	Antithrombin-III	Serpinc1	0	0	0	0	0	0	3	3	0	0	1	1	0	0	0	0	0	0	2	3	1	1	1	1	52.003	465	465;286;92;103;107;465	0	10.506	0	0	0	0	0	0	11.2	11.2	0	0	3.7	3.7	0	0	0	0	0	0
P32848	Parvalbumin alpha	Pvalb	2	3	1	2	7	4	8	12	7	8	10	10	1	2	5	4	7	8	10	11	9	9	12	10	11.93	110	110	0	189.72	23.6	31.8	11.8	24.5	57.3	36.4	65.5	78.2	57.3	77.3	77.3	77.3	7.3	23.6	56.4	32.7	63.6	69.1
P32883	GTPase KRas;GTPase KRas, N-terminally processed	Kras	0	0	1	0	1	1	8	6	4	3	4	7	0	0	0	1	2	4	5	7	6	7	7	7	21.656	189	189	0.0033892	1.759	0	0	5.8	0	6.3	6.3	47.1	38.6	27.5	19.6	25.4	47.1	0	0	0	5.8	12.2	24.9
P32883-2;A0A0G2JGM2;C0H5X4;B2KGV5;E9Q8V2;E9PVD5	GTPase KRas;GTPase KRas, N-terminally processed	Kras	0	0	1	1	2	1	8	7	4	3	4	7	0	0	0	2	3	5	6	7	6	7	7	6	21.482	188	188;74;119;34;40;46	0	58.625	0	0	5.9	6.4	12.8	6.4	45.2	45.2	25.5	17.6	23.4	45.2	0	0	0	12.2	18.6	31.4
P32921-2;P32921	Tryptophan--tRNA ligase, cytoplasmic;T1-TrpRS;T2-TrpRS	Wars	0	1	2	0	3	2	9	12	9	7	10	8	0	0	1	1	7	6	9	11	7	9	12	10	53.64	475	475;481	0	221.1	0	2.9	6.5	0	8.2	6.5	25.3	32.6	26.5	22.1	27.6	21.5	0	0	1.9	3.4	16.8	13.7
P33146	Cadherin-15	Cdh15	0	0	0	0	0	0	0	0	0	0	0	0	0	0	0	0	0	0	1	0	1	0	2	1	85.643	784	784	0.0020924	1.8589	0	0	0	0	0	0	0	0	0	0	0	0	0	0	0	0	0	0
P33175	Kinesin heavy chain isoform 5A	Kif5a	1	1	3	4	3	2	11	14	6	2	12	6	0	2	2	4	7	7	11	12	5	7	10	8	117.02	1027	1027	0	16.034	1.2	1.3	3.5	4	3.2	2.4	12.1	15.8	6.1	2.3	14.2	6.8	0	1.9	2.4	4.9	7.6	7.7
P33622;E9QP56	Apolipoprotein C-III	Apoc3	0	0	0	0	1	0	0	1	0	0	1	1	0	0	0	0	0	0	1	1	1	0	1	1	10.982	99	99;137	0	13.031	0	0	0	0	19.2	0	0	19.2	0	0	19.2	19.2	0	0	0	0	0	0
P34022;H7BX22	Ran-specific GTPase-activating protein	Ranbp1	0	2	1	2	4	0	4	2	5	3	5	3	1	2	3	2	3	4	3	3	4	2	3	4	23.596	203	203;153	0	11.83	0	9.9	5.4	10.8	20.7	0	15.3	7.9	20.7	14.3	20.7	14.3	5.4	8.9	15.3	9.9	15.3	18.7
P34152;P34152-3;P34152-4;P34152-2;P34152-5;P34152-6;P34152-9;P34152-7	Focal adhesion kinase 1	Ptk2	0	0	0	1	0	0	8	11	6	3	8	9	0	0	0	0	3	5	9	7	8	6	7	9	123.54	1090	1090;1052;1055;1083;957;916;360;509	0	34.116	0	0	0	0.9	0	0	9.1	9.3	7	3.6	9.2	9.2	0	0	0	0	3.4	5.5
P34884	Macrophage migration inhibitory factor	Mif	2	0	1	2	2	2	4	3	3	3	3	2	2	3	3	3	3	3	3	3	3	3	3	3	12.504	115	115	0	118.83	15.7	0	6.1	15.7	27.8	15.7	34.8	33.9	33.9	33.9	33.9	27.8	27.8	33.9	33.9	33.9	33.9	33.9
P34914;P34914-2	Bifunctional epoxide hydrolase 2;Cytosolic epoxide hydrolase 2;Lipid-phosphate phosphatase	Ephx2	0	0	0	0	2	0	6	11	4	4	6	6	1	1	1	0	3	4	11	7	6	5	6	7	62.515	554	554;536	0	135.69	0	0	0	0	3.8	0	15.2	28.5	9.7	9.7	14.1	15.2	1.6	1.6	1.6	0	7.2	9.4
P35123;A0A0A6YW28;A0A0A6YVY7;A0A0A6YWM7;A0A0A6YW63	Ubiquitin carboxyl-terminal hydrolase 4;Ubiquitin carboxyl-terminal hydrolase	Usp4	0	0	0	0	0	0	2	1	1	2	3	3	0	0	0	0	0	0	3	1	1	4	2	2	108.34	962	962;915;734;394;190	0	15.653	0	0	0	0	0	0	2.6	1.2	1.4	2.6	5	3.8	0	0	0	0	0	0
P35235;P35235-2	Tyrosine-protein phosphatase non-receptor type 11	Ptpn11	0	2	3	3	6	3	14	14	10	7	9	10	0	4	4	4	10	9	14	16	11	10	14	14	68.46	597	597;593	0	87.423	0	3.5	5	5	11.6	5.4	25.1	27.5	19.1	13.4	17.6	19.3	0	7	7.2	7.2	19.4	16.6
P35278;Q8C266;A2A5F5;A2A5F6	Ras-related protein Rab-5C	Rab5c	3	4	4	5	6	4	9	7	6	7	6	8	3	2	3	3	7	8	7	9	8	6	9	8	23.412	216	216;234;83;35	0	306.04	17.6	24.1	27.3	30.6	37.5	23.6	58.8	48.1	41.2	47.7	40.3	53.2	20.8	10.6	17.1	19.9	41.2	53.2
P35279	Ras-related protein Rab-6A	Rab6a	5	4	6	8	10	5	8	12	10	11	11	9	1	5	8	6	7	9	10	10	11	9	12	7	23.59	208	208	0	41.594	27.9	15.9	36.5	38	55.8	27.9	38.9	47.6	42.3	47.1	47.6	42.3	5.3	27.4	44.2	31.7	30.8	51
P35279-2;D3YV69	Ras-related protein Rab-6A	Rab6a	5	4	5	8	9	5	8	13	10	11	12	9	1	5	7	6	7	9	10	10	11	9	13	8	23.545	208	208;175	0.00020973	3.0412	27.9	15.9	26	38	45.2	27.9	38.9	58.2	42.3	47.1	58.2	42.3	5.3	27.4	33.7	31.7	30.8	51
P35282	Ras-related protein Rab-21	Rab21	0	2	1	2	2	2	5	5	4	4	3	4	2	0	2	3	4	4	4	3	5	5	5	5	24.106	222	222	0	176.32	0	10.4	5.9	10.4	11.7	10.4	28.4	28.4	23.9	23.9	18	23.9	10.4	0	11.7	18	23.9	23.9
P35283;A2CG35	Ras-related protein Rab-12	Rab12	0	0	0	1	1	1	8	10	6	3	4	4	0	0	1	2	4	5	8	8	6	4	6	5	27.328	243	243;291	0	27.803	0	0	0	8.2	4.5	4.5	34.6	43.2	28.8	16	19.3	20.6	0	0	8.2	11.9	21.8	25.5
P35285;A2ARZ7	Ras-related protein Rab-22A	Rab22a	0	0	0	0	0	0	3	3	0	2	0	1	0	0	0	0	0	0	2	4	4	1	0	3	21.802	194	194;187	0	20.414	0	0	0	0	0	0	24.7	19.1	0	10.8	0	6.7	0	0	0	0	0	0
P35290	Ras-related protein Rab-24	Rab24	0	0	1	0	0	2	3	2	2	2	2	2	0	0	0	0	2	2	1	2	6	3	2	3	23.144	203	203	0	29.747	0	0	5.4	0	0	9.9	24.6	13.8	11.3	11.3	11.3	12.3	0	0	0	0	11.3	11.3
P35293	Ras-related protein Rab-18	Rab18	1	0	2	3	3	3	5	9	5	4	8	6	1	1	1	0	3	4	7	7	6	5	5	5	23.035	206	206	0	126	9.2	0	10.7	21.8	16.5	19.4	28.6	51.9	31.1	27.2	46.6	35.9	9.2	9.2	9.2	0	21.8	25.7
P35436	Glutamate receptor ionotropic, NMDA 2A	Grin2a	0	0	0	1	0	0	6	5	4	3	4	5	0	0	2	0	4	2	5	7	8	7	9	7	165.42	1464	1464	0	38.691	0	0	0	0.5	0	0	5.2	4.7	3.2	2.9	3	4	0	0	1.5	0	3.6	1.9
P35438;A2AI17;A2AI14;A2AI21;P35438-2;A2AI19;A2AI16;A2AI20	Glutamate receptor ionotropic, NMDA 1	Grin1	0	0	1	1	1	6	14	12	7	9	9	8	0	1	3	1	5	9	12	12	9	8	11	12	105.48	938	938;922;943;959;885;901;906;922	0	36.973	0	0	1.2	1.7	1.7	5.8	15.6	12.5	8	8.4	10.1	8.3	0	0.9	3.7	1.7	5	9.1
P35486	Pyruvate dehydrogenase E1 component subunit alpha, somatic form, mitochondrial	Pdha1	4	5	6	8	11	8	20	20	15	14	21	18	3	6	7	9	14	11	20	20	20	14	19	21	43.231	390	390	0	323.31	10.5	12.8	17.9	22.6	26.7	18.7	45.1	48.2	29.7	31.3	48.5	43.1	7.7	14.4	18.5	21	30.3	29.2
P35505;D3Z2R9	Fumarylacetoacetase	Fah	1	0	0	2	1	0	2	4	3	1	3	2	0	1	2	1	2	3	4	6	4	3	5	3	46.175	419	419;141	0	59.764	2.4	0	0	5.5	2.4	0	4.8	14.6	7.9	2.4	11.7	5.5	0	2.4	6.2	2.4	9.5	8.4
P35550	rRNA 2-O-methyltransferase fibrillarin	Fbl	0	0	0	0	0	0	5	2	0	0	0	2	0	0	0	0	2	2	1	4	3	2	4	3	34.306	327	327	0	16.83	0	0	0	0	0	0	19.9	5.8	0	0	0	8	0	0	0	0	8	8
P35564	Calnexin	Canx	1	0	1	4	7	4	15	23	16	12	18	15	1	4	5	5	13	11	21	21	18	13	20	20	67.277	591	591	0	323.31	1.2	0	3	9	14.9	9.8	28.4	38.4	27.6	25.2	33.7	27.7	1.5	7.4	10.7	11	26.7	24.7
P35585;D3YZ71;Q9WVP1;Q9WVP1-2;S4R1Q4	AP-1 complex subunit mu-1	Ap1m1	0	0	0	1	2	1	9	10	10	6	8	11	0	0	0	2	2	3	8	8	10	8	10	8	48.542	423	423;181;423;425;107	0	90.412	0	0	0	2.4	5	1.9	28.6	31.7	28.8	17.3	25.3	30	0	0	0	5.2	4.3	7.8
P35700;B1AXW5;B1AXW6;B1AXW4	Peroxiredoxin-1	Prdx1	5	4	4	9	9	8	14	13	11	12	12	12	3	5	5	3	8	6	11	13	11	10	9	9	22.176	199	199;170;176;123	0	66.778	22.6	18.6	19.1	32.7	36.2	39.7	46.7	46.7	44.7	44.7	42.7	44.7	14.6	24.1	22.1	13.6	39.7	32.2
P35762	CD81 antigen	Cd81	0	0	0	1	1	0	1	1	1	2	1	1	0	0	0	0	1	2	2	2	2	1	1	1	25.814	236	236	0	197.61	0	0	0	8.5	8.5	0	8.5	8.5	8.5	11.9	8.5	8.5	0	0	0	0	8.5	11.9
P35802	Neuronal membrane glycoprotein M6-a	Gpm6a	3	1	2	3	5	3	6	6	5	5	5	6	1	3	5	5	6	6	6	5	5	5	5	5	31.149	278	278	0	323.31	12.6	4.3	8.6	12.6	13.7	12.6	19.4	14.4	13.7	13.7	13.7	19.4	5.8	14	13.7	15.1	19.4	19.4
P35821	Tyrosine-protein phosphatase non-receptor type 1	Ptpn1	0	0	0	0	0	0	5	3	1	0	2	3	0	0	0	0	0	0	3	3	2	1	3	2	49.593	432	432	0	7.254	0	0	0	0	0	0	12.3	7.2	2.5	0	5.1	7.4	0	0	0	0	0	0
P35822	Receptor-type tyrosine-protein phosphatase kappa	Ptprk	0	0	0	0	0	0	1	0	0	0	0	0	0	0	0	0	0	0	2	0	0	0	0	0	164.18	1457	1457	0.005708	1.5174	0	0	0	0	0	0	0.9	0	0	0	0	0	0	0	0	0	0	0
P35922;E9QAT0;D3Z6U8;E9QNF5;Q6AXB7;P35922-9;P35922-8;P35922-3;P35922-7;P35922-2;E9QAS9;E9QAS8;P35922-11;P35922-10;P35922-5;P35922-4;P35922-12;P35922-6	Fragile X mental retardation protein 1 homolog	Fmr1	0	0	1	0	2	1	5	8	3	2	3	2	0	0	1	0	3	2	8	7	4	3	6	5	68.988	614	614;589;591;593;614;568;581;589;593;602;585;631;415;427;436;448;491;512	0	86.126	0	0	2.4	0	3.7	2.4	9.9	14.5	6.8	5.5	5.2	4.7	0	0	2.4	0	5.2	3.7
P35979	60S ribosomal protein L12	Rpl12	0	0	1	2	2	0	3	3	3	3	3	3	1	0	1	2	2	3	3	3	3	3	3	3	17.804	165	165	0	97.039	0	0	9.7	15.2	15.2	0	24.2	24.2	24.2	24.2	24.2	24.2	9.7	0	5.5	14.5	15.2	24.2
P35980;G3UZJ6;G3UZK4;G3UYV6;G3UX28	60S ribosomal protein L18	Rpl18	2	3	2	3	5	4	6	6	7	5	7	5	2	2	4	4	4	4	6	5	5	4	5	6	21.644	188	188;126;136;57;80	0	109.3	13.8	19.7	13.8	18.6	30.3	24.5	37.8	32.4	34	25	37.8	29.8	12.8	13.8	23.9	23.9	23.9	23.9
P36552	Oxygen-dependent coproporphyrinogen-III oxidase, mitochondrial	Cpox	0	0	0	0	0	0	2	3	2	2	4	2	0	0	0	0	1	0	4	5	3	2	5	3	49.714	443	443	0	17.038	0	0	0	0	0	0	5	10.8	5	5	11.5	5	0	0	0	0	2	0
P36898;P36895;Q60607	Bone morphogenetic protein receptor type-1B;Bone morphogenetic protein receptor type-1A;Receptor protein serine/threonine kinase	Bmpr1b;Bmpr1a	0	0	0	0	0	0	0	1	0	0	0	0	0	0	0	0	0	0	0	1	0	0	0	0	56.944	502	502;532;500	0.0024663	1.8386	0	0	0	0	0	0	0	2.6	0	0	0	0	0	0	0	0	0	0
P36916;P36916-2	Guanine nucleotide-binding protein-like 1	Gnl1	2	2	3	5	7	3	13	14	7	7	11	8	0	1	5	4	9	8	15	14	10	7	14	15	68.77	607	607;430	0	202.56	3.8	3.8	6.6	8.1	11.7	5.3	23.6	24.4	14	10.7	18.3	16.5	0	1.5	7.4	7.9	15.5	13.7
P37040;Q05DV1;E9Q997;E9PVT9;F6R7H8	NADPH--cytochrome P450 reductase	Por	0	0	2	1	5	2	13	10	11	8	10	13	1	0	0	1	3	9	11	11	12	8	13	14	77.043	678	678;649;274;219;168	0	121.83	0	0	2.9	1.6	8.1	2.8	24.9	19.6	19.6	11.8	17.8	22.1	1.6	0	0	1.2	5	16.5
P37804	Transgelin	Tagln	1	0	0	0	1	1	4	9	4	2	4	3	0	0	2	1	3	2	8	6	1	6	7	3	22.576	201	201	0	37.751	5.5	0	0	0	5.5	5.5	21.4	41.8	22.4	12.4	14.4	15.9	0	0	10	4.5	16.9	11.4
P38060;Q8JZS7;V9GXD2;V9GWZ9;D3YVU9	Hydroxymethylglutaryl-CoA lyase, mitochondrial	Hmgcl	0	0	0	1	2	0	4	2	2	2	2	3	0	2	1	0	3	1	2	5	4	2	2	3	34.238	325	325;343;177;240;311	0	55.911	0	0	0	2.5	5.5	0	14.8	10.8	6.5	5.5	6.8	12.6	0	5.5	3.4	0	12.3	2.5
P38585;F6ZXS5	Tubulin--tyrosine ligase	Ttl	0	0	0	0	0	0	1	3	0	0	0	0	0	0	0	0	0	0	4	3	0	1	1	0	43.136	377	377;199	0	7.3172	0	0	0	0	0	0	3.4	8.5	0	0	0	0	0	0	0	0	0	0
P38647	Stress-70 protein, mitochondrial	Hspa9	10	5	11	12	16	19	25	28	24	24	28	22	4	9	14	8	21	18	24	28	29	22	27	24	73.46	679	679	0	323.31	20	10	20.3	23.3	28.9	34.2	42	42.7	39	38.6	44.6	35.8	7.5	16.5	25.2	15.6	34	32.1
P39038;Q80ZV4	Cadherin-4	Cdh4	0	0	0	0	0	0	4	2	3	1	2	1	0	0	0	0	1	0	3	4	1	1	3	2	100.03	913	913;334	0.00021542	3.3634	0	0	0	0	0	0	4.7	2.6	2.7	1.2	2.7	1.8	0	0	0	0	1.8	0
P39053-3;F6TH70;F6RRH9	Dynamin-1	Dnm1	20	20	28	32	38	29	52	58	47	43	55	46	15	26	26	28	41	34	57	57	49	47	52	50	95.926	851	851;148;53	0	8.6288	27.4	25	35.7	37.6	45.6	35.3	54.2	58.2	45.8	44.3	56.9	51.8	22.3	33.1	35	38	47	40.7
P39053-4;P39053;F6W8Z8;D6RH60	Dynamin-1	Dnm1	20	21	28	32	40	30	53	57	50	43	55	46	15	26	28	28	44	35	57	58	51	50	54	51	97.423	864	864;867;283;59	0	181.52	27	25.6	35.2	39	45.8	37.6	55.4	56.5	48.1	45.8	57.3	53.1	22	32.6	37.5	38.7	51	41.3
P39053-6	Dynamin-1	Dnm1	19	20	26	29	37	28	52	55	46	39	54	44	15	25	26	25	41	32	56	55	50	46	55	51	97.283	864	864	0	323.31	25.6	24.1	33.7	35.4	44.2	34.1	54.4	56.5	44.4	42.1	56.1	50.9	22	31.2	34	35.1	47.5	37.7
P39087;D3Z797;P39087-2;Q6PAQ0;E9Q2Y1;F6Z3M4;F6QF13;Q60934	Glutamate receptor ionotropic, kainate 2	Grik2	0	0	0	0	1	1	3	4	4	1	3	1	0	0	0	0	2	1	4	3	3	4	3	4	102.49	908	908;893;869;338;832;866;895;836	0	36.175	0	0	0	0	1.7	1.4	4.4	5.6	5.5	1.7	4.6	1.7	0	0	0	0	3.1	1.7
P39688;D3YZ57;P39688-2;D3YZA2;D3YVZ0;P14234	Tyrosine-protein kinase Fyn;Non-specific protein-tyrosine kinase	Fyn	1	1	1	1	1	1	8	4	2	2	6	6	0	1	0	0	2	0	9	9	6	4	8	10	60.674	537	537;482;534;114;36;517	0	61.855	1.5	1.5	1.5	1.5	1.5	1.5	15.5	7.8	3.4	3.4	12.3	13.4	0	1.5	0	0	3.2	0
P40124;B1ARS0	Adenylyl cyclase-associated protein 1	Cap1	2	3	7	7	10	7	15	15	14	11	16	12	3	5	6	8	12	10	14	14	15	14	15	14	51.564	474	474;164	0	323.31	4.4	15.4	20	27.8	29.5	25.5	46.4	44.3	44.3	33.8	46.6	44.1	16	15.4	19	30	38.4	38.2
P40142;E0CY51	Transketolase	Tkt	5	4	6	12	16	9	24	27	22	19	27	22	5	7	10	13	19	18	26	26	26	23	23	21	67.63	623	623;42	0	323.31	9	7.7	9.6	26.5	36.3	16.1	46.5	47	41.3	31.8	48.3	42.7	9	15.4	19.3	27	35.6	34
P40237;A2AIJ1;A2AIJ2	CD82 antigen;Tetraspanin	Cd82	0	0	1	2	3	2	3	2	2	1	3	3	0	0	1	2	3	3	3	3	2	3	2	2	29.628	266	266;179;146	0	18.517	0	0	4.5	8.6	12.8	8.3	12.8	8.6	8.3	4.1	12.8	12.8	0	0	4.5	8.6	12.8	12.8
P40240	CD9 antigen	Cd9	0	0	0	0	1	0	2	1	2	1	1	1	0	0	0	0	1	0	1	0	1	1	1	1	25.258	226	226	0	58.594	0	0	0	0	5.3	0	5.3	3.1	5.3	5.3	3.1	3.1	0	0	0	0	3.1	0
P40336;P40336-2	Vacuolar protein sorting-associated protein 26A	Vps26a	0	1	1	1	2	2	8	9	6	4	7	5	0	1	2	1	2	4	6	5	5	6	8	9	38.113	327	327;359	0	90.041	0	3.7	5.5	5.5	9.2	5.8	27.5	33.3	20.8	18.3	29.1	21.1	0	2.1	5.8	2.1	10.7	16.8
P40630;P40630-2;D3Z0F3	Transcription factor A, mitochondrial	Tfam	0	0	1	0	1	0	4	6	4	5	7	4	0	0	1	1	1	1	5	4	3	5	3	6	27.987	243	243;215;143	0	38.556	0	0	2.9	0	2.9	0	17.7	23.9	15.6	17.3	29.2	15.2	0	0	3.3	3.3	3.3	2.9
P41105;F6Z0X0	60S ribosomal protein L28	Rpl28	2	1	1	2	3	2	3	4	2	3	4	2	0	1	1	1	4	2	6	5	5	2	3	3	15.733	137	137;85	0	36.823	16.1	8	8	16.1	21.2	16.1	21.2	29.2	15.3	23.4	28.5	16.1	0	8	8	8	26.3	16.1
P41216;D3Z041;D3Z457;D3YVF6;F6WNZ2	Long-chain-fatty-acid--CoA ligase 1	Acsl1	0	0	0	0	1	1	10	12	5	4	8	6	0	0	0	2	6	7	11	9	7	6	10	7	77.951	699	699;699;137;86;95	0	18.651	0	0	0	0	1.1	1.7	14.9	16.9	7.3	5.6	11.7	8.9	0	0	0	2.7	9	9.4
P41234;A2AJ26	ATP-binding cassette sub-family A member 2	Abca2	0	0	0	0	0	0	3	3	1	2	0	1	0	0	0	0	1	2	4	4	1	2	3	2	270.51	2434	2434;2433	0	20.006	0	0	0	0	0	0	1.9	2.1	0.3	1.4	0	0.7	0	0	0	0	0.5	0.9
P41241	Tyrosine-protein kinase CSK	Csk	0	0	0	0	0	0	2	1	2	0	2	4	0	0	0	0	0	0	2	1	2	2	1	1	50.716	450	450	0	5.938	0	0	0	0	0	0	5.1	2.9	4.4	0	5.6	9.6	0	0	0	0	0	0
P41242;D3Z4T5;P41242-3;P41242-2	Megakaryocyte-associated tyrosine-protein kinase;Non-specific protein-tyrosine kinase	Matk	0	1	0	1	1	1	1	1	0	0	1	1	0	0	0	0	2	1	2	1	2	2	0	2	56.056	505	505;466;465;506	0	13.564	0	4	0	4	4	4	4	4	0	0	2.2	2.2	0	0	0	0	6.1	4
P42125	Enoyl-CoA delta isomerase 1, mitochondrial	Eci1	0	2	2	2	3	3	7	7	4	4	6	7	1	1	0	0	3	2	8	8	6	4	7	6	32.25	289	289	0	101.97	0	10.4	10.7	10.7	15.2	15.2	28	28	18	18.7	24.6	27.3	4.5	4.5	0	0	15.2	10.7
P42208;E9Q3V6;F6WYM0;D3YYB1;D3Z3C0;D3Z1S1;F6UKN5;D3YZU7;D3YV76;G3UYQ0	Septin-2	2019-09-02	0	1	2	1	2	3	8	9	6	7	8	7	1	1	1	2	4	6	9	8	8	6	8	9	41.525	361	361;321;212;213;221;177;107;120;77;45	0	245.65	0	3.9	8.6	3.9	7.2	9.1	31.6	36	24.1	23.8	31	24.4	3.9	3.9	3.9	5.8	17.5	24.1
P42225;Q8C3V4;A0A087WSP5;Q99K94;Q8CFQ1;A0A087WRI1	Signal transducer and activator of transcription 1;Signal transducer and activator of transcription	Stat1	0	0	0	0	0	0	3	2	2	0	2	1	0	0	0	0	1	1	1	1	1	2	3	2	87.196	749	749;749;755;712;243;131	0	4.9754	0	0	0	0	0	0	5.1	3.5	2.9	0	2.9	1.6	0	0	0	0	1.7	1.7
P42227;P42227-2;P42227-3;B7ZC18	Signal transducer and activator of transcription 3;Signal transducer and activator of transcription	Stat3	0	0	0	0	0	0	1	1	1	0	1	1	0	0	0	0	2	3	0	2	1	2	1	1	88.053	770	770;722;769;744	0	77.084	0	0	0	0	0	0	1.4	1.7	1.7	0	1.4	1.7	0	0	0	0	4.8	6.5
P42337;D3YY41	Phosphatidylinositol 4,5-bisphosphate 3-kinase catalytic subunit alpha isoform	Pik3ca	0	0	0	0	0	0	1	1	1	0	1	0	0	0	0	0	0	0	1	1	1	0	1	0	124.41	1068	1068;946	0.00020907	2.9963	0	0	0	0	0	0	0.8	0.8	1	0	1	0	0	0	0	0	0	0
P42567;H3BK65;Q5JC28;F6W2Q5;P42567-2;H3BJB8	Epidermal growth factor receptor substrate 15	Eps15	0	0	0	1	3	2	7	5	4	5	6	6	0	0	1	0	4	3	6	7	11	4	7	5	98.47	897	897;933;793;764;581;103	0	124.85	0	0	0	2.2	5.5	3.2	11.5	7.5	6.6	8.4	9.9	9.9	0	0	1.4	0	6.7	4.5
P42669	Transcriptional activator protein Pur-alpha	Pura	2	3	4	4	7	5	8	9	6	5	8	8	2	5	3	3	7	6	10	9	8	7	10	10	34.883	321	321	0	323.31	11.2	18.4	15.3	20.6	26.5	20.6	35.2	37.7	29.6	20.9	34.6	34.6	9.7	23.4	17.8	18.1	32.4	23.4
P42703;P42703-2	Leukemia inhibitory factor receptor	Lifr	0	0	0	0	0	0	0	1	1	0	0	1	0	0	0	0	0	0	0	0	0	0	0	0	122.57	1092	1092;719	0.00021692	3.447	0	0	0	0	0	0	0	1.5	0.7	0	0	0.9	0	0	0	0	0	0
P42859;G3X9H5;P42859-2	Huntingtin	Htt	0	0	0	1	0	1	17	25	14	7	17	19	0	1	1	2	13	9	27	25	20	19	19	21	344.69	3119	3119;3120;2639	0	323.31	0	0	0	0.4	0	0.4	6.7	9.4	5.8	3.3	6.1	7.7	0	0.2	0.5	1.4	5.2	3.9
P42932;H3BL49;H3BJB6;H3BLL1;H3BKG2;H3BKR8	T-complex protein 1 subunit theta	Cct8	5	5	12	12	11	13	18	19	18	20	20	16	8	13	14	13	19	21	20	22	24	19	18	18	59.555	548	548;489;239;132;158;71	0	106.8	10.2	11.9	25.5	25.7	23.9	27	36.5	36.5	35.9	40	38	29.9	16.1	26.8	27.6	26.8	38.1	40.9
P43006;A2APL5;P43006-2;P43006-3;F7CAM6;A2AQI7	Excitatory amino acid transporter 2;Amino acid transporter	Slc1a2	4	4	5	7	8	6	11	12	9	9	10	10	5	5	5	6	8	6	12	12	11	10	10	13	62.03	572	572;561;569;558;196;157	0	323.31	8	7.9	8	14.2	16.1	12.6	22.2	25.3	18.4	18.4	18.4	18.4	7.5	8.4	10.8	11.5	15.6	14.2
P43274	Histone H1.4	Hist1h1e	6	4	7	9	7	8	11	9	6	9	8	8	1	4	4	6	6	7	9	8	9	9	8	9	21.977	219	219	0	77.623	26	24.7	24.7	21.9	26.5	26	33.8	31.1	22.8	30.6	24.7	26.9	5	16.9	15.1	22.4	22.8	22.8
P43275	Histone H1.1	Hist1h1a	3	2	2	5	4	3	7	7	5	4	6	5	0	3	2	2	3	5	5	6	5	6	5	5	21.785	213	213	0	102.85	14.6	14.6	14.6	20.7	15	14.6	32.4	29.6	20.2	20.2	29.6	23.9	0	19.2	4.7	4.7	14.6	23.9
P43276	Histone H1.5	Hist1h1b	2	0	5	4	4	4	5	6	4	5	5	6	1	2	4	2	4	5	8	5	7	7	5	6	22.576	223	223	0	22.861	12.6	0	22.4	14.8	18.4	17.9	24.7	27.8	18.4	22.4	23.3	26.5	5.4	12.1	17.9	10.3	18.4	22.4
P43277	Histone H1.3	Hist1h1d	6	4	5	7	8	7	10	7	6	8	8	7	2	3	4	7	5	7	8	6	9	9	7	8	22.099	221	221	0	46.115	24	17.2	17.2	18.1	26.2	24.4	31.7	28.1	22.6	28.5	24.4	19.5	10.4	9.5	15.4	22.6	22.6	22.6
P43406;A2AKI5;F6W6Q6;F6RWM8;B7ZCI9	Integrin alpha-V;Integrin alpha-V heavy chain;Integrin alpha-V light chain	Itgav	0	0	0	1	1	0	5	6	5	4	6	5	1	0	0	1	4	3	4	7	4	4	5	6	115.36	1044	1044;1008;120;59;135	0	30.625	0	0	0	0.9	1	0	5.7	6.2	5.7	4.4	6.3	6.3	1.2	0	0	1.2	4.8	3.4
P45376;D3YVJ7	Aldose reductase	Akr1b1;Akr1b3	1	1	1	2	4	0	8	8	4	5	8	7	2	2	3	3	4	4	7	7	7	6	8	11	35.732	316	316;176	0	104.65	4.4	4.4	4.4	7.3	12.7	0	31.6	27.8	12.3	15.8	28.5	27.8	7.3	7	9.8	10.4	13.3	13.6
P45591	Cofilin-2	Cfl2	2	3	3	4	3	3	5	6	4	5	4	4	2	4	3	3	6	3	6	5	6	6	6	7	18.709	166	166	0	231.92	18.7	23.5	25.9	30.7	25.9	23.5	39.2	47	30.7	34.9	31.9	27.7	18.7	30.7	25.9	23.5	43.4	23.5
P45878	Peptidyl-prolyl cis-trans isomerase FKBP2	Fkbp2	0	1	1	1	1	2	3	2	2	1	2	2	0	1	1	1	1	2	3	3	3	2	2	2	15.344	140	140	0	77.987	0	8.6	8.6	8.6	8.6	28.6	20	9.3	28.6	8.6	28.6	9.3	0	8.6	20	8.6	8.6	28.6
P45952;D6RFD7	Medium-chain specific acyl-CoA dehydrogenase, mitochondrial	Acadm	0	0	2	3	4	1	7	9	3	5	7	7	0	0	2	3	7	4	8	8	8	6	9	9	46.481	421	421;157	0	123.87	0	0	6.7	9.5	11.9	2.9	18.1	30.6	9	13.8	19	20.4	0	0	5.9	8.6	17.8	11.4
P46061	Ran GTPase-activating protein 1	Rangap1	0	0	0	1	3	2	5	6	4	2	3	5	0	0	3	4	3	3	6	8	6	7	8	10	63.53	589	589	0	34.371	0	0	0	2	5.9	4.1	10.9	11.4	7.8	4.1	5.6	10.9	0	0	6.1	8.8	7	6.8
P46096	Synaptotagmin-1	Syt1	9	8	9	9	14	8	17	20	17	15	16	16	5	12	9	7	14	15	20	19	18	17	19	19	47.417	421	421	0	323.31	26.8	24.7	24.7	23.8	33.5	22.1	42.8	44.9	42.5	37.3	37.5	37.5	15.4	30.6	26.6	18.8	36.3	40.1
P46097	Synaptotagmin-2	Syt2	3	3	4	5	7	6	12	15	14	11	13	13	3	5	5	4	11	9	14	13	15	12	14	15	47.262	422	422	0	323.31	8.8	8.8	9.5	15.2	19.2	14	29.9	40.3	35.3	29.9	32.7	32.7	8.8	10.7	12.6	6.6	32.2	27.5
P46414	Cyclin-dependent kinase inhibitor 1B	Cdkn1b	1	1	1	1	1	1	1	1	2	0	0	2	0	1	1	1	1	1	1	1	2	2	3	1	22.193	197	197	0	23.907	6.6	6.6	6.6	6.6	6.6	6.6	6.6	6.6	10.7	0	0	13.2	0	6.6	6.6	6.6	6.6	6.6
P46460;G3UX86;G3UX98	Vesicle-fusing ATPase	Nsf	18	10	19	24	29	26	42	44	37	34	43	36	10	17	21	19	28	29	38	36	38	37	37	37	82.613	744	744;210;76	0	323.31	23.7	12.6	26.7	26.5	35.2	33.2	53.6	51.1	43.5	39	44.8	40.6	12.1	22.8	25.9	22	35.1	35.3
P46467	Vacuolar protein sorting-associated protein 4B	Vps4b	0	0	0	0	0	0	3	3	4	0	3	2	0	0	0	0	1	1	3	4	2	3	2	3	49.419	444	444	0	5.6404	0	0	0	0	0	0	7	9	11.3	0	9.7	5.2	0	0	0	0	2.7	3.6
P46471;Q8BVQ9	26S protease regulatory subunit 7	Psmc2	0	1	2	4	6	1	10	15	12	11	15	15	1	2	6	3	8	6	16	15	15	11	15	14	48.647	433	433;475	0	262.08	0	3	5.5	11.3	15.7	3	28.2	37.2	27.9	28.6	35.6	36.7	2.8	6	16.2	8.8	20.8	16.4
P46638;P62492;G3UY29;E9Q3P9;F8WGS1;G3UZD3;G3UZL4;E9Q6B3;Q9WTL2;E9PZB2;F6R2Z5;D3YYB3	Ras-related protein Rab-11B;Ras-related protein Rab-11A	Rab11b;Rab11a	2	3	2	5	5	5	8	13	12	10	9	11	2	4	6	7	8	8	10	11	9	10	11	8	24.489	218	218;216;149;153;155;193;125;86;213;80;87;138	0	323.31	9.6	13.8	14.7	28.9	28.4	27.1	45.4	61.5	57.8	49.1	45.4	54.1	14.2	25.2	33	36.2	38.1	39
P46656	Adrenodoxin, mitochondrial	Fdx1	0	0	0	0	1	1	1	0	1	1	0	1	0	0	0	0	0	0	1	1	1	0	0	1	20.123	188	188	0.0098531	1.2729	0	0	0	0	4.8	4.8	4.8	0	4.8	4.8	0	4.8	0	0	0	0	0	0
P46660	Alpha-internexin	Ina	18	17	20	24	27	25	27	32	31	31	30	29	11	20	19	24	29	26	33	33	31	29	30	27	55.382	501	501	0	323.31	34.3	30.3	41.1	45.1	46.3	43.7	46.5	56.1	48.7	51.9	45.9	49.7	27.5	44.7	36.3	48.1	53.9	44.7
P46662;F7D6P2;E9PW99;F8WJ43;P46662-2	Merlin	Nf2	0	0	0	0	0	0	0	1	0	0	0	0	0	0	0	0	0	0	1	2	0	0	0	0	69.775	596	596;159;251;521;591	0.0013659	2.1333	0	0	0	0	0	0	0	1.8	0	0	0	0	0	0	0	0	0	0
P46664	Adenylosuccinate synthetase isozyme 2	Adss	0	2	2	3	4	1	7	9	7	6	10	5	0	2	3	2	7	6	9	10	8	7	10	10	50.02	456	456	0	127.85	0	7	7.5	9.9	11.6	2.4	21.1	27	21.9	14.5	27.9	16.2	0	7	9.4	7	20.4	18
P46735;E9QNH6;E9Q580;Q7TQD7;P46735-2;D3YV80;O88329	Unconventional myosin-Ib	Myo1b	0	0	0	0	0	0	3	7	2	2	4	5	0	0	0	0	1	2	7	7	3	5	4	7	128.56	1107	1107;1078;1084;1136;1078;299;1043	0	17.498	0	0	0	0	0	0	2.6	5.8	1.8	1.4	3.2	4.9	0	0	0	0	0.7	1.5
P46737;P46737-2;A3KGA8;E9Q0P6	Lys-63-specific deubiquitinase BRCC36	Brcc3	0	0	0	1	1	0	4	0	3	2	1	3	0	0	0	0	1	2	4	2	3	1	3	1	33.34	291	291;247;158;50	0	17.592	0	0	0	5.8	5.8	0	16.5	0	13.1	8.9	5.8	8.9	0	0	0	0	5.8	6.5
P46935;V9GWV8;Q3V335;V9GXK3;V9GXS6	E3 ubiquitin-protein ligase NEDD4	Nedd4	0	0	1	1	3	1	8	9	5	5	8	5	1	1	1	1	4	5	11	8	7	7	10	8	102.71	887	887;197;305;195;30	0	74.671	0	0	1.1	1.1	4.1	1.1	11.7	12.2	6.3	6.4	9.2	7	1.1	1.1	1.1	1.5	5	6.3
P46978;D3YZN5	Dolichyl-diphosphooligosaccharide--protein glycosyltransferase subunit STT3A	Stt3a	0	0	0	0	0	0	2	4	2	1	3	4	0	0	0	0	0	2	4	5	4	2	2	3	80.597	705	705;90	0	12.159	0	0	0	0	0	0	2.6	5.2	2.8	1.6	3.5	5.1	0	0	0	0	0	3.3
P47199;A0A0A6YXR4;A0A0A6YVS7;V9GXY8;D3YWU6;D3Z4Q4;D3Z2X0;D3YUG9;A0A0G2JFU5	Quinone oxidoreductase	Cryz	0	0	0	1	2	2	6	5	6	5	6	5	1	1	1	1	2	5	5	8	6	5	6	6	35.268	331	331;302;172;223;98;137;152;173;56	0	22.668	0	0	0	3.3	5.7	5.7	27.5	21.5	26.6	22.4	28.4	25.1	3.3	2.4	2.4	2.4	9.1	22.1
P47708	Rabphilin-3A	Rph3a	4	5	5	10	12	6	17	20	16	16	20	17	3	5	7	6	13	11	17	19	18	17	15	20	75.488	681	681	0	323.31	8.1	12.9	14.1	24.7	28.8	14.5	34.5	36.3	33.2	31.3	36	35.2	8.2	12.2	17.5	12.9	28	20.9
P47738;A0A0G2JEU1;A0A0G2JF60;A0A0G2JFQ0;D3YYF3	Aldehyde dehydrogenase, mitochondrial	Aldh2	3	2	5	9	12	5	15	16	15	13	15	15	3	3	6	6	14	12	15	17	14	15	16	15	56.537	519	519;471;196;229;185	0	259.05	4.2	5.8	12.7	22.2	25.8	11.4	37.2	36.6	36	30.8	38.7	38.7	8.5	7.3	15	14.5	38.3	33.9
P47740;B1AV77;B1ATI0;P47739	Fatty aldehyde dehydrogenase;Aldehyde dehydrogenase	Aldh3a2	0	0	1	4	3	4	9	8	6	3	7	8	0	1	4	3	3	2	10	10	8	6	6	9	53.97	484	484;487;532;453	0	44.974	0	0	2.5	9.7	7.2	10.7	20.2	14.3	12	5	15.7	18.2	0	2.5	10.1	7.6	7.2	6
P47743;Q05BD6;D3YZL1	Metabotropic glutamate receptor 8	Grm8	0	0	0	0	0	1	0	1	0	0	0	0	0	0	0	0	0	0	1	2	0	0	1	1	101.83	908	908;908;294	0.00022878	4.3272	0	0	0	0	0	0.9	0	2.2	0	0	0	0	0	0	0	0	0	0
P47746	Cannabinoid receptor 1	Cnr1	0	1	0	2	2	1	4	3	2	2	3	3	1	2	2	2	2	2	4	2	3	3	5	5	52.83	473	473	0	8.339	0	2.1	0	4.4	4.4	2.1	8	6.3	4.4	4.4	6.3	6.3	2.1	4.4	4.4	4.4	4.4	4.4
P47754;D6RCW7	F-actin-capping protein subunit alpha-2	Capza2	4	3	5	6	7	7	13	10	10	10	12	11	1	3	4	4	10	7	13	11	12	12	12	10	32.967	286	286;174	0	323.31	16.8	13.3	23.1	23.1	39.2	31.1	56.6	48.3	53.5	49.7	56.6	56.3	4.2	10.5	18.5	17.8	50.3	35
P47757	F-actin-capping protein subunit beta	Capzb	4	3	5	8	10	9	11	10	10	10	10	8	1	3	5	3	9	6	9	9	10	8	10	11	31.345	277	277	0.00099167	2.2971	10.5	8.7	15.5	27.8	30.3	26	33.6	33.6	29.2	27.4	27.8	27.1	2.5	9	17.7	10.5	28.5	16.2
P47757-4;P47757-2;A2AMW0;F7CAZ6;A0A0A0MQI9;F6YHZ8	F-actin-capping protein subunit beta	Capzb	6	4	7	9	11	8	13	13	12	13	13	12	1	5	6	6	10	8	11	13	12	10	12	14	33.767	301	301;272;260;204;110;188	0	323.31	20.6	10.6	25.2	28.2	30.6	20.9	32.6	33.2	28.6	27.6	30.2	30.2	2.3	13.6	18.6	15.3	25.9	20.6
P47791-2;P47791	Glutathione reductase, mitochondrial	Gsr	0	0	1	2	3	2	4	6	3	3	6	6	0	0	0	0	3	4	8	8	5	7	5	4	51.073	474	474;500	0	123.28	0	0	2.5	5.9	10.3	9.3	13.3	20	10.3	10.3	22.8	22.8	0	0	0	0	10.1	15.4
P47802;F7C846;D3Z3F4;D3YVW0;G3UYJ5;G3XA75;G3UXX9;G3UXB5	Metaxin-1	Mtx1	1	1	1	1	5	5	7	5	4	3	4	5	0	1	2	2	6	4	7	6	2	7	5	5	35.623	317	317;461;360;430;162;172;185;30	0	77.394	4.4	4.4	4.4	4.4	14.8	13.2	25.6	15.8	14.8	12.6	14.8	17	0	2.8	7.3	7.6	22.4	17.4
P47809;B1ATL6;M0QW52;M0QWR0;M0QWG5	Dual specificity mitogen-activated protein kinase kinase 4	Map2k4	1	0	1	0	0	2	7	8	6	6	7	8	0	1	1	1	3	4	11	9	9	4	8	8	44.113	397	397;206;130;90;101	0	89.31	2.3	0	2.3	0	0	5.3	21.2	27.2	19.6	19.6	24.2	24.2	0	3	2.3	2.8	10.1	11.8
P47811;P47811-3;B2KF34;B2KF35;P47811-2	Mitogen-activated protein kinase 14	Mapk14	0	0	0	0	0	0	1	1	0	0	0	0	0	0	0	0	0	0	1	1	0	0	0	0	41.287	360	360;360;203;258;257	0.0033854	1.7514	0	0	0	0	0	0	2.5	2.5	0	0	0	0	0	0	0	0	0	0
P47856;P47856-2;Q9Z2Z9;D3YYE0;D3YYD9	Glutamine--fructose-6-phosphate aminotransferase [isomerizing] 1	Gfpt1	0	0	0	0	0	0	3	4	1	0	1	0	0	0	0	0	1	1	5	4	4	1	3	1	78.538	697	697;681;682;102;124	0	24.486	0	0	0	0	0	0	4.4	6.7	1.3	0	2.3	0	0	0	0	0	2	1.1
P47857;P47857-2;P47857-3	ATP-dependent 6-phosphofructokinase, muscle type	Pfkm	3	2	6	7	13	5	27	26	22	19	22	23	2	5	7	6	18	18	24	27	23	23	27	24	85.268	780	780;850;931	0	323.31	3.3	2.2	9.1	10.8	19.2	7.4	37.3	36.2	32.2	29.2	32.1	33.2	2.4	6.2	9.2	8.7	28.2	27.8
P47867;P47867-2	Secretogranin-3	Scg3	0	0	0	0	0	0	4	1	1	1	2	3	0	0	0	0	2	0	2	2	2	2	2	3	53.326	471	471;466	0	10.78	0	0	0	0	0	0	9.6	3	2.1	2.1	5.5	10.8	0	0	0	0	4.7	0
P47911;E9PUX4	60S ribosomal protein L6	Rpl6;Gm5428	2	3	3	5	3	3	9	8	6	5	7	10	2	0	4	4	5	7	5	9	7	6	8	11	33.509	296	296;296	0	237.5	6.4	6.8	6.8	12.2	7.1	6.8	27.4	27.4	16.9	12.5	16.6	29.7	5.4	0	15.5	16.2	18.9	24.3
P47915;F6QL70;D3Z1N9;F6YH22;W4VSN7;F6VZG1	60S ribosomal protein L29	Rpl29;Gm17669;Gm10709;Gm5218;Gm3550	0	0	0	0	0	0	2	3	2	1	2	1	0	0	1	0	2	1	2	2	2	1	2	1	17.587	160	160;154;160;154;160;148	0.0013677	2.143	0	0	0	0	0	0	11.9	18.8	11.9	5	11.9	6.9	0	0	5	0	11.9	5
P47934;H7BX88;B7ZDD7;F7BF80;A2AWJ5	Carnitine O-acetyltransferase	Crat	0	0	0	2	3	0	7	8	5	4	5	7	0	0	2	0	6	1	7	5	9	5	7	8	70.839	626	626;605;205;201;132	0	39.67	0	0	0	3.2	5	0	12.5	13.9	9.9	7.8	8.6	12.3	0	0	4.2	0	10.1	1.4
P47941	Crk-like protein	Crkl	0	0	0	1	2	0	9	9	4	3	4	5	0	0	0	0	3	3	7	6	7	4	9	7	33.83	303	303	0	155.64	0	0	0	4	12.2	0	40.6	42.2	21.5	17.5	20.8	26.1	0	0	0	0	17.2	17.2
P47955;E9Q3T0	60S acidic ribosomal protein P1	Rplp1;Gm10073	0	0	0	0	0	0	1	1	0	0	0	1	0	0	1	1	0	1	1	0	0	1	1	1	11.475	114	114;114	0.00022619	4.1739	0	0	0	0	0	0	14	14	0	0	0	14	0	0	14	14	0	14
P47962;D3YYV8	60S ribosomal protein L5	Rpl5	0	0	1	1	5	0	7	7	6	5	8	7	0	1	1	2	4	4	6	7	5	4	8	6	34.4	297	297;163	0	26.091	0	0	4.7	4.7	18.9	0	22.6	19.2	18.5	16.2	23.6	21.9	0	3	4.7	7.7	15.5	13.8
P47963	60S ribosomal protein L13	Rpl13	2	1	3	5	5	4	6	6	5	5	7	7	1	2	2	4	4	5	7	6	6	5	3	5	24.305	211	211	0	131.23	10	5.2	11.4	22.3	21.8	19.9	29.9	29.4	25.6	25.1	34.1	34.1	5.2	9.5	9	19	19	24.2
P48024;Q9CXU9;J3QPZ8;J3QN87	Eukaryotic translation initiation factor 1;Eukaryotic translation initiation factor 1b	Eif1;Eif1b	0	0	0	0	0	0	3	1	3	0	2	3	0	0	1	0	3	3	2	1	4	3	4	2	12.746	113	113;113;110;90	0	21.907	0	0	0	0	0	0	43.4	14.2	42.5	0	27.4	42.5	0	0	12.4	0	27.4	27.4
P48036;A0A0G2JGQ0	Annexin A5	Anxa5	4	4	5	6	10	6	13	15	15	12	12	12	6	6	7	8	14	12	16	12	11	11	15	13	35.752	319	319;137	0	323.31	13.8	13.8	18.8	19.1	30.7	22.3	41.7	52	51.4	37.9	37.3	42.6	26.6	24.1	35.4	29.2	58	51.1
P48193;A2A841;P48193-2;A2A842;A2AD32;A2A839;A2A838;F7BUB8;F6S4K9;F7CR30	Protein 4.1	Epb41;Epb4.1	0	0	0	1	2	1	8	11	5	7	10	7	0	0	1	1	4	4	14	14	9	8	9	16	95.91	858	858;869;804;769;716;639;667;250;375;197	0	83.847	0	0	0	1.2	2.8	1.2	12.1	18.5	8.7	9.6	14.5	10.5	0	0	1	1.6	6.8	5.5
P48318;D3Z5S3;D3Z1L8	Glutamate decarboxylase 1	Gad1	0	0	1	0	3	2	7	7	4	5	7	7	0	1	2	2	6	5	5	7	8	6	8	7	66.648	593	593;249;223	0	247.78	0	0	1.5	0	6.9	3.4	17.9	16.2	6.9	10.6	16.4	16.4	0	2.7	6.6	5.6	15	11.8
P48320	Glutamate decarboxylase 2	Gad2	0	0	1	2	3	2	8	7	6	4	7	8	0	2	2	1	6	5	9	8	8	4	11	8	65.223	585	585	0	323.31	0	0	1.9	3.2	6.3	3.2	19.7	17.6	15.9	8.2	19.3	20.7	0	4.6	4.1	1.9	11.8	10.6
P48428	Tubulin-specific chaperone A	Tbca	1	1	1	1	1	1	2	3	3	0	2	3	0	1	1	0	0	1	3	3	2	1	1	2	12.758	108	108	0	174.12	8.3	8.3	8.3	8.3	8.3	8.3	38	46.3	35.2	0	38	36.1	0	8.3	8.3	0	0	6.5
P48453;E0CZ78;P48453-2;E9Q6P2;G3X8U7	Serine/threonine-protein phosphatase 2B catalytic subunit beta isoform;Serine/threonine-protein phosphatase	Ppp3cb	5	2	5	7	11	8	16	17	12	11	15	14	4	3	6	6	10	12	13	13	14	15	13	16	59.173	525	525;524;524;497;515	0	133.61	9.3	4	10.5	13.9	21.1	19.2	35.2	37.1	24.8	24.4	33.1	31.2	7.8	6.1	13.9	12	24.8	25.5
P48455	Serine/threonine-protein phosphatase 2B catalytic subunit gamma isoform	Ppp3cc	1	1	0	1	2	1	4	5	3	2	3	3	2	1	2	2	2	3	8	5	5	4	5	7	58.699	513	513	0	5.4715	1.8	1.8	0	1.8	3.7	1.8	8.8	9.4	5.5	3.7	5.5	5.5	3.7	1.9	3.7	3.7	3.7	5.5
P48543	G protein-activated inward rectifier potassium channel 3	Kcnj9	0	0	0	0	0	0	0	1	0	0	0	0	0	0	0	0	0	0	0	0	0	0	0	0	43.973	393	393	0.007984	1.3746	0	0	0	0	0	0	0	2.5	0	0	0	0	0	0	0	0	0	0
P48678;P48678-2;P48678-3;D3YUF7	Prelamin-A/C;Lamin-A/C	Lmna	6	9	8	14	16	16	20	21	24	21	22	24	7	7	10	13	20	20	23	22	24	23	24	27	74.237	665	665;574;462;117	0	323.31	10.7	15.3	14.9	26	26.8	24.1	35.2	29	38	31.6	29.9	34.3	10.4	10.5	15.9	20	30.4	33.4
P48722;P48722-2;E0CY23;F6SMW7;F6TFH3	Heat shock 70 kDa protein 4L	Hspa4l	4	8	5	6	10	9	24	27	22	17	25	21	3	6	10	9	14	13	27	27	21	20	24	28	94.381	838	838;817;571;245;120	0	323.31	6	10.9	7.6	8.9	14.2	12.8	36.5	40.1	32.2	25.7	39.3	31	4.4	8.9	14.3	12.8	19.2	19.1
P48758	Carbonyl reductase [NADPH] 1	Cbr1	2	0	7	8	12	5	16	17	14	10	15	14	2	4	3	7	10	13	15	16	15	17	15	15	30.641	277	277	0	323.31	8.7	0	26.4	35.7	49.1	17.3	59.9	66.1	61.4	37.5	58.5	49.5	8.3	23.1	8.3	31.8	45.8	56
P48771	Cytochrome c oxidase subunit 7A2, mitochondrial	Cox7a2	0	0	1	1	0	1	2	2	2	1	1	2	0	1	1	0	1	0	2	2	2	1	2	2	9.2908	83	83	0	22.854	0	0	12	12	0	12	27.7	27.7	27.7	12	15.7	27.7	0	12	12	0	12	0
P48774;E9PVM7;E9PV63;E9Q024;E9Q5L9	Glutathione S-transferase Mu 5	Gstm5	1	1	2	3	4	2	10	9	6	8	5	7	1	2	3	3	4	4	9	9	7	8	6	9	26.635	224	224;215;158;73;69	0	164.7	4	4	9.4	15.2	15.6	9.4	39.7	37.5	27.2	33.5	20.1	30.8	4	9.4	16.5	15.2	22.3	15.6
P48962	ADP/ATP translocase 1	Slc25a4	9	8	9	9	12	11	18	18	16	15	18	18	5	9	11	11	13	13	18	17	16	15	18	19	32.904	298	298	0	323.31	29.9	25.5	25.5	26.5	35.9	33.2	49.7	51.3	49	41.9	47	51.3	15.8	29.2	34.9	37.6	38.9	38.3
P49025;E9QL53;D3YU89;P49025-3;P49025-5;F6SBR5;D3Z1U0;P49025-4	Citron Rho-interacting kinase	Cit	0	0	0	3	9	1	19	21	11	10	19	15	0	0	3	0	12	9	22	21	16	14	19	20	235.39	2055	2055;2055;2070;1597;2085;1642;2028;2012	0	156.86	0	0	0	1.6	4.6	0.5	11.9	13.6	5.6	5.8	10.6	9.4	0	0	1.7	0	6.5	4.9
P49070	Calcium signal-modulating cyclophilin ligand	Camlg	0	0	0	1	1	0	1	1	1	1	1	1	0	0	0	0	0	0	3	5	2	2	2	3	32.542	294	294	0	57.588	0	0	0	4.1	7.5	0	7.5	3.4	7.5	7.5	7.5	7.5	0	0	0	0	0	0
P49312;Q5EBP8;P49312-2	Heterogeneous nuclear ribonucleoprotein A1;Heterogeneous nuclear ribonucleoprotein A1, N-terminally processed	Hnrnpa1	5	3	4	4	8	4	13	12	12	10	10	11	2	4	2	5	8	10	12	11	13	10	14	13	34.196	320	320;373;268	0	322.46	25.9	13.4	12.2	18.8	22.2	13.8	37.8	40.3	40	28.8	32.5	40	8.4	14.7	8.4	21.6	29.1	39.7
P49442;E0CYQ4;E0CX64;H3BK26;E9QAI9	Inositol polyphosphate 1-phosphatase	Inpp1	1	1	1	4	5	3	5	4	6	6	4	5	1	2	3	1	4	5	4	4	6	6	5	6	43.346	396	396;80;90;110;77	0	199.97	3	2.3	2.3	13.9	16.7	8.1	16.4	14.1	19.2	22	13.4	16.4	3	4.8	9.8	3	14.6	15.7
P49443	Protein phosphatase 1A	Ppm1a	2	1	2	2	3	2	10	8	7	6	7	6	0	2	2	3	4	2	10	10	8	8	8	4	42.432	382	382	0	167.6	5.5	3.1	5.5	7.9	10.2	5.5	31.4	28.3	22.5	21.5	24.9	21.2	0	5.5	5.5	10.2	13.4	5.5
P49446;P49446-2;P49446-3	Receptor-type tyrosine-protein phosphatase epsilon	Ptpre	0	0	0	0	0	0	4	5	1	0	1	2	0	0	0	0	2	1	3	4	3	1	3	1	80.687	699	699;642;615	0	6.8772	0	0	0	0	0	0	6.4	5.3	1.1	0	1.3	2.4	0	0	0	0	2.4	1.1
P49586;D3Z3T5	Choline-phosphate cytidylyltransferase A	Pcyt1a	0	0	0	0	0	0	0	3	1	1	1	1	0	0	0	0	0	0	2	4	1	1	1	2	41.666	367	367;265	0	5.8254	0	0	0	0	0	0	0	10.1	3.3	3.3	3.3	3.3	0	0	0	0	0	0
P49615;A0A0G2JDL3;Q14AX6;Q69ZA1;P11440;P97377;Q3V3A1;Q80YP0;Q64261;P30285;Q69ZA1-2;Q14AX6-3;D3Z2T9;E9Q9E4;E9PZX7;E3W997;P97377-2;Q3V3A1-3;Q14AX6-2	Cyclin-dependent-like kinase 5	Cdk5	1	0	1	2	6	2	12	11	7	8	12	11	1	1	3	2	9	8	11	10	11	12	9	12	33.288	292	292;260;1484;1511;297;346;433;303;326;303;1451;1475;200;253;271;435;298;432;1258	0	142.87	3.8	0	3.8	6.5	19.5	8.6	39.4	37.7	26.4	30.8	41.8	34.2	3.8	3.8	8.9	7.2	38.4	27.1
P49722	Proteasome subunit alpha type-2	Psma2	0	0	1	0	3	1	6	7	7	4	6	4	0	0	1	3	3	5	6	8	4	5	6	6	25.926	234	234	0	218.23	0	0	3	0	13.7	4.7	29.5	38.5	34.6	22.6	34.6	24.8	0	0	4.7	16.7	19.7	26.1
P49769;Q61144;Q3U4P5;Q61144-2	Presenilin-1;Presenilin-1 NTF subunit;Presenilin-1 CTF subunit;Presenilin-1 CTF12;Presenilin-2;Presenilin-2 NTF subunit;Presenilin-2 CTF subunit;Presenilin	Psen1;Psen2	0	0	0	0	0	0	0	0	1	0	1	1	0	0	0	0	0	0	0	0	0	0	1	1	52.639	467	467;448;448;332	0	8.0963	0	0	0	0	0	0	0	0	1.9	0	4.1	1.9	0	0	0	0	0	0
P49813	Tropomodulin-1	Tmod1	0	0	1	0	2	0	7	7	6	4	8	5	0	0	0	0	3	4	9	7	2	2	9	6	40.466	359	359	0	32.071	0	0	3.1	0	7.2	0	18.7	21.7	20.3	13.9	26.7	13.9	0	0	0	0	11.7	13.9
P49817;H3BKG0;H3BLK5;P51637;D3Z0J2;D3Z148;P49817-2	Caveolin-1;Caveolin-3;Caveolin	Cav1;Cav3	0	0	0	0	0	0	0	1	1	0	1	0	0	0	0	0	1	1	1	1	1	0	1	0	20.538	178	178;93;139;151;47;115;147	0.00021331	3.2302	0	0	0	0	0	0	0	5.6	7.9	0	7.9	0	0	0	0	0	7.9	7.9
P50096;E0CYE2;F7DEU6;E0CXK0;F6XXH9	Inosine-5-monophosphate dehydrogenase 1;Inosine-5-monophosphate dehydrogenase	Impdh1	0	0	0	1	1	1	1	4	2	2	2	1	0	0	0	0	0	0	2	3	1	0	3	1	55.278	514	514;489;568;231;187	0	6.7349	0	0	0	1.6	1.6	1.6	2.5	9.9	4.1	4.9	4.1	2.5	0	0	0	0	0	0
P50114	Protein S100-B	S100b	0	0	0	0	0	0	2	2	1	0	1	2	0	0	0	0	0	1	3	3	2	2	2	2	10.728	92	92	0	207.97	0	0	0	0	0	0	32.6	40.2	16.3	0	16.3	32.6	0	0	0	0	0	16.3
P50153	Guanine nucleotide-binding protein G(I)/G(S)/G(O) subunit gamma-4	Gng4	1	1	0	1	0	1	1	0	1	1	0	1	1	1	1	1	0	1	0	1	0	1	0	0	8.4047	75	75	0	23.45	21.3	21.3	0	21.3	0	21.3	21.3	0	21.3	21.3	0	21.3	21.3	21.3	21.3	21.3	0	21.3
P50171;P50171-2;G3UX44	Estradiol 17-beta-dehydrogenase 8	Hsd17b8;H2-Ke6	0	0	0	4	2	2	3	4	2	3	4	3	0	0	2	1	3	2	4	2	4	4	3	2	26.588	259	259;274;234	0	21.156	0	0	0	20.5	10.8	9.7	16.6	20.8	10.8	15.4	19.3	14.3	0	0	9.7	5	15.4	10.4
P50172;Q3TJI8	Corticosteroid 11-beta-dehydrogenase isozyme 1	Hsd11b1	0	0	0	0	1	0	1	2	1	1	2	2	0	0	1	0	2	1	2	2	1	2	1	1	32.364	292	292;262	0	17.319	0	0	0	0	4.5	0	4.5	8.9	4.5	4.5	8.9	8.9	0	0	4.5	0	8.9	4.5
P50247;A2ALT5	Adenosylhomocysteinase	Ahcy	0	2	2	5	5	4	12	14	13	10	10	13	2	3	3	2	9	10	17	15	15	13	13	14	47.688	432	432;95	0	292.45	0	4.4	5.3	12.5	13.7	10.6	29.2	31.9	29.2	25.2	24.5	30.1	4.9	6.5	9	6.2	22	25.5
P50396;D6RI86;B7FAU8	Rab GDP dissociation inhibitor alpha	Gdi1	6	8	9	12	15	9	22	21	20	17	22	18	6	9	12	10	14	17	20	22	19	18	18	20	50.521	447	447;78;149	0	323.31	20.1	25.1	28.4	37.4	35.8	23.3	48.3	47.9	41.6	38.9	45.9	41.6	18.6	27.3	32.7	28	35.1	44.5
P50428	Arylsulfatase A	Arsa	0	0	0	0	0	0	1	1	0	0	1	1	0	0	0	0	1	0	2	1	2	1	1	1	53.748	506	506	0	4.5547	0	0	0	0	0	0	3.2	1.6	0	0	3.2	1.8	0	0	0	0	3.2	0
P50429;P50429-2	Arylsulfatase B	Arsb	0	0	0	0	1	0	0	6	1	1	2	0	0	0	0	0	0	0	3	4	0	2	3	1	59.646	534	534;431	0	9.0631	0	0	0	0	2.1	0	0	11	2.1	2.1	3	0	0	0	0	0	0	0
P50516;P50516-2;D3Z1B9;D3YWH3;D3YZ23	V-type proton ATPase catalytic subunit A	Atp6v1a	9	9	14	15	20	14	27	30	29	28	30	30	8	14	15	16	22	22	29	32	29	25	30	30	68.325	617	617;509;237;196;77	0	323.31	17.8	17.3	27.4	32.1	41.7	30.1	57.9	60.9	56.1	54.6	60	62.4	16.2	28.8	32.6	36.8	48.8	49.8
P50518;Q9D593	V-type proton ATPase subunit E 1	Atp6v1e1	7	7	8	8	11	7	15	13	13	9	14	12	4	6	4	6	12	9	15	13	12	10	12	13	26.157	226	226;226	0	323.31	28.3	29.6	33.2	29.6	34.5	31	50.4	41.6	45.6	38.1	49.1	45.6	18.1	25.7	18.1	23.5	44.7	40.7
P50543	Protein S100-A11	S100a11	1	1	0	0	0	1	0	0	0	0	0	0	0	0	0	0	1	0	0	0	0	0	0	0	11.083	98	98	0	6.2678	16.3	16.3	0	0	0	10.2	0	0	0	0	0	0	0	0	0	0	7.1	0
P50544;B1AR28	Very long-chain specific acyl-CoA dehydrogenase, mitochondrial	Acadvl	0	1	1	2	4	5	16	14	6	8	15	9	0	0	1	1	8	7	13	10	11	10	12	14	70.875	656	656;634	0	237.78	0	2.9	2.9	5.2	8.8	11	30.2	27.6	11.9	16.8	28.8	16.9	0	0	1.2	3	16.5	14.6
P50571;A0A0G2JGS8;F6WUM4	Gamma-aminobutyric acid receptor subunit beta-1	Gabrb1	0	0	2	3	3	2	6	7	3	5	6	5	1	1	3	1	3	3	7	9	6	6	7	7	54.1	474	474;226;193	0	43.847	0	0	5.9	7.8	7.8	5.3	17.9	19.4	8.6	13.9	16.2	13.9	2.5	2.5	7.8	2.5	7	7.8
P50580;P50580-2;D3YVH7	Proliferation-associated protein 2G4	Pa2g4	3	1	4	3	6	5	10	10	10	11	12	10	0	1	3	3	7	5	13	13	12	11	11	9	43.698	394	394;340;275	0	139.98	10.4	5.3	10.2	8.4	18	12.2	20.8	25.6	24.6	28.9	29.4	27.9	0	2.8	7.9	8.1	20.1	15.2
P50586;P50586-2;F6R7T6;B8JJC6	Tubby protein	Tub	0	0	0	0	1	1	1	0	2	1	0	0	0	0	0	0	0	0	1	1	0	0	0	1	55.361	505	505;449;42;256	0	4.5813	0	0	0	0	2.4	2.4	3.6	0	5.3	3	0	0	0	0	0	0	0	0
P51125;Q8CE80;P51125-7;P51125-3;P51125-2;P51125-6;P51125-5;P51125-4	Calpastatin	Cast	0	0	0	0	0	0	1	1	1	1	1	2	0	0	0	0	0	0	2	1	2	0	1	2	84.921	788	788;754;705;740;769;773;431;446	0	8.5885	0	0	0	0	0	0	2.3	2.3	2.3	2.3	2.3	5.1	0	0	0	0	0	0
P51141;Q61062;E9Q150;E9Q967;Q60838	Segment polarity protein dishevelled homolog DVL-1;Segment polarity protein dishevelled homolog DVL-3	Dvl1;Dvl3	0	0	0	0	0	0	1	1	0	0	0	0	0	0	0	0	0	0	1	0	0	1	1	0	75.358	695	695;716;699;718;736	0.0079811	1.373	0	0	0	0	0	0	1	1.7	0	0	0	0	0	0	0	0	0	0
P51150	Ras-related protein Rab-7a	Rab7a	2	2	0	5	6	4	14	14	13	11	12	14	3	4	6	5	9	7	15	13	11	15	13	15	23.489	207	207	0	323.31	13	13	0	30	33.3	23.2	64.3	64.3	62.8	56.5	54.6	59.4	17.9	22.7	32.9	28.5	45.9	44.4
P51163;Q3TPL3	Uroporphyrinogen-III synthase	Uros	0	0	0	0	0	0	1	0	0	0	1	1	0	0	1	0	0	1	2	2	1	2	1	1	28.504	265	265;188	0	10.503	0	0	0	0	0	0	6.8	0	0	0	6	5.7	0	0	3.8	0	0	3.8
P51174	Long-chain specific acyl-CoA dehydrogenase, mitochondrial	Acadl	0	0	1	3	4	3	9	9	6	5	5	4	1	2	2	2	5	2	12	12	5	6	7	7	47.907	430	430	0	138.68	0	0	2.6	8.4	11.2	8.4	26.7	26.5	17	14	14.2	11.4	3	5.8	5.6	5.3	12.8	4.9
P51175;A0A0A6YX50	Protoporphyrinogen oxidase	Ppox	0	0	0	0	0	1	1	2	0	0	0	1	0	0	0	0	0	1	3	0	0	0	1	0	50.87	477	477;389	0	39.518	0	0	0	0	0	5	5.5	7.8	0	0	0	3.1	0	0	0	0	0	1.7
P51410;A0A0G2JDK9;A0A0G2JES3;D3Z629;D3YZT0;A0A0G2JFQ3;S4R1R7	60S ribosomal protein L9	Rpl9	1	0	2	1	2	1	5	2	4	3	4	4	0	1	0	0	2	2	3	4	6	4	5	5	21.881	192	192;172;191;166;108;66;191	0	119.41	14.1	0	15.1	5.2	8.9	9.9	37	17.2	22.9	15.6	22.9	22.9	0	9.9	0	0	15.6	15.1
P51432	1-phosphatidylinositol 4,5-bisphosphate phosphodiesterase beta-3	Plcb3	0	0	0	0	0	1	8	7	2	4	3	7	0	0	0	0	3	3	7	7	4	2	8	7	139.49	1234	1234	0	173.23	0	0	0	0	0	0.7	7.9	6.6	2.2	4	3.3	7.1	0	0	0	0	3.2	2.6
P51655	Glypican-4;Secreted glypican-4	Gpc4	0	0	0	0	0	0	2	2	2	1	3	1	0	0	0	0	1	0	3	2	3	2	2	2	62.586	557	557	0.00022085	3.6993	0	0	0	0	0	0	4.8	5.4	4.8	1.8	6.3	3.1	0	0	0	0	1.8	0
P51660	Peroxisomal multifunctional enzyme type 2;(3R)-hydroxyacyl-CoA dehydrogenase;Enoyl-CoA hydratase 2	Hsd17b4	1	1	3	5	9	4	9	12	9	13	13	9	1	4	5	3	9	9	11	12	14	13	14	13	79.481	735	735	0	79.787	1.8	1.8	4.8	8.2	13.3	6.4	13.5	19.6	14.1	21.1	21.5	15.5	1.6	6.8	7.8	5.2	15.2	15.5
P51807	Dynein light chain Tctex-type 1	Dynlt1	0	0	0	0	0	0	0	1	0	0	0	0	0	0	0	0	0	0	0	0	0	0	0	0	12.483	113	113	0.0044643	1.6313	0	0	0	0	0	0	0	14.2	0	0	0	0	0	0	0	0	0	0
P51830;E9Q706	Adenylate cyclase type 9	Adcy9	0	0	0	0	2	3	9	11	3	7	8	10	0	0	1	1	3	3	9	9	10	6	8	7	150.95	1353	1353;1116	0	46.284	0	0	0	0	2	2	7.2	7.9	2.7	6.9	7.3	8.2	0	0	0.8	0.8	2.7	2.7
P51855;Q3UEE2;A2AQN7;A2AQN9;H3BKH4	Glutathione synthetase	Gss	0	0	2	0	4	2	3	6	5	4	7	6	0	1	0	2	4	5	4	4	6	5	6	5	52.246	474	474;405;200;179;216	0	45.699	0	0	5.5	0	10.3	4	9.9	15.2	14.6	8.2	18.6	16.2	0	3.6	0	5.5	12.9	12
P51859;E0CXA0;E0CYW7	Hepatoma-derived growth factor	Hdgf	1	1	2	2	3	2	6	8	6	4	7	7	0	2	2	2	4	4	7	7	9	9	9	6	26.268	237	237;202;84	0	193.74	4.2	4.2	8.4	8	13.1	8.4	38	35.4	23.6	19.8	35	30.8	0	8	8	7.6	16	19
P51863	V-type proton ATPase subunit d 1	Atp6v0d1	1	0	2	3	4	3	10	10	6	8	8	9	3	4	3	4	7	6	8	8	8	9	9	11	40.301	351	351	0	323.31	3.7	0	6.8	8.3	13.4	9.1	29.6	31.9	15.7	20.8	19.9	23.6	9.1	14	9.7	13.4	20.5	16.2
P51880;E9Q0H6	Fatty acid-binding protein, brain	Fabp7	2	2	3	1	2	1	4	6	5	6	5	5	0	1	2	1	4	3	4	5	4	3	4	5	14.893	132	132;188	0	323.31	15.9	15.9	29.5	9.1	20.5	9.1	44.7	63.6	53	63.6	53	53	0	6.8	20.5	13.6	44.7	37.9
P51881	ADP/ATP translocase 2;ADP/ATP translocase 2, N-terminally processed	Slc25a5	5	5	8	9	8	8	15	15	14	14	15	16	4	8	11	11	11	13	16	14	15	13	16	17	32.931	298	298	0	26.975	17.1	16.8	26.2	29.5	25.5	26.2	45.3	43.6	42.3	38.3	42.3	44	13.4	26.2	32.2	34.9	32.2	38.6
P51906	Excitatory amino acid transporter 3	Slc1a1	0	0	0	0	0	0	0	0	0	0	1	1	0	0	0	0	0	0	0	0	0	0	1	1	56.693	523	523	0.00021683	3.4406	0	0	0	0	0	0	0	0	0	0	3.3	3.3	0	0	0	0	0	0
P51910	Apolipoprotein D	Apod	0	0	0	0	0	0	1	0	0	0	2	0	0	0	0	0	0	0	0	0	3	1	0	0	21.53	189	189	0.00021487	3.3337	0	0	0	0	0	0	6.3	0	0	0	12.7	0	0	0	0	0	0	0
P52189;Q8R435	Inward rectifier potassium channel 4	Kcnj4	0	0	0	0	0	0	3	1	1	1	1	1	0	0	0	0	1	0	0	2	0	0	0	0	49.899	445	445;445	0	4.7032	0	0	0	0	0	0	8.5	3.1	2.7	2.7	2.7	2.7	0	0	0	0	2.7	0
P52196	Thiosulfate sulfurtransferase	Tst	0	1	2	4	4	3	8	6	8	5	5	8	0	0	2	3	5	4	7	6	7	6	6	8	33.466	297	297	0	243.54	0	4	7.7	18.2	20.5	11.8	33.7	27.3	32.7	22.9	23.9	33.7	0	0	10.4	16.5	24.9	16.8
P52332;B1ASP2	Tyrosine-protein kinase JAK1;Tyrosine-protein kinase	Jak1	0	0	0	0	0	0	1	1	1	0	1	0	0	0	0	0	0	0	1	1	1	0	1	1	133.37	1153	1153;1153	0.0042807	1.6439	0	0	0	0	0	0	1.1	1.1	1.1	0	1.1	0	0	0	0	0	0	0
P52479;P52479-2;G3X9U6	Ubiquitin carboxyl-terminal hydrolase 10	Usp10	0	0	0	0	2	0	5	7	3	2	3	4	0	0	0	0	1	2	7	5	2	3	3	4	87.021	792	792;793;114	0	21.103	0	0	0	0	3.3	0	8.6	11.5	4.8	3.3	4.9	6.6	0	0	0	0	1.5	3
P52480	Pyruvate kinase PKM	Pkm	16	13	13	18	22	21	31	32	25	25	28	28	9	15	18	17	24	19	33	33	30	26	30	31	57.844	531	531	0	70.954	29.6	26.6	25	39.4	39.4	39.2	52.7	53.5	44.4	46.5	49	52	19.6	30.1	36	33.1	41.6	38.2
P52480-2;P53657;E9Q509;G3X925	Pyruvate kinase PKM	Pkm	19	14	16	19	23	23	31	32	27	27	30	29	10	18	20	20	26	21	33	33	31	26	31	31	57.984	531	531;574;543;574	0	323.31	36.9	25.6	32.4	41.1	41.1	42.4	52.7	53.5	47.6	49.7	52.2	52.2	23.7	37.5	39.2	40.5	44.8	41.4
P52503	NADH dehydrogenase [ubiquinone] iron-sulfur protein 6, mitochondrial	Ndufs6	0	0	0	1	1	2	4	4	4	5	5	4	0	0	0	2	4	3	4	3	4	5	4	4	13.02	116	116	0	197.76	0	0	0	8.6	8.6	18.1	41.4	41.4	41.4	41.4	42.2	41.4	0	0	0	28.4	29.3	38.8
P52623;A2AN37;F7CBX2;Q99PM9;A0A0A6YXG9;A0A0B4J1E5	Uridine-cytidine kinase 1;Uridine-cytidine kinase	Uck1	0	0	0	0	0	1	2	0	1	2	0	2	0	0	0	0	2	2	0	3	1	3	2	2	31.068	277	277;283;208;261;194;250	0	19.995	0	0	0	0	0	7.6	11.2	0	7.6	12.6	0	12.6	0	0	0	0	10.5	10.5
P52760	Ribonuclease UK114	Hrsp12	2	2	3	5	5	4	6	6	6	7	6	6	1	4	4	1	6	6	4	6	5	5	5	4	14.255	135	135	0	185.04	23	18.5	30.4	37.8	37.8	37.8	57.8	64.4	57.8	71.9	64.4	64.4	11.9	37	37	7.4	71.1	71.1
P52795	Ephrin-B1	Efnb1	0	0	0	0	0	0	2	1	1	0	1	1	0	0	0	0	1	0	1	1	1	1	1	1	37.859	345	345	0	7.4536	0	0	0	0	0	0	8.4	5.2	5.2	0	5.2	5.2	0	0	0	0	5.2	0
P52800	Ephrin-B2	Efnb2	0	0	0	0	0	0	2	0	0	0	0	0	0	0	0	0	0	0	2	2	0	0	2	0	37.202	336	336	0.00021668	3.436	0	0	0	0	0	0	6	0	0	0	0	0	0	0	0	0	0	0
P52825;A2A8E7;A2A8E8;A2A8E9	Carnitine O-palmitoyltransferase 2, mitochondrial	Cpt2	0	0	0	0	0	1	4	5	4	3	4	4	0	0	0	0	3	0	3	2	4	2	4	4	73.98	658	658;223;265;88	0	16.782	0	0	0	0	0	1.5	7.3	9.7	7.4	5.5	8.1	8.1	0	0	0	0	7.8	0
P52875	Transmembrane protein 165	Tmem165	0	0	0	0	0	0	0	0	0	0	0	0	0	0	0	0	0	0	0	1	0	0	0	0	34.79	323	323	0.006784	1.4619	0	0	0	0	0	0	0	0	0	0	0	0	0	0	0	0	0	0
P53026;Q5XJF6;D6RE43	60S ribosomal protein L10a;Ribosomal protein	Rpl10a	0	0	0	0	1	1	7	6	5	5	8	7	1	1	2	0	1	3	6	6	7	6	6	6	24.916	217	217;217;58	0	118.82	0	0	0	0	6	3.7	31.8	26.3	22.6	22.6	27.6	26.3	3.7	3.7	7.4	0	6	13.4
P53395	Lipoamide acyltransferase component of branched-chain alpha-keto acid dehydrogenase complex, mitochondrial	Dbt	1	1	1	2	1	2	9	12	3	3	7	6	0	1	3	2	4	3	9	9	8	5	9	11	53.246	482	482	0	37.757	2.3	1.9	2.3	4.1	2.3	4.1	21.2	25.7	6.6	7.9	16.2	14.5	0	1.9	7.7	4.1	9.3	7.1
P53564;H3BKT0;H3BK24;H3BLS0;P53564-2;P53564-3;H3BJ26;H3BJN3;H3BKF6;E9QKE9;H3BJQ9;P53564-4;P70403;H3BJL7;H3BLJ7	Homeobox protein cut-like 1;Homeobox protein cut-like	Cux1	0	0	0	0	0	1	0	1	1	1	1	0	0	0	0	0	0	0	0	2	0	0	1	0	165.59	1515	1515;676;1504;1509;1413;1504;543;678;1389;1426;1517;1332;678;268;472	0.0071233	1.4291	0	0	0	0	0	0.7	0	0.8	0.7	0.7	0.7	0	0	0	0	0	0	0
P53690	Matrix metalloproteinase-14	Mmp14	0	0	0	0	0	1	1	1	0	1	1	1	0	1	0	0	1	0	0	0	1	1	0	1	65.918	582	582	0.0088352	1.3236	0	0	0	0	0	1.7	3.4	3.4	0	3.4	3.4	3.4	0	1.7	0	0	3.4	0
P53702	Cytochrome c-type heme lyase	Hccs	0	0	0	0	0	0	1	1	0	0	0	0	0	0	0	0	0	1	2	2	1	0	1	2	30.977	272	272	0.00040791	2.6147	0	0	0	0	0	0	4.8	4	0	0	0	0	0	0	0	0	0	4.8
P53810;J3QQ30;J3QPW1;F8WGG5	Phosphatidylinositol transfer protein alpha isoform	Pitpna	0	0	2	4	2	2	12	10	8	7	10	9	0	2	4	2	8	8	10	12	10	11	8	9	31.893	271	271;271;272;99	0	323.31	0	0	7.7	20.7	13.3	13.3	42.1	40.6	40.2	28	40.6	38.7	0	11.8	19.2	8.1	33.2	36.9
P53811;Q8JZZ5	Phosphatidylinositol transfer protein beta isoform	Pitpnb	0	0	2	1	0	1	5	7	2	1	6	6	0	1	1	0	2	1	4	7	5	3	3	7	31.487	271	271;272	0	20.945	0	0	5.5	3	0	2.6	18.1	25.5	5.5	3	20.7	22.5	0	2.6	2.6	0	7.4	3
P53986	Monocarboxylate transporter 1	Slc16a1	1	0	1	1	0	1	2	3	3	1	3	1	1	0	1	1	1	0	5	5	3	2	4	3	53.267	493	493	0	74.478	2.6	0	2.6	2.6	0	3.2	5.9	8.7	9.1	4.1	9.1	4.1	2.6	0	1.8	2.6	4.1	0
P53994;G3UXQ7;G3V022	Ras-related protein Rab-2A	Rab2a	2	1	3	5	6	3	12	12	9	7	9	9	1	4	5	7	8	8	13	10	10	9	11	10	23.547	212	212;62;71	0	323.31	9	6.6	16	25.5	33	15.1	62.3	59	48.6	38.7	50.5	51.4	3.3	18.4	24.5	36.3	43.4	43.9
P53995;A2ATQ5	Anaphase-promoting complex subunit 1	Anapc1	0	0	0	0	0	1	1	1	2	2	3	3	0	0	0	0	1	0	1	1	2	2	2	1	215.99	1944	1944;1213	0	12.973	0	0	0	0	0	0.5	0.8	0.8	1.3	1.3	1.7	2.1	0	0	0	0	0.8	0
P54071;D6RIL6	Isocitrate dehydrogenase [NADP], mitochondrial	Idh2	1	2	1	2	2	2	13	8	10	10	9	10	1	2	3	2	6	7	10	10	12	11	11	13	50.906	452	452;294	0	241.12	2.9	4.4	2.9	4.4	4.9	4.6	31	20.4	21	22.8	20.8	22.6	2.9	4.6	6.9	4.9	13.3	19
P54116	Erythrocyte band 7 integral membrane protein	Stom	0	0	0	0	2	1	1	1	0	0	1	0	0	0	0	0	0	0	1	1	0	0	2	0	31.375	284	284	0.0011779	2.1798	0	0	0	0	7	4.2	4.2	4.2	0	0	2.8	0	0	0	0	0	0	0
P54227;D3Z1Z8;D3Z5N2	Stathmin	Stmn1	3	3	2	3	5	5	8	7	5	5	7	6	0	2	1	3	7	5	10	9	6	7	8	6	17.274	149	149;102;147	0	94.654	16.8	15.4	16.8	15.4	30.2	29.5	36.2	40.3	24.2	24.8	30.9	30.2	0	16.8	5.4	22.1	35.6	24.8
P54285;D3Z3Z3	Voltage-dependent L-type calcium channel subunit beta-3	Cacnb3	0	1	2	1	3	2	7	7	6	6	6	5	0	2	1	2	4	2	7	8	7	6	7	6	54.571	484	484;483	0	103.84	0	2.5	5.2	2.5	6.4	4.5	21.5	19.2	15.3	15.3	15.3	12.6	0	4.3	2.5	4.3	9.1	4.3
P54726;Q3TN85;Q8CAP3;F6YL88	UV excision repair protein RAD23 homolog A	Rad23a	0	1	2	0	1	1	3	5	2	2	3	4	1	0	1	2	2	1	4	3	3	3	4	4	39.706	363	363;322;362;147	0	12.259	0	2.2	4.7	0	2.2	2.5	9.4	13.5	4.7	4.7	9.1	17.4	2.2	0	2.5	4.7	5	2.5
P54728	UV excision repair protein RAD23 homolog B	Rad23b	0	1	3	2	5	3	4	5	8	6	8	8	1	2	3	4	4	7	7	8	8	8	7	8	43.512	416	416	0	235.41	0	1.9	6	5.3	11.8	6.5	17.8	19.5	17.1	13.7	25.7	27.2	1.9	4.1	6.2	8.7	17.8	27.6
P54729;A0A0G2JGQ4	NEDD8 ultimate buster 1	Nub1	0	0	0	0	0	0	1	2	1	0	0	1	0	0	0	0	0	0	2	1	2	0	2	1	70.306	614	614;638	0	18.922	0	0	0	0	0	0	1.3	3.3	2	0	0	2	0	0	0	0	0	0
P54731	FAS-associated factor 1	Faf1	0	0	0	0	2	0	3	2	3	2	4	3	0	0	0	0	1	1	3	3	3	2	4	6	73.862	649	649	0	51.952	0	0	0	0	3.1	0	6	3.5	5.2	3.5	6.8	4.9	0	0	0	0	1.7	1.7
P54754;P54761;Q62413;E9PWK7;Q8CBF3-2;Q8C8K1;G1K381	Ephrin type-B receptor 3	Ephb3	0	0	0	0	0	1	2	4	0	0	1	1	0	0	0	0	0	1	1	1	1	2	2	1	109.66	993	993;987;1035;935;943;996;1130	0	5.591	0	0	0	0	0	0.8	2.6	4	0	0	1	1	0	0	0	0	0	1
P54763;A3KG01;A3KG02;A3KG00;P54763-2;F6Q4H2	Ephrin type-B receptor 2;Receptor protein-tyrosine kinase	Ephb2	0	0	1	0	1	2	4	6	3	2	3	2	0	0	2	0	3	1	5	4	5	2	4	2	110.76	994	994;986;987;987;995;276	0	27.487	0	0	1.8	0	1.8	2	5.2	8.2	3.2	2.6	3.6	2	0	0	3.4	0	3.2	1.2
P54775	26S protease regulatory subunit 6B	Psmc4	1	1	4	2	4	1	15	15	9	9	16	16	0	0	2	3	5	7	12	15	13	13	15	15	47.408	418	418	0	202.57	3.1	3.1	12	7.4	12	2.2	45	39.5	27.3	26.8	44.3	44.3	0	0	6.5	9.6	16.5	22.2
P54797;Q8BTN3;D3Z2V8;Q99K56	Transport and Golgi organization 2 homolog	Tango2	0	0	0	0	0	0	1	2	1	1	1	2	0	0	0	0	0	1	1	0	2	2	3	2	30.947	276	276;276;118;151	0.00021368	3.2549	0	0	0	0	0	0	4	8	4	4	4	7.2	0	0	0	0	0	4
P54822;E9Q242;E9Q3T7;E9Q0A0;A0A0G2JFI8	Adenylosuccinate lyase	Adsl	1	1	2	3	3	2	10	7	6	4	9	7	0	0	2	1	4	4	7	8	7	6	7	7	54.866	484	484;469;425;164;149	0	30.845	2.3	2.3	4.5	6.8	6.8	4.5	28.5	21.1	15.3	9.5	23.8	18.2	0	0	4.5	2.3	10.5	11.2
P54823	Probable ATP-dependent RNA helicase DDX6	Ddx6	0	0	0	2	4	0	10	7	5	7	8	8	0	1	3	3	5	5	8	8	8	7	8	7	54.191	483	483	0	243.77	0	0	0	6.4	12	0	28.4	20.7	16.4	18.2	23.2	22.8	0	2.5	7.9	8.9	15.3	17
P54830;P54830-2;P54830-3;P54830-4	Tyrosine-protein phosphatase non-receptor type 5	Ptpn5	0	0	0	0	1	0	6	4	4	3	4	4	0	0	1	1	1	2	4	7	4	4	4	4	60.815	541	541;369;346;174	0	91.524	0	0	0	0	1.7	0	12.6	9.2	8.7	7	6.5	8.7	0	0	1.7	1.7	3.7	3.3
P54869	Hydroxymethylglutaryl-CoA synthase, mitochondrial	Hmgcs2	0	0	0	1	1	0	2	3	2	2	1	2	0	0	1	2	1	2	1	2	1	1	0	1	56.822	508	508	0.0015501	2.0525	0	0	0	2.2	2	0	4.1	6.5	4.1	4.1	2	4.1	0	0	2.2	4.1	2	4.1
P54923	[Protein ADP-ribosylarginine] hydrolase	Adprh	0	0	0	0	1	1	5	6	3	1	5	4	0	0	0	0	1	1	5	7	6	3	3	5	40.068	362	362	0	178.11	0	0	0	0	2.8	2.8	19.9	26	11.6	2.8	18.2	14.6	0	0	0	0	2.8	2.8
P55065;A2A5K3;A2A5K4;A2A5K2	Phospholipid transfer protein	Pltp	0	0	0	0	0	0	1	1	0	0	0	0	0	1	0	0	1	0	0	1	1	1	0	0	54.452	493	493;147;165;441	0.0002301	4.4052	0	0	0	0	0	0	2.4	2.2	0	0	0	0	0	2.2	0	0	2.2	0
P55066	Neurocan core protein	Ncan	2	1	4	2	5	2	10	9	6	3	5	4	0	3	3	1	4	4	6	9	8	4	9	4	137.2	1268	1268	0	161.76	1.5	0.8	3.1	1.4	3.7	1.4	8.8	8	4.3	2.4	4.1	2.7	0	2.1	2.4	1	3	2.8
P55088;P55088-3;P55088-2	Aquaporin-4	Aqp4	1	1	2	1	1	1	6	5	2	3	5	4	1	1	1	1	1	3	4	5	4	4	5	4	34.436	323	323;355;301	0	143.6	3.1	3.1	6.2	3.1	3.1	3.1	19.5	16.4	5.6	13.6	16.4	13.9	3.1	3.1	3.1	3.1	5	7.4
P55096;A0A0G2JDI9	ATP-binding cassette sub-family D member 3	Abcd3	0	0	0	0	0	0	3	4	3	3	3	2	0	0	3	0	1	1	4	4	2	4	3	3	75.474	659	659;549	0	67.884	0	0	0	0	0	0	7.3	9.1	5.6	7.3	5.6	3.5	0	0	7.3	0	2.1	2.1
P55144;P55144-3;P55144-2	Tyrosine-protein kinase receptor TYRO3	Tyro3	0	0	0	0	0	0	2	1	0	0	0	1	0	0	0	0	0	0	2	2	1	0	1	0	96.207	880	880;876;894	0	5.3123	0	0	0	0	0	0	3.5	1.6	0	0	0	1	0	0	0	0	0	0
P55258	Ras-related protein Rab-8A	Rab8a	1	1	2	3	2	3	6	6	4	4	4	5	0	3	0	3	3	4	7	7	6	3	6	6	23.668	207	207	0	81.644	3.9	5.3	11.1	15	11.1	14.5	32.9	32.9	22.2	18.8	18.8	22.2	0	12.6	0	14.5	15	18.4
P55264-2;P55264	Adenosine kinase	Adk	0	0	0	0	1	0	9	11	4	2	6	4	0	0	0	0	3	2	7	11	4	5	8	6	38.451	345	345;361	0	223.36	0	0	0	0	2.3	0	29	36.2	17.1	6.4	21.4	17.1	0	0	0	0	13.9	10.7
P55288;D3Z1Y8;J3QPW4	Cadherin-11	Cdh11	0	1	1	0	0	0	3	2	1	0	3	2	0	0	0	0	2	1	0	5	2	1	2	1	88.111	796	796;160;249	0	11.473	0	1.5	1.5	0	0	0	5.5	4.4	1.3	0	4	2.3	0	0	0	0	2.8	1.5
P55302;F6WMD1	Alpha-2-macroglobulin receptor-associated protein	Lrpap1	0	0	0	1	1	0	6	9	3	5	6	6	0	0	0	1	4	3	7	6	7	7	5	7	42.215	360	360;153	0	24.912	0	0	0	3.6	3.6	0	17.8	20.3	11.7	15.6	16.7	16.1	0	0	0	3.6	13.3	11.7
P55821	Stathmin-2	Stmn2	1	3	1	3	2	2	4	4	4	4	3	4	1	1	1	1	3	4	3	4	2	3	3	3	20.828	179	179	0	15.144	5.6	11.2	5.6	11.2	11.2	10.6	16.8	20.7	16.8	16.8	11.2	16.8	5.6	5.6	5.6	5.6	11.2	16.8
P56135;F8WHP8	ATP synthase subunit f, mitochondrial	Atp5j2	2	1	2	2	2	1	4	4	4	3	2	3	0	1	0	1	3	2	4	4	3	3	4	3	10.344	88	88;76	0	27.19	21.6	13.6	23.9	25	21.6	13.6	36.4	36.4	36.4	36.4	26.1	34.1	0	13.6	0	13.6	36.4	26.1
P56183;P56183-2;P56183-3	Ribosomal RNA processing protein 1 homolog A	Rrp1	0	0	0	0	0	0	0	0	1	0	1	0	0	0	0	0	0	0	0	1	1	0	1	1	54.776	494	494;443;459	0.00021949	3.5935	0	0	0	0	0	0	0	0	3.4	0	3.4	0	0	0	0	0	0	0
P56212;E9Q827;P56212-2;E9Q4B9;E9PXD7	cAMP-regulated phosphoprotein 19	Arpp19	1	0	1	1	2	1	4	4	3	3	3	3	0	1	0	1	3	3	4	2	4	3	4	2	12.293	112	112;145;96;71;46	0	62.435	9.8	0	9.8	9.8	33	9.8	46.4	46.4	33	33	46.4	33	0	9.8	0	7.1	33	33
P56213	FAD-linked sulfhydryl oxidase ALR	Gfer	0	0	0	0	0	1	1	2	1	1	1	1	0	0	0	0	2	2	1	3	1	3	2	3	22.876	198	198	0	13.296	0	0	0	0	0	6.1	6.1	16.2	6.1	6.1	6.1	6.1	0	0	0	0	11.6	10.6
P56371	Ras-related protein Rab-4A	Rab4a	0	0	0	1	1	1	2	7	4	2	6	4	0	1	2	0	3	3	7	6	6	5	7	6	24.408	218	218	0	24.68	0	0	0	4.6	6.4	4.6	11.5	35.8	22.5	11.5	35.8	24.3	0	4.1	8.7	0	17.4	16.1
P56375	Acylphosphatase-2	Acyp2	1	1	1	1	3	1	2	2	2	2	2	1	0	0	1	0	2	2	1	2	2	2	1	2	11.877	106	106	0	17.923	12.3	12.3	12.3	12.3	26.4	12.3	9.4	9.4	9.4	9.4	20.8	8.5	0	0	8.5	0	20.8	20.8
P56376;E9QJT5;Q8BMV3	Acylphosphatase-1;Acylphosphatase	Acyp1	1	3	2	2	5	3	6	4	5	3	4	5	1	3	1	2	3	3	4	4	5	5	4	4	11.241	99	99;157;108	0	46.985	16.2	43.4	30.3	30.3	62.6	43.4	56.6	48.5	55.6	36.4	46.5	55.6	16.2	36.4	16.2	29.3	39.4	34.3
P56379	6.8 kDa mitochondrial proteolipid	Mp68	0	0	0	1	1	0	2	1	1	2	1	1	0	1	1	1	1	1	1	1	1	1	1	1	6.6979	58	58	0.0015385	1.9726	0	0	0	13.8	13.8	0	13.8	13.8	13.8	13.8	13.8	13.8	0	13.8	13.8	13.8	13.8	13.8
P56380	Bis(5-nucleosyl)-tetraphosphatase [asymmetrical]	Nudt2	0	0	0	0	1	0	3	3	1	1	1	1	0	0	0	0	1	0	3	3	3	1	3	1	16.989	147	147	0	112.78	0	0	0	0	11.6	0	28.6	23.1	11.6	10.2	11.6	11.6	0	0	0	0	10.2	0
P56382	ATP synthase subunit epsilon, mitochondrial	Atp5e	1	0	1	2	1	2	2	2	2	2	2	2	0	1	0	1	1	1	2	3	2	2	3	2	5.8378	52	52	0.00021505	3.348	15.4	0	15.4	30.8	15.4	30.8	30.8	30.8	30.8	30.8	30.8	30.8	0	15.4	0	15.4	15.4	15.4
P56389	Cytidine deaminase	Cda	0	0	0	0	0	0	1	1	1	1	1	1	0	0	0	0	0	0	1	1	1	1	2	1	16.131	146	146	0.00022645	4.1911	0	0	0	0	0	0	8.9	8.9	8.9	8.9	8.9	8.9	0	0	0	0	0	0
P56391	Cytochrome c oxidase subunit 6B1	Cox6b1	3	2	2	4	3	2	4	4	3	3	3	3	2	1	2	1	2	3	3	4	2	2	2	1	10.071	86	86	0	6.3959	19.8	11.6	11.6	37.2	19.8	11.6	29.1	29.1	29.1	29.1	29.1	20.9	11.6	11.6	11.6	11.6	11.6	20.9
P56392	Cytochrome c oxidase subunit 7A1, mitochondrial	Cox7a1	0	0	0	0	0	0	1	1	0	0	0	0	0	0	0	0	0	0	1	1	0	0	1	0	8.9863	80	80	0.0015376	1.9667	0	0	0	0	0	0	16.2	16.2	0	0	0	0	0	0	0	0	0	0
P56395;G5E850;E0CY88	Cytochrome b5	Cyb5a	1	1	1	1	4	1	2	4	3	3	3	3	1	1	1	2	4	4	4	3	3	4	4	4	15.241	134	134;98;110	0	168.31	15.7	15.7	15.7	15.7	41	15.7	24.6	41	34.3	34.3	25.4	31.3	15.7	15.7	15.7	24.6	41	41
P56399;Q3U4W8;D3YYA5;D3Z4K7	Ubiquitin carboxyl-terminal hydrolase 5;Ubiquitin carboxyl-terminal hydrolase	Usp5	7	5	7	8	11	10	19	23	19	21	19	22	4	7	7	9	13	15	24	27	23	18	23	23	95.832	858	858;835;209;304	0	323.31	13.1	9.4	13.1	12.7	19.6	18.5	29.3	34.6	29.8	31.7	30.4	32.2	6.2	13.6	10.8	15.3	22	25.8
P56480	ATP synthase subunit beta, mitochondrial	Atp5b	15	15	17	19	23	16	27	29	28	24	27	26	17	22	21	21	25	22	29	29	28	27	28	27	56.3	529	529	0	323.31	39.3	38.4	47.4	50.9	63.1	40.1	73.9	75.4	73.5	62	73.5	67.7	54.1	68.1	58.6	64.3	59.4	57.7
P56528	ADP-ribosyl cyclase/cyclic ADP-ribose hydrolase 1	Cd38	0	0	0	0	0	0	0	0	0	0	1	1	0	0	0	0	0	0	0	1	1	1	0	1	34.407	304	304	0.0013651	2.1316	0	0	0	0	0	0	0	0	0	0	3.9	3.9	0	0	0	0	0	0
P56546;Q91YZ2;P56546-2;E9PWQ9	C-terminal-binding protein 2	Ctbp2	1	0	2	2	1	1	3	2	3	3	2	3	0	1	2	2	5	3	2	1	3	3	2	4	48.956	445	445;420;988;188	0	52.131	1.8	0	4	4	1.8	1.8	8.5	6.5	9	9	6.5	9	0	1.8	3.8	3.8	12.4	8.3
P56564;D3YY51	Excitatory amino acid transporter 1	Slc1a3	0	0	2	4	5	2	5	5	7	5	6	5	1	2	5	6	6	6	6	8	6	5	6	6	59.622	543	543;129	0	323.31	0	0	5.5	13.3	15.3	6.4	14.7	14.7	17.9	15.3	17.5	14.7	2.8	6.4	14.7	17.5	17.5	17.5
P56695;Q3UN10;F7D926	Wolframin	Wfs1	0	0	1	1	1	2	6	6	4	1	8	4	0	0	0	1	3	3	4	6	7	3	6	7	100.58	890	890;814;157	0	33.244	0	0	1.5	1.2	0.9	2.5	7.9	9	4.8	1.2	10.2	5.5	0	0	0	1.5	3.8	3.6
P56812;D3Z7Q5	Programmed cell death protein 5	Pdcd5	0	0	2	1	6	1	4	4	6	3	3	4	0	1	0	2	4	3	4	5	5	3	4	5	14.275	126	126;205	0	98.159	0	0	19.8	8.7	45.2	10.3	36.5	35.7	45.2	24.6	28.6	37.3	0	9.5	0	19.8	34.1	27.8
P56818;F6TV37	Beta-secretase 1	Bace1	0	0	0	0	0	0	0	0	0	0	0	0	0	0	0	0	0	1	0	0	0	0	1	0	55.747	501	501;360	0.0084991	1.3383	0	0	0	0	0	0	0	0	0	0	0	0	0	0	0	0	0	2.2
P56873;E0CYU9	Sjoegren syndrome/scleroderma autoantigen 1 homolog	Sssca1	0	0	0	0	1	0	1	1	1	1	2	1	0	0	0	0	1	1	2	1	1	1	1	1	21.336	199	199;88	0.00022614	4.1688	0	0	0	0	13.6	0	4	13.6	13.6	13.6	17.6	13.6	0	0	0	0	13.6	13.6
P56942	Pro-MCH;Neuropeptide-glycine-glutamic acid;Neuropeptide-glutamic acid-isoleucine;Melanin-concentrating hormone	Pmch	0	0	0	0	0	0	0	0	0	1	1	1	0	0	0	0	0	1	1	1	1	1	1	1	18.516	165	165	0	10.067	0	0	0	0	0	0	0	0	0	7.3	7.3	7.3	0	0	0	0	0	7.3
P56959;G3UXT7;Q8CFQ9;Q8BQ46;G3UZD2;Q91VQ2;F6QCI0	RNA-binding protein FUS	Fus	1	1	1	4	3	1	10	9	6	6	9	6	0	1	3	0	3	5	8	8	8	6	6	7	52.673	518	518;130;517;557;104;280;324	0	220.13	2.7	2.7	2.7	10	5.4	2.7	14.5	14.5	13.5	13.3	13.7	13.5	0	2.7	5.4	0	4.8	11.8
P57716	Nicastrin	Ncstn	0	0	0	0	2	1	4	1	2	2	3	3	0	0	0	1	4	2	3	2	3	2	3	3	78.491	708	708	0	7.586	0	0	0	0	3.2	1.7	6.1	1.7	3	3.1	4.8	5.5	0	0	0	1.3	5.6	2.8
P57722;P57722-2;E9Q7D8;G3UYM5	Poly(rC)-binding protein 3	Pcbp3	0	0	2	3	2	2	6	6	3	4	4	5	1	0	0	1	4	2	5	6	6	5	5	6	39.294	371	371;370;226;161	0	59.8	0	0	7.5	11.1	8.9	7.5	26.4	27.2	11.1	13.5	17.8	24	2.2	0	0	2.2	21.8	5.7
P57746	V-type proton ATPase subunit D	Atp6v1d	3	3	3	5	5	5	13	12	10	8	10	10	1	0	4	3	8	6	11	11	11	11	13	12	28.369	247	247	0	323.31	13.4	13.4	15	20.6	21.1	25.9	57.9	51.4	49.8	29.1	47.4	47.4	4	0	19.8	13.4	29.1	23.1
P57759;F8WJI4;F8WIM7;D6RG87	Endoplasmic reticulum resident protein 29	Erp29	0	0	1	3	3	3	7	6	4	4	6	5	0	2	2	0	6	5	8	6	6	6	7	6	28.823	262	262;55;57;95	0	36.432	0	0	5.7	16	13.4	14.1	28.2	28.2	19.1	19.8	27.1	20.2	0	7.6	9.5	0	26.7	23.7
P57776;E9QN08;Q80T06;D3YUQ9	Elongation factor 1-delta	Eef1d	0	2	4	3	5	2	5	8	6	6	4	3	1	0	3	2	4	5	8	6	4	4	6	5	31.293	281	281;245;281;194	0	8.0754	0	7.5	21.7	17.8	24.9	8.5	26.3	34.9	29.5	29.5	22.8	13.5	8.5	0	17.1	12.8	20.3	25.3
P57776-3	Elongation factor 1-delta	Eef1d	0	1	4	3	4	3	7	10	7	7	5	5	1	0	3	2	3	4	11	9	6	5	10	5	72.931	660	660	0	294.14	0	1.8	9.2	7.6	9.2	6.2	15.3	20.2	15.8	15.8	11.7	10.3	3.6	0	7.3	5.5	7.3	9.4
P57780	Alpha-actinin-4	Actn4	6	3	9	12	15	8	37	32	32	29	38	30	5	6	8	13	24	25	37	35	36	31	32	34	104.98	912	912	0	323.31	8.2	4.1	13	18.2	21.8	11.5	46.6	37.4	39	36.6	42.9	35.2	7	7.5	11.3	17.5	33	32.6
P57784;G5E883	U2 small nuclear ribonucleoprotein A	Snrpa1	0	0	1	1	1	1	6	5	1	1	2	3	0	0	1	2	1	1	5	7	4	2	3	6	28.357	255	255;154	0	58.276	0	0	5.5	5.5	4.3	5.5	24.3	29	4.3	4.7	11.4	13.7	0	0	4.3	9.8	4.3	5.5
P58021;E9PZ69	Transmembrane 9 superfamily member 2	Tm9sf2	0	0	0	0	1	0	3	3	2	2	3	2	0	0	0	0	0	0	5	3	1	1	2	2	75.329	662	662;497	0	24.542	0	0	0	0	2	0	5.4	3.5	3.5	2.1	5.4	3.5	0	0	0	0	0	0
P58044;G3XA48;H3BLF8;H3BLP1;H3BKD7	Isopentenyl-diphosphate Delta-isomerase 1	Idi1	0	0	0	0	0	0	3	2	0	0	0	2	0	0	0	1	1	2	2	3	2	1	2	3	26.289	227	227;283;163;146;163	0	28.008	0	0	0	0	0	0	14.5	9.3	0	0	0	10.6	0	0	0	5.3	5.3	14.1
P58137;Q8BZR4	Acyl-coenzyme A thioesterase 8	Acot8	0	0	0	0	0	0	1	1	1	0	2	2	0	0	0	0	1	0	3	1	2	1	1	3	35.827	320	320;268	0	5.4114	0	0	0	0	0	0	3.4	3.4	3.4	0	8.4	8.4	0	0	0	0	3.4	0
P58158	Galactosylgalactosylxylosylprotein 3-beta-glucuronosyltransferase 3	B3gat3	0	0	0	0	0	0	2	3	0	1	1	1	0	0	0	0	0	1	3	3	1	1	1	3	37.066	335	335	0	7.9818	0	0	0	0	0	0	6	14	0	3	3	3	0	0	0	0	0	3
P58242	Acid sphingomyelinase-like phosphodiesterase 3b	Smpdl3b	0	0	0	0	0	0	1	1	0	0	0	0	0	0	0	0	0	0	0	0	0	0	0	0	51.599	456	456	0.0042823	1.6479	0	0	0	0	0	0	2.2	3.5	0	0	0	0	0	0	0	0	0	0
P58252	Elongation factor 2	Eef2	6	7	3	6	14	8	27	28	21	21	24	22	6	9	10	9	19	20	30	28	27	26	27	26	95.313	858	858	0	323.31	9.8	9.9	4.1	8	18.2	8.9	34.5	35.7	27.7	27.4	30.1	27.3	8.7	14.2	13.2	12.2	24.4	26.7
P58281-2;P58281;H7BX01;E0CXD1;F6U775;P58682	Dynamin-like 120 kDa protein, mitochondrial;Dynamin-like 120 kDa protein, form S1	Opa1	4	4	8	6	14	9	32	43	29	24	33	28	5	5	10	7	24	24	36	34	36	29	31	32	115.59	997	997;960;978;692;296;1032	0	323.31	4.2	4	8.2	6.8	17.7	10.5	38.8	45.7	30.8	24.3	36.6	32.6	5.6	6.6	13.3	8.1	27.2	28
P58321	Ubiquitin carboxyl-terminal hydrolase isozyme L4	Uchl4	1	2	1	2	3	1	3	4	5	5	5	7	0	0	1	1	3	2	4	3	4	4	4	4	26.45	233	233	1	-2	5.6	11.6	5.6	11.6	20.2	5.6	20.2	22.3	28.3	28.3	30.9	39.1	0	0	5.6	8.6	20.2	11.6
P58389;A2AWE9;A2AWF0;B7ZDE0;D6RFC2;F6Z6I0	Serine/threonine-protein phosphatase 2A activator	Ppp2r4	0	0	2	3	4	3	9	8	6	4	8	8	1	3	2	2	3	4	7	10	9	6	11	9	36.71	323	323;281;104;61;49;126	0	180.2	0	0	7.1	10.2	13.6	10.2	41.2	34.7	24.1	13.6	24.5	32.5	3.1	10.2	8	5.3	15.2	19.2
P58404;P58404-2;V9GXE7;V9GXT1;V9GXI9;V9GX64	Striatin-4	Strn4	0	0	1	3	3	1	7	5	5	5	7	8	1	0	1	0	4	4	6	7	8	8	5	6	81.644	760	760;753;198;225;293;49	0	103.99	0	0	1.3	5.3	7	1.1	11.1	8	10.3	11.4	11.8	15.4	1.7	0	1.8	0	9.2	10.3
P58544;E9PUS2;F6WBW4;E9PY28	BTB/POZ domain-containing protein 1	Btbd1;Btbd2	0	0	0	0	0	0	0	0	0	0	0	0	0	0	0	0	0	0	1	1	0	0	0	0	53.232	488	488;523;256;508	0.0015438	2.009	0	0	0	0	0	0	0	0	0	0	0	0	0	0	0	0	0	0
P58686	UPF0184 protein C9orf16 homolog		0	0	0	0	0	0	0	1	0	0	0	0	0	0	0	0	0	0	1	1	0	0	0	0	9.0547	83	83	0.0098708	1.2825	0	0	0	0	0	0	0	10.8	0	0	0	0	0	0	0	0	0	0
P58742	Aladin	Aaas	0	0	0	0	0	0	2	2	0	0	2	1	0	0	0	0	0	1	1	2	0	1	2	1	59.43	546	546	0.00022148	3.7465	0	0	0	0	0	0	4	4	0	0	4	2	0	0	0	0	0	2
P58771;Q8BSH3;E9Q454;Q8BP43;S4R2U0	Tropomyosin alpha-1 chain	Tpm1	4	3	3	8	13	5	14	10	11	9	12	12	0	2	3	3	7	11	10	10	13	9	11	10	32.68	284	284;284;287;284;157	0.00040766	2.6104	13.4	12	13	27.8	38	16.2	42.3	35.6	33.5	29.9	40.8	38	0	8.1	11.6	12	16.2	27.5
P58774-2;CON__Q3SX28;A2AIM4;P58774;A2AIM5;Q7TMK6	Tropomyosin beta chain	Tpm2	4	3	3	5	9	5	8	6	7	5	9	5	0	2	2	2	6	7	7	7	8	5	7	9	32.957	284	284;284;284;284;106;716	0	25.428	13.4	12	13	18.3	22.2	16.2	20.4	17.6	21.8	18	26.8	12.7	0	8.1	8.1	8.1	16.2	19.4
P58802;Q5SPX8	TBC1 domain family member 10A	Tbc1d10a	0	0	0	1	2	0	3	2	1	1	1	1	0	0	0	0	1	1	2	1	1	1	0	1	56.202	500	500;534	0	5.1276	0	0	0	2	6	0	5.4	6.2	4	4	4	4	0	0	0	0	4	4
P58854;E9Q0R3;F6QMZ4	Gamma-tubulin complex component 3	Tubgcp3	0	0	0	0	1	0	3	2	0	0	2	2	0	0	0	0	0	1	2	3	2	2	3	1	103.47	905	905;364;70	0	39.236	0	0	0	0	1.5	0	4.5	3.4	0	0	2.9	3.6	0	0	0	0	0	1.5
P58871;Z4YJL4	182 kDa tankyrase-1-binding protein	Tnks1bp1	0	1	0	2	2	5	13	13	12	8	9	12	0	0	0	0	6	7	12	10	14	13	15	12	181.82	1720	1720;1058	0	143.35	0	0.5	0	1.8	1.1	3.7	12	11.3	10.2	6.3	8.1	10.6	0	0	0	0	5.1	5.9
P59016;S4R1H4;S4R227	Vacuolar protein sorting-associated protein 33B	Vps33b	0	0	0	0	0	0	5	7	3	3	5	7	0	0	0	0	1	1	11	5	9	7	7	9	70.525	617	617;143;80	0	42.155	0	0	0	0	0	0	10	12	6.2	6	8.8	12.8	0	0	0	0	1.6	1.9
P59017	Bcl-2-like protein 13	Bcl2l13	0	1	1	1	3	2	4	3	4	5	5	5	1	1	0	2	2	3	4	6	5	4	5	5	46.719	434	434	0	152.26	0	2.5	2.5	2.5	8.5	5.1	12.2	8.5	12.2	14.5	18	14.5	2.5	2.5	0	6	6	8.3
P59041	DnaJ homolog subfamily C member 30	Dnajc30	0	0	0	0	0	0	1	1	0	0	0	0	0	0	0	0	0	0	1	0	0	1	0	0	24.762	219	219	0	5.1537	0	0	0	0	0	0	4.1	8.7	0	0	0	0	0	0	0	0	0	0
P59108	Copine-2	Cpne2	0	0	0	1	1	1	6	4	4	2	4	5	1	1	0	1	2	3	5	6	5	4	4	6	61.035	548	548	0	11.976	0	0	0	1.6	2.6	1.6	12	7.1	8.2	4.2	6.9	9.7	1.6	1.6	0	1.6	4.2	7.5
P59114	Phosphorylated CTD-interacting factor 1	Pcif1	0	0	0	0	0	0	1	1	0	0	2	3	0	0	0	0	0	0	0	1	0	0	0	2	80.504	706	706	0.0002265	4.1993	0	0	0	0	0	0	1.3	1.3	0	0	4.8	6.1	0	0	0	0	0	0
P59235	Nucleoporin Nup43	Nup43	0	0	0	0	0	0	1	1	0	0	0	1	0	0	0	0	1	0	1	1	0	1	0	2	41.989	380	380	0.0011762	2.172	0	0	0	0	0	0	2.6	2.6	0	0	0	2.6	0	0	0	0	2.6	0
P59279;Q3TEG7	Ras-related protein Rab-2B	Rab2b	0	0	1	2	4	1	6	7	4	4	6	5	0	1	2	4	4	5	6	6	5	5	6	6	24.198	216	216;193	0.00060096	2.3977	0	0	6	12	22.7	5.1	30.6	37	22.7	22.7	36.6	30.1	0	5.1	11.1	22.7	22.7	30.1
P59325	Eukaryotic translation initiation factor 5	Eif5	1	1	3	2	5	2	4	5	4	5	6	3	1	0	2	2	3	4	5	7	6	4	6	5	48.968	429	429	0	105.9	2.3	2.3	6.8	4.4	12.4	5.8	8.9	12.4	9.8	12.4	13.8	7	2.3	0	6.5	5.6	8.6	12.1
P59326;A2AWN8	YTH domain-containing family protein 1	Ythdf1	0	0	1	0	0	1	0	3	3	3	1	2	0	0	0	0	1	1	4	5	3	3	3	3	60.878	559	559;586	0.0011811	2.2055	0	0	1.6	0	0	1.6	0	5.9	5.9	5.9	1.6	4.3	0	0	0	0	1.6	1.6
P59481;A0A0A6YX25;D3Z4P2;F6QN75	VIP36-like protein	Lman2l	0	0	0	0	0	0	3	1	1	1	1	1	0	0	0	0	2	0	2	3	2	1	1	1	39.881	347	347;205;358;124	0	5.016	0	0	0	0	0	0	10.1	3.2	2.3	3.2	2.3	3.2	0	0	0	0	5.5	0
P59644;A0A075B6D7;D3Z3Q0;V9GXL7;V9GX61;D3Z3P9	Phosphatidylinositol 4,5-bisphosphate 5-phosphatase A	Inpp5j	0	0	0	0	1	0	7	6	3	3	3	3	0	0	0	0	1	1	9	7	5	3	3	5	107.54	1003	1003;899;57;548;41;97	0	16.99	0	0	0	0	0.9	0	9.3	7.6	3.8	3.2	3.4	3.4	0	0	0	0	1.4	1.4
P59648	FXYD domain-containing ion transport regulator 7	Fxyd7	1	0	1	1	0	0	1	1	0	0	1	0	0	0	1	0	1	0	0	1	1	1	0	1	8.4867	80	80	0.002647	1.8061	16.2	0	16.2	16.2	0	0	16.2	16.2	0	0	16.2	0	0	0	16.2	0	16.2	0
P59708	Splicing factor 3B subunit 6	Sf3b6	0	0	0	0	0	0	2	1	1	1	2	1	0	0	0	0	0	0	1	1	2	1	1	2	14.585	125	125	0.00022563	4.0944	0	0	0	0	0	0	20.8	9.6	9.6	9.6	20.8	9.6	0	0	0	0	0	0
P59759;Q5DTZ3;G3X8R8	MKL/myocardin-like protein 2	Mkl2	0	0	1	1	1	1	5	5	2	2	7	4	0	1	1	1	2	1	6	5	4	4	4	4	117.55	1080	1080;1080;1091	0	37.54	0	0	1	1	1	1	5.6	7	1.9	1.9	7.9	4.1	0	1	1	1	1.9	0.9
P59764	Dedicator of cytokinesis protein 4	Dock4	0	0	1	0	2	2	4	3	4	2	1	4	0	0	0	0	0	3	5	5	4	5	7	6	226.55	1978	1978	0	33.903	0	0	0.4	0	1.2	1.2	2.1	1.3	2.1	1.2	0.4	2.1	0	0	0	0	0	1.7
P59808;F8VQK5	SAM and SH3 domain-containing protein 1	Sash1	0	0	0	0	0	0	0	1	2	1	1	1	0	0	0	0	0	1	1	2	1	1	1	2	135.59	1230	1230;1230	0.00021336	3.2318	0	0	0	0	0	0	0	1.1	1.9	0.7	1.1	0.8	0	0	0	0	0	0.8
P59999;E9PWA7	Actin-related protein 2/3 complex subunit 4	Arpc4	3	1	4	3	2	4	6	4	6	3	5	5	0	2	2	3	4	3	6	6	5	5	4	6	19.667	168	168;91	0	74.763	17.9	6.5	22.6	16.1	9.5	25	42.9	21.4	35.1	16.7	29.8	29.8	0	13.1	11.3	19	23.2	16.1
P60041	Somatostatin;Antrin;Somatostatin-28;Somatostatin-14	Sst	1	1	1	1	1	1	0	1	1	1	0	0	0	0	0	0	0	0	1	0	0	0	0	0	12.745	116	116	0.00041	2.6839	11.2	11.2	11.2	11.2	11.2	11.2	0	6.9	11.2	11.2	0	0	0	0	0	0	0	0
P60060	Protein transport protein Sec61 subunit gamma	Sec61g	0	0	0	0	0	0	0	1	0	0	0	0	0	0	0	0	1	0	0	0	0	0	0	0	7.7412	68	68	0.0064315	1.4933	0	0	0	0	0	0	0	17.6	0	0	0	0	0	0	0	0	17.6	0
P60122;D3YW60	RuvB-like 1	Ruvbl1	1	1	1	1	3	2	9	7	5	4	5	7	0	0	2	2	6	5	8	6	8	6	5	7	50.213	456	456;134	0	100.25	2.9	2.9	2.9	2.9	8.3	5.5	27.4	21.5	16.7	14.7	15.8	23.7	0	0	5.9	6.1	18.9	17.3
P60191	Regulating synaptic membrane exocytosis protein 4	Rims4	0	0	0	0	0	0	2	1	0	0	1	1	0	0	0	0	0	0	1	1	0	0	0	1	29.329	269	269	0.00021911	3.5695	0	0	0	0	0	0	11.2	6.3	0	0	4.8	4.8	0	0	0	0	0	0
P60202;P60202-2	Myelin proteolipid protein	Plp1	2	2	4	5	5	5	6	6	6	6	6	6	4	4	4	5	6	4	5	6	6	6	6	5	30.077	277	277;242	0	56.409	6.9	6.9	14.1	17.7	17.7	14.8	18.4	18.4	18.4	18.4	18.4	18.4	14.1	14.1	14.1	17.7	18.4	14.1
P60229	Eukaryotic translation initiation factor 3 subunit E	Eif3e	1	1	2	1	3	3	8	5	4	7	7	7	0	2	3	1	5	3	6	7	8	6	7	8	52.22	445	445	0	24.523	1.8	2.5	4.3	2.5	6.3	6.3	17.8	10.3	9.2	15.5	15.1	15.1	0	4.3	6.3	2.5	11.2	6.7
P60335;P57724;A0A087WR61;A0A087WSI1;A0A087WRH3	Poly(rC)-binding protein 1	Pcbp1	1	1	4	5	3	6	6	5	5	5	5	5	2	2	3	3	3	3	6	4	3	3	6	6	37.497	356	356;403;114;119;197	0	83.312	3.1	3.1	13.5	17.1	14	21.9	25.8	27.5	16.3	17.1	21.6	16.3	4.8	6.2	11.5	7.9	11.8	8.1
P60487	Pyridoxal phosphate phosphatase	Pdxp	4	5	3	6	5	4	12	13	8	4	9	9	2	1	1	2	8	5	12	12	8	7	9	10	31.512	292	292	0	250.24	13.7	17.1	13	25.3	22.6	19.9	43.2	50	33.2	19.9	38	32.5	10.6	5.8	5.8	8.6	33.2	18.8
P60521	Gamma-aminobutyric acid receptor-associated protein-like 2	Gabarapl2	0	0	3	3	3	3	5	6	4	6	5	4	1	2	2	2	4	3	6	5	5	3	8	5	13.667	117	117	0	30.267	0	0	16.2	16.2	16.2	22.2	34.2	41	32.5	38.5	40.2	21.4	6	16.2	10.3	12	22.2	16.2
P60603	Reactive oxygen species modulator 1	Romo1	0	0	0	0	0	1	0	0	0	0	0	1	0	0	0	1	1	0	0	0	0	0	1	0	8.1828	79	79	1	-2	0	0	0	0	0	10.1	0	0	0	0	0	10.1	0	0	0	10.1	10.1	0
P60670;P60670-2	Nuclear protein localization protein 4 homolog	Nploc4	0	0	0	0	0	1	4	7	1	2	2	1	0	0	0	0	1	2	7	6	4	2	7	6	68.016	608	608;576	0	63.866	0	0	0	0	0	1.2	7.6	12.2	1.2	2.8	2.8	1.6	0	0	0	0	1.6	2.8
P60710;P63260;E9Q1F2;E9Q5F4;G3UZ07;B1ATY1;G3UYG0;E9Q606;F8WGM8	Actin, cytoplasmic 1;Actin, cytoplasmic 1, N-terminally processed;Actin, cytoplasmic 2;Actin, cytoplasmic 2, N-terminally processed	Actb;Actg1	17	17	15	18	20	15	26	24	22	19	24	22	13	14	14	13	18	17	21	23	21	19	20	23	41.736	375	375;375;295;265;268;153;132;150;105	0	323.31	48.3	48.5	41.1	41.1	50.9	39.7	54.9	54.9	50.7	48.3	54.1	54.1	39.2	45.1	39.7	39.5	48.8	48
P60761	Neurogranin;NEUG(55-78)	Nrgn	0	1	1	0	1	2	2	1	2	2	2	2	1	1	1	2	2	2	1	1	2	2	2	1	7.4963	78	78	0	14.882	0	19.2	17.9	0	17.9	19.2	19.2	19.2	19.2	19.2	19.2	19.2	17.9	17.9	17.9	19.2	19.2	19.2
P60764;A2AC13	Ras-related C3 botulinum toxin substrate 3	Rac3	1	0	0	1	2	0	3	4	2	2	5	4	0	1	1	1	3	2	3	3	3	3	1	2	21.379	192	192;185	0.00022114	3.7161	4.2	0	0	4.2	13	0	17.2	24.5	16.1	13	30.7	24.5	0	4.2	4.2	4.2	20.3	13
P60766	Cell division control protein 42 homolog	Cdc42	1	1	2	2	3	1	3	3	4	2	2	2	1	1	1	1	1	1	4	4	4	4	5	4	21.258	191	191	0	25.621	8.9	8.9	19.9	19.9	25.7	8.9	25.7	19.9	25.7	19.9	16.8	19.9	8.9	8.9	8.9	8.9	8.9	8.9
P60766-1	Cell division control protein 42 homolog	Cdc42	1	0	2	2	3	1	3	3	4	2	3	2	1	1	1	1	1	1	4	4	4	4	5	4	21.31	191	191	0	205.63	9.9	0	20.9	20.9	26.7	9.9	26.7	20.9	26.7	20.9	26.7	20.9	9.9	9.9	9.9	9.9	9.9	9.9
P60824;D3YU80;K4DI65	Cold-inducible RNA-binding protein	Cirbp	0	0	1	0	2	1	3	2	3	3	3	3	0	0	1	0	3	2	2	3	3	3	2	3	18.607	172	172;108;168	0	8.2384	0	0	6.4	0	12.8	6.4	20.9	14.5	20.9	20.9	20.9	20.9	0	0	6.4	0	20.9	12.8
P60840;P60840-2;P60840-3	Alpha-endosulfine	Ensa	1	0	1	1	4	4	6	10	8	9	11	10	0	4	1	4	5	5	9	10	9	7	10	11	13.335	121	121;117;72	0	323.31	9.1	0	9.1	9.1	35.5	38	47.1	66.1	60.3	60.3	73.6	73.6	0	43	7.4	43	42.1	49.6
P60843;D6RJ60;D6RJ11	Eukaryotic initiation factor 4A-I	Eif4a1	5	4	2	5	8	4	17	16	14	15	17	15	2	6	5	7	10	11	20	20	15	14	15	15	46.153	406	406;96;97	0	124.44	16.3	11.1	5.4	15	24.6	11.1	49.5	43.3	34.7	39.4	39.9	41.1	8.1	17.5	16	22.7	29.6	31.3
P60853	Leucine zipper putative tumor suppressor 1	Lzts1	0	0	0	0	0	1	2	3	0	0	0	0	0	0	0	0	1	1	2	2	1	1	2	2	67.289	599	599	0.00022769	4.2534	0	0	0	0	0	1.5	3.3	6	0	0	0	0	0	0	0	0	1.5	1.3
P60867	40S ribosomal protein S20	Rps20	2	1	3	3	3	2	3	3	3	3	3	3	1	1	2	2	3	3	2	3	3	3	3	3	13.373	119	119	0	52.629	26.1	16.8	22.7	22.7	22.7	12.6	22.7	22.7	22.7	22.7	22.7	22.7	10.1	9.2	19.3	19.3	22.7	22.7
P60879	Synaptosomal-associated protein 25	Snap25	12	12	13	16	18	13	21	20	17	18	21	18	5	11	12	12	15	15	16	18	16	15	16	15	23.315	206	206	0	323.31	62.6	55.3	55.8	71.8	71.4	61.7	71.8	71.8	71.4	71.4	74.8	68.4	22.8	63.1	60.2	51	57.3	64.1
P60879-2	Synaptosomal-associated protein 25	Snap25	10	10	11	12	15	9	18	17	14	15	17	15	3	9	10	11	13	13	13	15	13	13	13	14	23.336	206	206	0	38.09	51	43.7	44.2	53.4	63.1	43.2	63.6	63.6	63.1	63.1	63.1	60.2	11.2	51.5	48.5	46.1	51	57.8
P60904;G5E8T0;A2AUE1	DnaJ homolog subfamily C member 5	Dnajc5	0	2	2	3	3	3	8	8	7	7	8	8	0	2	2	4	6	6	8	8	7	7	8	9	22.101	198	198;167;141	0	323.31	0	29.8	24.2	37.4	37.4	36.9	54.5	54.5	54.5	54.5	54.5	54.5	0	19.7	29.8	28.8	53.5	54.5
P61021	Ras-related protein Rab-5B	Rab5b	1	3	3	6	6	5	8	7	8	8	8	7	0	3	3	4	7	4	8	7	8	8	8	8	23.707	215	215	0	109.51	5.6	20.9	20.9	37.2	37.7	29.3	47.9	42.8	47.9	47.9	47.9	41.4	0	17.2	17.2	25.6	41.4	23.7
P61022;B0R091	Calcineurin B homologous protein 1	Chp1	0	0	2	2	4	0	6	7	5	3	6	4	0	1	2	0	2	2	6	6	6	2	6	6	22.432	195	195;191	0	127.37	0	0	11.3	11.3	27.2	0	42.1	51.3	34.4	20	30.3	24.1	0	6.2	9.7	0	13.8	13.8
P61027;D3YUS4	Ras-related protein Rab-10	Rab10	2	4	3	3	3	2	11	12	6	4	7	9	1	4	3	3	6	6	11	10	6	7	9	10	22.541	200	200;121	0	323.31	11.5	20.5	17	17	17	11.5	51	45	37.5	29	41.5	51	6	26.5	15	15	37	37
P61028;REV__G3UYR1;REV__G3UYX5	Ras-related protein Rab-8B	Rab8b	2	2	2	3	3	5	5	5	5	4	4	5	0	4	1	3	4	5	6	5	5	4	5	6	23.603	207	207;1134;1258	0	22.881	9.7	11.1	11.1	15.9	17.9	24.6	29	29	29	21.7	21.7	25.1	0	18.4	5.8	14.5	21.7	25.1
P61079;A0A0G2JE32;A0A0G2JGL0;Q6ZWY6;A0A0G2JF40;Q05CK8;A0A0G2JGZ3	Ubiquitin-conjugating enzyme E2 D3;Ubiquitin-conjugating enzyme E2 D2B	Ube2d3;Ube2d2b	0	1	1	0	2	1	1	1	2	2	0	0	0	1	0	0	1	1	1	1	0	2	2	0	16.687	147	147;132;148;147;29;50;73	0.000408	2.6184	0	4.8	4.8	0	12.2	4.8	7.5	7.5	12.2	12.2	0	0	0	4.8	0	0	7.5	4.8
P61082;F7CDT0;F6WMC0;G5E919;F6YXS3	NEDD8-conjugating enzyme Ubc12	Ube2m	2	2	4	3	5	3	6	6	6	4	6	5	1	1	3	2	5	5	5	6	5	4	4	5	20.9	183	183;171;172;86;138	0	31.547	9.3	9.8	20.8	15.8	21.3	10.9	21.3	21.3	27.3	15.3	21.3	21.3	5.5	4.4	14.8	10.9	21.3	21.3
P61087;D3Z4U3;F8WIC2	Ubiquitin-conjugating enzyme E2 K	Ube2k	0	1	1	2	3	2	7	6	3	3	6	5	1	2	4	2	4	4	5	6	4	3	4	3	22.406	200	200;157;57	0	93.5	0	5	5	12.5	16	12.5	50.5	45.5	17	18.5	29	22	5	12.5	22	11.5	24	24
P61089	Ubiquitin-conjugating enzyme E2 N	Ube2n	1	2	1	2	4	3	5	6	5	5	7	6	0	2	2	3	5	6	7	5	7	7	6	6	17.138	152	152	0	79.475	12.5	19.7	12.5	19.7	34.9	23.7	38.8	48.7	38.8	42.1	53.3	38.8	0	13.8	17.1	30.3	38.8	38.8
P61148;D3Z6H1;D6RCX9;D3Z6E2;D3Z192	Fibroblast growth factor 1;Fibroblast growth factor	Fgf1	1	1	1	1	3	3	3	4	2	1	3	4	1	0	1	1	0	2	4	3	2	1	4	3	17.417	155	155;60;78;78;49	0	9.8603	9	9	9	9	20.6	23.9	23.9	31.6	16.8	7.7	20.6	28.4	9	0	9	9	0	13.5
P61161	Actin-related protein 2	Actr2	2	2	1	3	6	2	9	11	8	6	8	10	2	2	4	4	5	6	9	10	8	7	8	8	44.76	394	394	0	299.52	6.1	6.1	3	10.7	18	6.1	29.4	33.2	23.4	19.8	24.9	31.2	7.6	7.6	12.9	12.9	16	20.3
P61164	Alpha-centractin	Actr1a	0	1	1	1	5	2	6	10	6	5	8	8	1	1	1	3	5	5	7	8	6	5	7	8	42.613	376	376	0	323.31	0	2.7	2.7	5.9	19.1	8.5	26.9	35.9	21.5	19.1	31.4	31.4	5.9	5.9	2.1	13	19.1	18.4
P61166	Transmembrane protein 258	Tmem258	0	0	0	0	0	0	0	0	0	0	1	1	0	0	0	0	0	0	0	0	0	0	0	0	9.0788	79	79	1	-2	0	0	0	0	0	0	0	0	0	0	10.1	10.1	0	0	0	0	0	0
P61202;P61202-2;A2AQE4	COP9 signalosome complex subunit 2	Cops2	1	0	0	1	3	0	9	14	11	5	12	12	0	1	2	0	5	5	11	12	11	10	10	12	51.596	443	443;450;402	0	193	1.8	0	0	1.8	7.2	0	19.6	34.1	23	10.4	25.3	27.1	0	1.8	5	0	13.5	12.9
P61205;P84078;D3YV25;E9Q2C2	ADP-ribosylation factor 3;ADP-ribosylation factor 1	Arf3;Arf1	5	4	4	8	7	5	11	10	8	9	8	7	3	6	6	6	6	7	11	11	8	9	10	10	20.601	181	181;181;49;64	0	323.31	35.4	31.5	31.5	53	49.2	35.9	58.6	47	53	53	53	43.6	24.3	43.6	43.6	39.8	43.6	47.5
P61211;F8WIB1;E9Q006	ADP-ribosylation factor-like protein 1	Arl1	0	0	0	0	1	0	3	5	3	1	3	3	0	0	1	1	1	0	5	6	3	4	4	6	20.411	181	181;138;52	0	49.662	0	0	0	0	6.1	0	18.8	26	18.8	6.1	18.8	18.8	0	0	6.1	6.1	6.1	0
P61222	ATP-binding cassette sub-family E member 1	Abce1	0	1	1	1	2	1	9	7	5	3	8	4	0	1	0	1	5	5	5	7	7	7	6	8	67.314	599	599	0	104.25	0	2	2	2	3.2	2	20.9	16.2	12.9	8.2	18.7	10.4	0	2	0	2	11	9
P61226	Ras-related protein Rap-2b	Rap2b	1	1	1	3	5	3	5	6	7	5	6	5	2	3	3	4	7	8	6	4	8	6	5	6	20.504	183	183	0	239.34	6.6	6.6	6.6	26.2	40.4	29	39.3	48.1	43.2	27.3	41.5	42.1	12	18	26.2	32.2	49.2	53.6
P61255;B1ARA3;B1ARA5	60S ribosomal protein L26	Rpl26	0	0	0	0	3	2	1	4	3	4	3	2	0	2	4	1	3	2	4	5	3	3	2	5	17.258	145	145;103;143	0	11.289	0	0	0	0	17.2	6.2	6.2	17.9	17.2	23.4	17.9	11.7	0	6.2	17.9	6.2	12.4	11.7
P61264	Syntaxin-1B	Stx1b	6	6	12	13	18	9	19	18	18	17	19	21	4	8	10	12	18	17	18	19	19	18	19	19	33.244	288	288	0	323.31	23.3	22.2	39.9	40.3	47.6	36.8	61.8	57.6	51	49.3	65.6	64.6	17.7	32.6	34.4	39.6	59.7	56.9
P61290;A2A4J1;A2A4J3	Proteasome activator complex subunit 3	Psme3	0	0	0	0	1	0	2	2	2	1	2	4	0	0	0	1	0	0	3	2	2	1	2	1	29.506	254	254;203;154	0	6.8719	0	0	0	0	5.9	0	9.4	9.4	10.2	5.9	10.2	19.7	0	0	0	5.9	0	0
P61294	Ras-related protein Rab-6B	Rab6b	3	2	4	5	8	5	9	11	10	9	12	9	2	4	8	6	8	9	9	10	11	8	9	8	23.461	208	208	0	265.62	15.9	11.1	19.7	25.5	41.3	32.2	50	53.8	49	46.6	58.2	46.6	10.1	19.7	39.9	32.2	43.3	46.6
P61315	Galactose-3-O-sulfotransferase 3	Gal3st3	0	0	0	0	0	0	0	1	0	0	0	0	0	0	0	0	0	0	0	2	1	0	0	0	49.276	431	431	0.0095307	1.3053	0	0	0	0	0	0	0	2.8	0	0	0	0	0	0	0	0	0	0
P61327;Q9CQL1;A0A023T778;G3UZW7;G3UYI5	Protein mago nashi homolog;Protein mago nashi homolog 2	Magoh;Magohb	0	0	0	0	1	0	3	3	2	2	4	3	0	0	0	1	3	1	3	3	3	4	2	3	17.163	146	146;146;148;102;115	0	45.501	0	0	0	0	7.5	0	24.7	24.7	13	13	32.2	26.7	0	0	0	7.5	18.5	7.5
P61329	Fibroblast growth factor 12	Fgf12	0	0	0	0	1	1	2	3	1	0	2	1	0	0	0	0	1	1	3	3	3	0	3	3	27.399	243	243	0.00060012	2.3874	0	0	0	0	3.3	3.3	8.2	11.5	3.3	0	7.4	3.3	0	0	0	0	3.3	3.3
P61329-2;P70379;O89096;P70379-2	Fibroblast growth factor 12	Fgf12	1	0	1	0	2	2	1	2	2	1	2	1	0	0	0	0	1	1	2	2	3	0	2	2	20.424	181	181;247;252;163	0	23.526	5	0	5	0	9.4	9.4	5.5	9.9	9.4	5	9.4	4.4	0	0	0	0	4.4	4.4
P61358;A2A4Q0	60S ribosomal protein L27	Rpl27	1	0	0	1	2	1	4	4	5	5	6	5	1	1	0	3	3	3	4	3	6	6	5	4	15.798	136	136;87	0	71.051	6.6	0	0	6.6	12.5	6.6	30.9	36	27.9	43.4	43.4	36.8	6.6	6.6	0	20.6	21.3	28.7
P61458	Pterin-4-alpha-carbinolamine dehydratase	Pcbd1	0	0	0	0	0	0	3	1	3	3	1	1	0	0	0	0	0	1	1	1	1	1	2	1	11.985	104	104	0	8.704	0	0	0	0	0	0	38.5	15.4	38.5	23.1	15.4	15.4	0	0	0	0	0	9.6
P61514	60S ribosomal protein L37a	Rpl37a	0	0	0	0	0	0	1	2	1	1	2	1	0	0	0	0	0	1	2	2	1	1	2	1	10.275	92	92	0	36.611	0	0	0	0	0	0	19.6	29.3	19.6	19.6	29.3	19.6	0	0	0	0	0	19.6
P61620;A2ATT9	Protein transport protein Sec61 subunit alpha isoform 1	Sec61a1	0	2	0	2	2	1	1	3	1	2	2	3	0	1	1	1	2	1	2	1	1	1	1	2	52.264	476	476;175	0.00099384	2.3218	0	2.3	0	4.2	4.2	2.3	1.9	4.4	2.3	4.2	4.2	6.5	0	2.3	1.9	2.3	4.2	2.3
P61750;E9Q798;F6UFB9	ADP-ribosylation factor 4	Arf4	2	3	3	3	4	3	7	6	5	4	4	6	1	3	3	4	5	4	8	7	5	8	8	8	20.396	180	180;153;60	0	60.875	17.2	23.3	23.3	23.3	27.2	23.3	46.7	41.1	35.6	27.2	27.2	45.6	11.7	21.7	21.7	27.2	35.6	27.2
P61759;Q3TIR6	Prefoldin subunit 3	Vbp1	0	0	0	0	1	1	2	1	2	2	1	2	0	1	0	0	3	0	2	4	2	2	2	3	22.435	196	196;130	0	27.459	0	0	0	0	6.1	6.1	12.8	6.1	10.7	6.6	6.1	10.7	0	6.1	0	0	15.8	0
P61793;A2AMJ0;A2AMI9;P61793-2	Lysophosphatidic acid receptor 1	Lpar1	0	0	0	0	0	0	0	0	0	0	0	0	0	0	0	0	0	0	0	1	1	0	0	0	41.119	364	364;56;75;346	0.0044618	1.6255	0	0	0	0	0	0	0	0	0	0	0	0	0	0	0	0	0	0
P61804	Dolichyl-diphosphooligosaccharide--protein glycosyltransferase subunit DAD1	Dad1	0	0	2	2	1	0	3	2	3	3	2	2	0	0	2	1	2	2	3	0	4	3	1	3	12.497	113	113	0	11.488	0	0	19.5	19.5	10.6	0	28.3	19.5	26.5	28.3	17.7	19.5	0	0	19.5	10.6	19.5	19.5
P61807	Stannin	Snn	0	0	0	0	0	0	1	0	0	0	0	0	0	0	0	0	0	0	0	0	0	0	1	1	9.501	88	88	0.0071298	1.4366	0	0	0	0	0	0	12.5	0	0	0	0	0	0	0	0	0	0	0
P61922;P61922-2;Q3TUE8;F7C9G3;F6RN86	4-aminobutyrate aminotransferase, mitochondrial	Abat	2	1	2	6	8	4	20	20	12	13	16	16	5	4	9	12	15	15	21	22	18	19	19	21	56.451	500	500;444;204;232;109	0	323.31	4	1.8	4	15.2	16.8	9	43	45.8	28	30.4	39.2	35.4	8.8	8.6	19.8	32.8	34.2	37.2
P61924	Coatomer subunit zeta-1	Copz1	1	1	0	1	3	2	4	4	4	3	4	4	0	0	1	1	3	2	5	5	4	4	3	5	20.198	177	177	0	46.506	7.9	7.9	0	7.9	26.6	13.6	26.6	26.6	24.9	18.6	24.9	24.9	0	0	7.9	6.2	18.6	16.4
P61961;H7BWZ1;D3YW97	Ubiquitin-fold modifier 1	Ufm1	1	0	1	0	1	1	1	1	1	1	1	1	0	1	1	1	2	2	3	1	2	2	2	1	9.1175	85	85;57;82	0	46.578	17.6	0	9.4	0	17.6	17.6	17.6	17.6	17.6	17.6	17.6	17.6	0	32.9	32.9	17.6	27.1	50.6
P61963	DDB1- and CUL4-associated factor 7	Dcaf7	0	0	0	1	2	0	1	3	2	1	2	3	0	0	0	0	1	2	3	3	1	2	2	1	38.926	342	342	0	19.595	0	0	0	4.4	8.2	0	3.2	12	7.6	4.4	8.2	10.5	0	0	0	0	4.4	8.2
P61965;F6Q3W0	WD repeat-containing protein 5	Wdr5	0	0	0	1	2	0	1	1	2	0	1	0	0	0	0	0	0	1	0	3	0	0	2	1	36.588	334	334;281	0	6.7447	0	0	0	3.9	8.1	0	4.2	3.9	8.1	0	3.9	0	0	0	0	0	0	3.3
P61967;D3Z268;D3Z0D6;D3YXN0	AP-1 complex subunit sigma-1A	Ap1s1	0	1	1	2	2	1	3	2	2	2	3	3	0	0	1	1	2	1	3	3	2	3	3	3	18.733	158	158;77;150;189	0	122.6	0	10.1	10.1	15.8	15.8	10.1	22.2	15.8	15.8	15.8	20.9	22.2	0	0	10.1	10.1	15.8	10.1
P61971	Nuclear transport factor 2	Nutf2	0	0	1	1	0	1	1	3	1	1	2	2	1	1	0	0	0	1	2	2	1	1	2	2	14.478	127	127	0	6.0349	0	0	6.3	6.3	0	6.3	6.3	24.4	6.3	6.3	11.8	18.1	6.3	6.3	0	0	0	6.3
P61982	14-3-3 protein gamma;14-3-3 protein gamma, N-terminally processed	Ywhag	11	9	10	11	9	12	16	15	14	13	15	14	7	7	8	9	9	9	16	18	16	12	16	15	28.302	247	247	0	323.31	47.4	43.3	35.2	39.3	31.6	39.7	58.3	55.5	55.9	53	55.1	55.1	32.4	28.7	32.4	36.4	36.4	40.5
P62069;D3YVU0	Ubiquitin carboxyl-terminal hydrolase 46	Usp46	0	0	0	0	1	1	1	3	1	1	4	1	0	0	1	1	1	1	3	2	3	2	2	2	42.442	366	366;339	0	12.452	0	0	0	0	3.6	3.6	2.2	7.7	3.6	3.6	9.8	3.6	0	0	3.6	3.6	3.6	3.6
P62071	Ras-related protein R-Ras2	Rras2	1	2	1	2	2	2	5	7	5	5	3	4	0	2	2	2	2	3	6	5	3	5	4	4	23.399	204	204	0	139.04	5.9	11.3	5.9	13.7	13.7	11.3	32.4	38.7	28.9	28.9	19.1	25	0	11.3	11.3	11.3	11.3	19.1
P62073	Mitochondrial import inner membrane translocase subunit Tim10	Timm10	0	0	0	0	0	0	5	3	3	1	4	4	0	0	1	0	2	1	3	4	2	3	3	3	10.333	90	90	0	29.354	0	0	0	0	0	0	45.6	23.3	23.3	15.6	37.8	44.4	0	0	14.4	0	15.6	14.4
P62075	Mitochondrial import inner membrane translocase subunit Tim13	Timm13	1	2	1	2	3	3	4	4	4	4	4	4	1	2	2	1	3	3	4	4	4	3	4	4	10.458	95	95	0	42.705	16.8	31.6	14.7	31.6	43.2	43.2	53.7	53.7	53.7	53.7	53.7	53.7	14.7	31.6	26.3	16.8	43.2	43.2
P62077	Mitochondrial import inner membrane translocase subunit Tim8 B	Timm8b	1	1	1	1	1	2	3	2	1	3	2	1	1	1	1	1	3	2	2	2	2	3	2	1	9.2864	83	83	0	8.8726	15.7	15.7	15.7	15.7	15.7	24.1	37.3	25.3	15.7	37.3	28.9	15.7	15.7	15.7	15.7	15.7	37.3	28.9
P62082;F6SVV1	40S ribosomal protein S7	Rps7;Gm9493	3	2	3	3	2	3	5	4	3	3	3	5	2	4	3	4	3	4	5	6	4	4	4	5	22.127	194	194;192	0	300.03	32.5	21.1	21.1	14.4	10.3	14.4	32	27.3	14.9	10.8	13.9	19.1	17	25.8	14.4	25.8	14.4	20.6
P62137	Serine/threonine-protein phosphatase PP1-alpha catalytic subunit	Ppp1ca	2	1	3	3	6	2	8	8	6	7	8	7	2	4	4	3	7	6	9	8	10	11	9	8	37.54	330	330	0	178.97	7.3	3	10.6	10.6	25.5	7.3	25.8	25.8	23.6	23.9	28.2	28.2	8.2	11.5	11.5	11.8	28.2	20.9
P62141	Serine/threonine-protein phosphatase PP1-beta catalytic subunit	Ppp1cb	1	1	2	2	5	2	8	8	8	6	7	7	3	2	2	4	6	7	8	7	7	8	9	8	37.186	327	327	0	70.29	3.1	3.1	7	7	20.5	7	24.8	28.7	28.1	24.2	28.1	28.1	12.2	8.3	8.3	17.4	23.2	28.1
P62192	26S protease regulatory subunit 4	Psmc1	1	0	2	1	4	2	12	14	11	10	11	12	1	0	3	3	7	8	15	13	14	13	10	12	49.184	440	440	0	323.31	2.7	0	4.8	2.7	12.3	5.7	35.7	40.9	31.8	27	30.9	34.3	2.7	0	7.7	9.5	23	24.8
P62196;Q8K1K2	26S protease regulatory subunit 8	Psmc5	1	1	1	2	4	4	14	12	11	10	11	10	0	0	1	4	9	10	14	16	14	13	16	16	45.626	406	406;348	0	297.76	2.2	3	2.7	4.9	12.6	11.8	43.8	33.3	34.7	33.7	36.9	36.2	0	0	3	10.6	30.3	33.7
P62204;Q3UKW2;Q9D6P8;G3UX57;P20801;G3UZ90	Calmodulin	Calm1	5	6	7	8	9	7	11	13	12	9	11	10	4	7	8	9	10	11	13	12	11	11	12	12	16.837	149	149;197;149;39;160;65	0	323.31	48.3	49.7	60.4	60.4	60.4	49.7	60.4	61.1	61.1	60.4	61.1	67.8	24.8	57.7	57.7	60.4	60.4	60.4
P62242	40S ribosomal protein S8	Rps8	2	1	2	4	6	4	5	6	9	6	6	5	2	3	4	2	5	5	7	7	7	7	7	6	24.205	208	208	0	79.317	10.6	6.2	13.5	23.1	31.7	23.1	27.4	31.7	38.9	31.7	34.6	23.6	10.6	17.8	21.2	11.5	28.4	26.4
P62245;F8WJ41;D3Z712;D3YVB4	40S ribosomal protein S15a	Rps15a	0	0	0	1	3	0	5	5	3	3	4	3	0	1	0	1	1	1	4	5	3	3	6	4	14.839	130	130;108;69;71	0	30.377	0	0	0	6.9	21.5	0	46.2	36.2	20.8	21.5	25.4	20	0	6.9	0	6.9	6.9	6.9
P62254	Ubiquitin-conjugating enzyme E2 G1;Ubiquitin-conjugating enzyme E2 G1, N-terminally processed	Ube2g1	0	0	1	0	0	1	1	1	1	1	1	0	0	0	0	0	0	0	1	1	2	1	1	1	19.509	170	170	0.00079936	2.3828	0	0	5.9	0	0	5.9	5.9	5.9	5.9	5.9	5.9	0	0	0	0	0	0	0
P62257;E9Q3U1	Ubiquitin-conjugating enzyme E2 H	Ube2h	0	0	0	0	0	0	3	2	0	0	1	0	0	0	0	0	0	0	3	1	1	1	3	0	20.655	183	183;152	0	20.344	0	0	0	0	0	0	21.9	13.7	0	0	8.2	0	0	0	0	0	0	0
P62259;D6REF3;F6WA09	14-3-3 protein epsilon	Ywhae	13	14	16	17	21	19	24	23	24	23	25	25	11	15	15	15	18	19	24	22	24	22	21	24	29.174	255	255;130;154	0	323.31	51.4	51.8	56.5	61.2	72.9	71	72.9	72.9	73.7	72.9	72.9	72.9	43.1	59.2	54.1	56.5	62.7	65.9
P62264;D3YVF4;D3Z7I1	40S ribosomal protein S14	Rps14	4	2	2	4	4	4	4	6	5	4	3	7	0	2	3	3	3	3	5	4	6	3	6	5	16.273	151	151;119;138	0	97.95	17.9	17.2	17.2	19.2	31.1	17.9	29.1	37.7	37.7	31.1	29.8	38.4	0	15.9	29.8	30.5	23.2	30.5
P62267	40S ribosomal protein S23	Rps23	0	0	0	0	1	2	3	5	5	3	1	4	0	0	1	1	2	1	5	6	4	3	4	3	15.807	143	143	0	9.6696	0	0	0	0	7.7	13.3	21	30.1	29.4	16.1	7.7	23.8	0	0	7.7	7.7	8.4	7.7
P62270;F6YVP7;S4R1N6	40S ribosomal protein S18	Rps18;Gm10260	3	4	4	5	6	6	10	10	9	9	8	6	3	3	4	2	5	5	10	9	8	6	11	7	17.718	152	152;152;107	0	45.489	19.1	19.7	19.7	25.7	32.9	32.9	50	48	43.4	39.5	31.6	26.3	19.1	19.1	27	11.8	25.7	27.6
P62274;D3YYL7	40S ribosomal protein S29	Rps29;Gm10126	0	0	0	0	0	0	1	1	0	0	0	0	0	0	0	0	0	0	2	2	1	0	1	1	6.6767	56	56;61	0.0002111	3.1117	0	0	0	0	0	0	19.6	19.6	0	0	0	0	0	0	0	0	0	0
P62281	40S ribosomal protein S11	Rps11	0	1	1	1	4	4	5	8	6	4	6	7	2	3	3	3	6	5	5	5	8	6	6	6	18.431	158	158	0	10.835	0	4.4	4.4	5.1	16.5	16.5	20.9	32.9	22.8	21.5	27.8	27.8	9.5	14.6	14.6	14.6	26.6	21.5
P62301	40S ribosomal protein S13	Rps13	0	0	0	3	4	1	5	5	2	5	3	4	0	0	1	2	3	4	5	5	4	5	5	2	17.222	151	151	0	51.409	0	0	0	22.5	27.8	7.9	23.8	29.1	17.9	31.1	16.6	23.2	0	0	7.9	17.9	22.5	23.2
P62305;E9Q0W8;E9Q4F4	Small nuclear ribonucleoprotein E	Snrpe	0	0	0	0	1	1	1	2	1	2	2	1	0	1	1	1	1	0	1	1	0	1	2	3	10.803	92	92;52;91	0	12.551	0	0	0	0	12	13	12	25	12	25	25	12	0	12	12	12	12	0
P62307	Small nuclear ribonucleoprotein F	Snrpf	1	1	1	1	1	1	0	1	1	1	1	1	1	0	0	0	1	0	2	1	1	1	1	1	9.7251	86	86	0	47.76	15.1	15.1	15.1	15.1	15.1	15.1	0	15.1	15.1	15.1	15.1	15.1	15.1	0	0	0	15.1	0
P62309	Small nuclear ribonucleoprotein G	Snrpg	0	0	0	0	1	0	2	2	2	2	2	2	0	0	0	0	1	1	2	2	2	1	2	2	8.496	76	76	0.00022815	4.2935	0	0	0	0	17.1	0	17.1	17.1	17.1	17.1	17.1	17.1	0	0	0	0	15.8	15.8
P62311	U6 snRNA-associated Sm-like protein LSm3	Lsm3	0	0	1	0	0	1	1	2	2	2	2	1	0	0	0	1	1	0	3	3	3	1	2	2	11.845	102	102	0	19.343	0	0	11.8	0	0	11.8	11.8	19.6	32.4	32.4	32.4	11.8	0	0	0	11.8	11.8	0
P62313	U6 snRNA-associated Sm-like protein LSm6	Lsm6	0	0	1	1	1	0	3	4	1	1	1	2	0	0	0	0	0	0	3	4	2	2	5	1	9.1275	80	80	0	4.7277	0	0	13.8	13.8	13.8	0	36.2	46.2	12.5	12.5	13.8	26.2	0	0	0	0	0	0
P62315	Small nuclear ribonucleoprotein Sm D1	Snrpd1	0	0	0	1	1	0	3	4	3	2	3	3	0	1	2	1	3	3	3	3	3	3	3	3	13.281	119	119	0	20.037	0	0	0	10.9	10.9	0	37	37	37	27.7	37	37	0	16.8	26.1	9.2	37	37
P62317;D3Z5N9	Small nuclear ribonucleoprotein Sm D2	Snrpd2	2	2	2	2	2	2	6	5	3	3	4	4	0	2	3	1	4	2	6	6	3	5	5	5	13.527	118	118;118	0	124.31	14.4	14.4	14.4	14.4	14.4	14.4	44.9	37.3	22	15.3	38.1	30.5	0	21.2	29.7	5.9	37.3	22
P62320	Small nuclear ribonucleoprotein Sm D3	Snrpd3	2	1	1	2	3	1	2	2	2	2	2	2	0	1	1	1	1	2	2	2	3	2	2	2	13.916	126	126	0	16.364	13.5	7.9	7.9	15.1	20.6	7.9	15.1	15.1	15.1	15.1	15.1	15.1	0	7.9	7.9	7.9	7.9	13.5
P62322	U6 snRNA-associated Sm-like protein LSm5	Lsm5	0	0	0	0	0	1	0	0	0	0	1	0	0	0	0	0	0	0	0	0	0	0	0	0	9.9374	91	91	0	7.969	0	0	0	0	0	20.9	0	0	0	0	20.9	0	0	0	0	0	0	0
P62331	ADP-ribosylation factor 6	Arf6	0	0	0	0	2	0	3	4	3	4	4	4	0	0	2	0	3	3	4	3	3	3	4	4	20.082	175	175	0	106.3	0	0	0	0	12.6	0	26.9	33.1	26.9	33.1	33.1	33.1	0	0	12.6	0	24.6	26.9
P62334	26S protease regulatory subunit 10B	Psmc6	1	1	2	2	4	3	7	8	9	6	11	9	1	1	2	1	5	3	12	10	7	6	10	10	44.172	389	389	0	116.88	3.3	3.3	6.7	6.7	13.9	8.2	28.5	27.2	27.2	19.5	34.2	32.1	3.9	3.9	6.7	3.9	15.9	8.5
P62342	Selenoprotein T	Selt	0	0	0	0	1	0	1	1	1	1	1	1	0	0	0	0	1	1	1	1	1	1	1	1	22.292	195	195	0	7.7458	0	0	0	0	6.7	0	6.2	6.2	6.7	6.7	6.7	6.7	0	0	0	0	6.7	6.7
P62482;Q3UPV6;E0CXI4;E0CYS2	Voltage-gated potassium channel subunit beta-2	Kcnab2	2	0	1	2	4	2	14	13	11	9	13	9	1	2	2	3	5	5	15	14	10	10	12	11	41.021	367	367;353;134;38	0	235.5	6.5	0	3.3	6.5	11.7	6.5	46	44.1	30.2	18	38.1	28.1	2.7	5.4	4.9	7.1	13.4	12.8
P62484;A0A087WPP8;Q6AXH6;Q6AXD2;A0A087WR90;A0A087WNU9	Abl interactor 2	Abi2	0	0	0	2	3	2	11	12	6	9	8	11	1	2	3	1	8	5	10	9	8	9	11	10	49.387	446	446;475;480;487;152;395	0	170.21	0	0	0	3.6	8.5	5.4	28.7	27.6	17.3	25.1	23.1	31.4	3.4	5.4	8.1	3.4	20.9	14.8
P62627;A2AVR9	Dynein light chain roadblock-type 1	Dynlrb1	1	2	2	2	4	2	5	5	5	3	4	3	1	3	1	1	2	3	4	4	4	4	6	4	10.99	96	96;104	0	69.648	12.5	21.9	21.9	21.9	38.5	21.9	83.3	60.4	60.4	42.7	60.4	43.8	9.4	38.5	12.5	12.5	21.9	21.9
P62631	Elongation factor 1-alpha 2	Eef1a2	4	3	5	8	11	9	13	18	15	10	15	12	4	5	7	8	11	10	18	17	15	13	15	16	50.454	463	463	0	323.31	8	6.3	13.2	18.6	24.2	19.7	32	36.3	34.8	21.2	35.4	31.5	15.1	14.3	18.8	21.2	27	24.6
P62702;Q3V1Z5;V9GWY0	40S ribosomal protein S4, X isoform;40S ribosomal protein S4	Rps4x;Rps4l;Gm15013	2	1	1	1	1	3	10	8	7	8	9	10	1	2	3	3	4	7	8	10	9	10	9	8	29.597	263	263;262;266	0	106.73	9.1	2.7	3.4	3.4	3.4	6.5	34.2	27	24.3	31.2	34.6	39.5	4.9	6.1	12.5	11.8	15.6	27.8
P62715	Serine/threonine-protein phosphatase 2A catalytic subunit beta isoform	Ppp2cb	0	0	1	1	2	2	5	6	4	4	4	2	0	1	1	0	4	4	6	5	6	4	7	6	35.575	309	309	1	-2	0	0	4.9	3.6	8.4	5.2	21.7	24.3	13.6	13.6	18.1	8.4	0	4.9	2.6	0	19.1	13.6
P62717;F6YJW4	60S ribosomal protein L18a	Rpl18a;Gm17541	0	0	0	0	0	1	2	1	1	1	1	2	0	0	0	0	0	1	4	2	3	1	2	2	20.732	176	176;174	0.00022022	3.6368	0	0	0	0	0	4.5	8.5	4	4.5	4.5	4.5	8.5	0	0	0	0	0	4.5
P62737;D3YZY0;D3Z2K3;E9Q2D1;F6WX90	Actin, aortic smooth muscle	Acta2;Actg2	12	13	11	15	16	13	21	20	18	15	19	18	10	10	12	12	14	15	17	20	17	16	18	19	42.009	377	377;270;195;108;43	1	-2	26	26.5	31.3	35.5	39.8	30.5	48.5	52	39.8	34.7	42.4	45.9	24.9	27.6	34.5	34.2	37.7	38.2
P62743	AP-2 complex subunit sigma	Ap2s1	1	0	2	1	3	2	6	5	6	4	7	7	1	1	3	3	5	6	6	7	7	5	7	7	17.018	142	142	0	80.928	4.9	0	16.9	10.6	25.4	16.9	44.4	28.2	38.7	32.4	44.4	44.4	8.5	10.6	23.9	19	35.9	43
P62746	Rho-related GTP-binding protein RhoB	Rhob	0	0	0	2	1	0	1	1	1	1	3	1	0	1	1	1	2	2	1	1	2	2	2	3	22.123	196	196	0.00021839	3.5266	0	0	0	14.3	8.7	0	8.7	8.7	8.7	8.7	14.8	8.7	0	4.1	4.1	8.7	12.8	12.8
P62748	Hippocalcin-like protein 1	Hpcal1	1	1	3	5	7	2	10	11	11	7	8	9	1	4	2	4	7	5	13	12	10	9	12	10	22.338	193	193	0	323.31	6.2	6.7	18.7	29	37.8	11.9	48.2	55.4	47.7	37.8	42	42	6.7	25.4	13	21.8	37.8	28.5
P62751;D3YTY6	60S ribosomal protein L23a	Rpl23a	1	2	1	4	3	2	8	6	8	7	8	8	1	0	3	0	6	7	6	11	9	9	7	10	17.695	156	156;151	0	49.167	8.3	10.9	8.3	26.9	21.8	14.7	35.9	29.5	43.6	43.6	43.6	38.5	8.3	0	21.8	0	37.2	37.8
P62754	40S ribosomal protein S6	Rps6	0	1	1	2	3	2	5	4	5	5	4	4	1	1	3	2	4	4	3	5	5	3	4	4	28.68	249	249	0	60.985	0	3.2	3.2	8	14.5	8	18.9	14.1	18.9	18.9	18.5	14.5	4.8	3.2	14.1	10.8	14.5	14.5
P62761	Visinin-like protein 1	Vsnl1	4	4	5	8	9	9	12	12	14	13	12	13	7	8	9	10	12	10	9	10	11	12	13	9	22.142	191	191	0	323.31	24.1	24.1	29.8	42.4	45	45	60.2	58.1	60.2	60.2	60.2	60.2	33.5	45	45	48.7	61.3	48.7
P62774	Myotrophin	Mtpn	1	0	1	1	1	1	2	1	2	2	1	2	1	1	1	1	1	1	2	1	2	2	2	2	12.861	118	118	0	181.22	14.4	0	14.4	14.4	14.4	14.4	25.4	14.4	25.4	25.4	14.4	25.4	14.4	14.4	14.4	14.4	14.4	14.4
P62806	Histone H4	Hist1h4a	4	7	6	9	11	6	13	13	12	11	12	11	5	6	7	7	9	8	13	11	11	11	11	12	11.367	103	103	0	176.03	42.7	51.5	51.5	54.4	58.3	51.5	58.3	58.3	58.3	54.4	58.3	54.4	50.5	50.5	51.5	52.4	54.4	52.4
P62812;E9Q2L8;A0A0G2JGP5	Gamma-aminobutyric acid receptor subunit alpha-1	Gabra1	0	0	0	2	2	4	7	5	6	6	10	9	1	0	1	3	5	5	8	7	6	4	7	4	51.753	455	455;84;87	0	46.925	0	0	0	6.4	6.4	8.4	13.8	11.9	14.1	13.6	20	20.4	2.2	0	2.6	5.7	12.3	11.6
P62814;Q91YH6	V-type proton ATPase subunit B, brain isoform	Atp6v1b2	9	8	10	12	16	8	17	21	17	16	17	12	7	7	12	10	18	16	18	18	17	14	19	16	56.55	511	511;513	0	323.31	21.7	17.4	21.5	31.9	33.9	22.3	42.9	49.3	37	32.7	40.7	28	17.4	17.8	29.4	23.3	38.9	33.9
P62821	Ras-related protein Rab-1A	Rab1A	3	4	4	4	3	5	8	11	9	7	8	7	2	3	5	4	6	7	11	12	8	7	9	9	22.677	205	205	0.00021236	3.1919	21	25.4	25.4	27.3	19.5	34.1	54.6	62.9	60.5	50.7	42.9	46.8	17.1	12.7	33.2	22	41.5	48.3
P62823	Ras-related protein Rab-3C	Rab3c	2	1	1	3	6	1	8	6	7	5	7	8	2	3	3	2	6	6	7	6	8	6	8	7	25.872	227	227	0	203.11	10.1	6.6	6.6	15.4	39.6	6.6	38.3	29.1	37.4	28.2	37.4	44.1	15	17.2	18.5	15	29.1	37
P62827;Q14AA6;Q61820	GTP-binding nuclear protein Ran	Ran;1700009N14Rik	2	2	4	3	4	4	9	11	7	5	8	8	2	3	3	3	6	5	10	9	8	6	8	9	24.423	216	216;216;216	0	154.63	10.2	9.7	19.9	14.8	19.9	19.9	42.1	43.1	27.3	19	33.8	27.8	9.7	14.8	14.8	13.4	26.9	23.1
P62830;A2A6F8	60S ribosomal protein L23	Rpl23	1	1	0	1	2	1	1	3	1	2	2	1	0	1	1	1	2	2	4	3	1	2	3	3	14.865	140	140;60	0	35.829	12.9	12.9	0	10.7	16.4	10.7	10.7	22.9	10.7	16.4	16.4	10.7	0	6.4	10.7	6.4	16.4	17.1
P62835;A0A0G2JE52	Ras-related protein Rap-1A	Rap1a	2	1	2	2	5	3	5	6	5	5	4	5	3	3	5	3	6	4	4	6	4	5	6	6	20.987	184	184;159	0	110.37	11.4	6	11.4	12	26.6	12	22.3	34.8	26.6	26.6	20.1	26.6	12.5	20.7	26.6	12.5	26.6	19.6
P62843;D3YTQ9	40S ribosomal protein S15	Rps15	0	0	0	0	0	0	1	5	1	1	1	0	0	1	0	0	0	1	4	2	1	1	1	1	17.04	145	145;118	0	19.491	0	0	0	0	0	0	9	33.1	8.3	8.3	8.3	0	0	8.3	0	0	0	8.3
P62849;P62849-2;P62849-3	40S ribosomal protein S24	Rps24	0	0	0	0	1	0	5	5	2	3	3	3	0	0	0	2	1	1	4	4	3	2	4	3	15.423	133	133;130;131	0	19.998	0	0	0	0	11.3	0	35.3	35.3	20.3	26.3	26.3	29.3	0	0	0	15	11.3	11.3
P62852	40S ribosomal protein S25	Rps25	2	1	2	0	3	2	2	3	3	3	4	4	0	1	2	0	3	3	3	3	4	3	4	4	13.742	125	125	0	20.876	15.2	8	15.2	0	22.4	13.6	8.8	16	16.8	16.8	24	24	0	7.2	14.4	0	14.4	16.8
P62855	40S ribosomal protein S26	Rps26	2	1	2	2	2	2	2	3	2	2	1	2	0	1	0	1	2	1	2	3	2	2	2	1	13.015	115	115	0	15.344	20.9	13	20.9	20.9	20.9	20.9	20.9	27	20.9	20.9	7.8	20.9	0	13	0	7.8	20.9	7.8
P62858;G3UYV7;J3QNN8	40S ribosomal protein S28	Rps28;Gm10263	1	1	2	2	2	2	2	2	2	2	2	1	0	2	1	2	2	1	2	2	2	1	2	1	7.8409	69	69;56;69	0	13.346	13	13	30.4	30.4	30.4	30.4	30.4	30.4	30.4	30.4	30.4	13	0	30.4	13	30.4	30.4	13
P62862;Q642K5	40S ribosomal protein S30	Fau	0	0	0	1	0	1	1	3	2	2	2	2	0	0	0	0	0	1	1	2	1	1	2	2	6.6478	59	59;133	0.00022857	4.3191	0	0	0	16.9	0	16.9	16.9	20.3	18.6	18.6	18.6	18.6	0	0	0	0	0	16.9
P62869;A6PWE0	Transcription elongation factor B polypeptide 2	Tceb2	0	0	1	2	3	2	7	6	5	8	7	6	0	0	2	1	6	5	6	7	4	7	9	6	13.17	118	118;161	0	52.585	0	0	7.6	15.3	25.4	16.1	64.4	67.8	31.4	55.9	50	60.2	0	0	15.3	10.2	43.2	41.5
P62874;H3BLF7;H3BKR2	Guanine nucleotide-binding protein G(I)/G(S)/G(T) subunit beta-1	Gnb1	4	1	2	4	5	3	8	9	8	7	8	7	2	3	3	3	8	4	8	8	8	7	6	7	37.377	340	340;108;274	0	323.31	8.2	2.9	5	11.2	12.4	7.1	19.7	19.7	19.7	18.5	19.7	19.7	5	8.2	7.1	10.3	18.5	11.5
P62878	E3 ubiquitin-protein ligase RBX1;E3 ubiquitin-protein ligase RBX1, N-terminally processed	Rbx1	0	0	0	1	1	1	1	2	1	1	1	1	0	0	0	0	1	1	2	2	1	1	0	1	12.274	108	108	0	61.473	0	0	0	16.7	16.7	16.7	16.7	17.6	16.7	16.7	16.7	16.7	0	0	0	0	16.7	16.7
P62880;D3Z1T4;D3Z1M1;E9QKR0;D3YZX3;A0A0A6YVN9;V9GWY1;E9PWM7	Guanine nucleotide-binding protein G(I)/G(S)/G(T) subunit beta-2	Gnb2	2	1	1	3	4	3	7	7	7	7	7	7	3	4	3	3	7	5	7	7	8	7	8	8	37.331	340	340;188;227;382;296;73;83;240	0	177.4	7.1	2.9	2.9	10	10.3	7.1	18.5	18.5	18.5	18.5	18.5	18.5	7.1	10.3	9.1	8.2	18.5	13.5
P62881-2;P62881	Guanine nucleotide-binding protein subunit beta-5	Gnb5	0	0	0	1	2	2	6	6	5	5	5	4	0	2	2	4	5	5	7	5	5	6	6	6	38.731	353	353;395	0	173.23	0	0	0	4.2	7.1	7.1	21.2	21.2	16.1	15.3	15.6	13.6	0	7.6	7.1	13.3	18.4	18.4
P62889	60S ribosomal protein L30	Rpl30	0	0	0	0	0	0	2	1	1	1	2	1	0	0	0	0	0	0	0	1	1	2	1	1	12.784	115	115	0	18.309	0	0	0	0	0	0	10.4	10.4	10.4	10.4	10.4	10.4	0	0	0	0	0	0
P62892	60S ribosomal protein L39	Rpl39	0	0	0	0	0	0	1	1	1	1	1	1	0	0	0	0	0	1	1	1	1	1	1	1	6.4066	51	51	0	5.0767	0	0	0	0	0	0	19.6	19.6	19.6	19.6	19.6	19.6	0	0	0	0	0	19.6
P62897;G3UWG1;CON__P62894;P00015	Cytochrome c, somatic	Cycs;Gm10108	5	5	4	6	8	5	9	9	7	7	8	9	2	4	4	5	7	6	8	9	8	8	8	7	11.605	105	105;105;105;105	0	323.31	30.5	30.5	22.9	41.9	42.9	30.5	59	58.1	56.2	56.2	57.1	58.1	21	28.6	28.6	39	56.2	55.2
P62900;A0A0A6YX26;A0A0A6YXL3	60S ribosomal protein L31	Rpl31	0	0	0	0	1	2	2	4	3	4	5	4	0	2	2	1	1	2	6	3	3	3	2	3	14.463	125	125;129;87	0	14.337	0	0	0	0	7.2	15.2	13.6	20.8	20.8	28	39.2	28	0	15.2	13.6	7.2	6.4	18.4
P62908;D3YV43	40S ribosomal protein S3	Rps3	3	4	6	6	8	7	15	13	10	11	12	12	4	5	7	6	6	9	13	13	10	12	13	11	26.674	243	243;191	0	122.01	17.3	19.3	30.5	28.8	39.5	33.3	63.4	55.6	44.4	50.6	55.1	58.4	15.6	24.3	31.3	29.6	32.1	46.5
P62911;P17932	60S ribosomal protein L32	Rpl32	0	0	0	0	0	0	2	3	2	2	2	3	0	0	0	0	1	0	3	3	2	1	3	2	15.86	135	135;135	0	13.74	0	0	0	0	0	0	17.8	23.7	15.6	12.6	13.3	23.7	0	0	0	0	10.4	0
P62915	Transcription initiation factor IIB	Gtf2b	0	0	0	0	0	0	2	1	1	0	1	1	0	0	0	0	0	1	1	0	2	0	2	0	34.819	316	316	0.00021983	3.6175	0	0	0	0	0	0	7.6	3.2	4.4	0	4.4	4.4	0	0	0	0	0	3.2
P62918	60S ribosomal protein L8	Rpl8	2	1	1	4	4	4	5	5	7	3	6	5	0	2	3	4	4	3	3	4	4	4	5	5	28.024	257	257	0	127.45	10.5	6.2	6.2	13.6	13.6	16.3	16.7	17.1	20.2	13.6	19.5	19.5	0	7	13.2	16.3	16.3	13.6
P62960;A2BGG7;Q9JKB3;Q9JKB3-2;A0A0A0MQD2;B2RUF0;Q9Z2C8-2;Q9Z2C8	Nuclease-sensitive element-binding protein 1	Ybx1	0	0	0	0	1	1	2	3	3	3	6	4	0	0	1	0	0	2	3	3	2	2	3	3	35.73	322	322;214;361;292;282;359;282;360	0	263.91	0	0	0	0	5.3	5.9	9.9	12.7	18.3	18.6	43.5	33.9	0	0	5.9	0	0	11.2
P62962;Q5SX49;CON__P02584;J3QMC2	Profilin-1;Profilin	Pfn1	1	1	3	3	5	4	8	9	8	5	4	5	2	3	3	4	5	5	7	9	6	5	6	5	14.957	140	140;112;140;55	0	139.35	10	11.4	30	31.4	38.6	40	65.7	67.1	65.7	46.4	39.3	47.9	21.4	28.6	31.4	37.1	50.7	44.3
P62996;F8WJG3	Transformer-2 protein homolog beta	Tra2b	0	0	0	0	3	1	3	4	3	3	3	3	0	0	1	0	3	2	4	4	5	4	4	4	33.665	288	288;188	0	36.203	0	0	0	0	12.5	3.5	13.9	17.4	12.5	12.5	11.5	11.5	0	0	5.6	0	12.5	9
P63001;Q3TLP8;Q05144	Ras-related C3 botulinum toxin substrate 1;Ras-related C3 botulinum toxin substrate 2	Rac1;Rac2	2	1	1	3	5	1	6	6	4	5	5	6	1	1	1	2	5	5	5	5	5	5	4	5	21.45	192	192;211;192	0	205.96	11.5	7.3	7.3	17.7	27.1	7.3	31.2	31.2	22.9	27.1	30.7	31.2	7.3	4.2	4.2	10.4	27.1	27.1
P63005;P63005-2;Q5SW16	Platelet-activating factor acetylhydrolase IB subunit alpha	Pafah1b1	1	1	2	5	6	4	9	11	8	6	9	9	1	1	2	5	9	8	12	9	11	7	10	12	46.67	410	410;391;97	0	323.31	2.9	2.9	7.3	14.9	18	11.2	29	31.5	24.9	16.3	24.1	20.7	2.9	2.9	6.6	16.6	23.7	20
P63011;D3YZP5	Ras-related protein Rab-3A	Rab3a	3	2	3	5	4	4	6	6	6	6	6	6	1	5	2	2	5	5	6	6	6	6	6	7	24.97	220	220;62	0	323.31	19.5	15.9	22.7	31.8	28.2	28.2	39.1	39.1	39.1	39.1	39.1	39.1	8.6	31.8	15.9	15.9	31.8	31.8
P63017;Q504P4;D3Z5E2;D3YW43	Heat shock cognate 71 kDa protein	Hspa8	20	23	25	26	31	27	33	37	34	32	33	28	14	22	22	27	27	27	33	34	34	30	34	32	70.87	646	646;627;116;158	0	323.31	37.6	43.2	44.9	42.4	48.5	43.8	60.2	61.9	51.9	48.5	51.7	51.7	33.9	47.2	44.1	48.1	46	45.5
P63024	Vesicle-associated membrane protein 3	Vamp3	4	4	4	5	6	4	6	5	5	5	4	4	0	2	3	3	5	3	3	4	3	5	5	5	11.48	103	103	0	139.72	32	32	32	47.6	63.1	32	64.1	55.3	63.1	54.4	55.3	38.8	0	23.3	23.3	23.3	54.4	23.3
P63028;D3YU75	Translationally-controlled tumor protein	Tpt1	0	0	0	1	2	1	3	5	3	4	4	5	0	1	1	1	3	2	5	4	4	3	5	4	19.462	172	172;138	0	92.846	0	0	0	7.6	15.1	7	22.7	32.6	19.2	28.5	26.7	32.6	0	7	7	7	22.7	15.1
P63030;D3YWY6;D3Z5S0;E9Q0V4;D3Z786	Mitochondrial pyruvate carrier 1	Mpc1	2	1	1	2	2	1	2	1	1	2	1	1	1	2	2	1	1	2	2	1	1	2	2	1	12.454	109	109;85;86;167;78	0.00041118	2.7121	14.7	7.3	7.3	14.7	14.7	7.3	14.7	7.3	7.3	14.7	7.3	7.3	7.3	14.7	14.7	7.3	7.3	14.7
P63034;D3YU96;Q99KH2;D3YU95;P63034-3;P63034-2;D6RCZ5;D3Z5C3;Q80YW0	Cytohesin-2	Cyth2	0	0	0	0	1	1	4	4	3	2	4	3	0	0	0	0	3	2	5	5	4	3	5	4	46.585	400	400;383;399;410;384;399;292;166;393	0	47.506	0	0	0	0	3.5	2.8	11.5	12.2	9.5	6	10	8.2	0	0	0	0	8	6.2
P63037;B1AXY1;B1AXX9;B1AXY0	DnaJ homolog subfamily A member 1	Dnaja1	0	1	2	2	2	2	6	6	3	2	6	5	0	0	1	1	5	2	8	9	6	6	8	7	44.868	397	397;278;128;208	0	112.21	0	3.3	6.5	6.5	6.5	6.3	17.1	21.2	11.8	6.3	17.1	17.1	0	0	3.3	3.3	13.6	6.5
P63038;P63038-2;D3Z2F2;D3Z7J9	60 kDa heat shock protein, mitochondrial	Hspd1	18	14	20	21	27	20	37	37	33	28	35	34	12	21	17	20	24	29	35	34	32	30	32	31	60.955	573	573;258;202;142	0	323.31	40.5	31.9	44.7	45.5	50.3	36.1	65.4	67.5	65.4	52.9	62	62.3	34.4	48	41	42.8	55	63.9
P63040;D3YZ72	Complexin-1	Cplx1	1	1	2	2	4	3	5	5	4	4	4	5	0	1	1	2	4	4	6	6	6	4	4	6	15.122	134	134;77	0	323.31	14.9	14.9	23.1	23.1	34.3	33.6	44.8	35.1	34.3	34.3	34.3	35.1	0	8.2	14.9	23.1	34.3	34.3
P63042;Q05DI3;D3Z4C2;G3X9Z6	Stathmin-4;Stathmin	Stmn4	0	0	0	0	0	0	0	2	0	0	0	0	0	0	0	0	0	0	1	1	0	0	1	0	22.087	189	189;176;203;216	0.0015459	2.0218	0	0	0	0	0	0	0	8.5	0	0	0	0	0	0	0	0	0	0
P63044;B0QZN5	Vesicle-associated membrane protein 2	Vamp2	7	7	7	8	8	7	7	7	7	7	6	7	1	5	6	5	6	6	5	6	5	6	6	6	12.691	116	116;163	0	323.31	68.1	68.1	68.1	68.1	68.1	68.1	68.1	60.3	68.1	60.3	60.3	60.3	25	60.3	60.3	59.5	60.3	60.3
P63046;P63046-2	Sulfotransferase 4A1	Sult4a1	1	0	1	1	1	1	4	5	4	2	4	4	0	1	0	0	4	3	5	4	3	4	4	4	33.053	284	284;280	0	64.543	6	0	6	6	6	6	13.7	20.1	16.5	9.9	15.8	15.8	0	6	0	0	16.5	13
P63054;D3YXH0	Purkinje cell protein 4	Pcp4;Igsf5	2	3	2	4	3	3	3	2	2	2	3	3	1	2	0	1	3	2	3	3	3	3	3	2	6.8073	62	62;298	0	208.92	41.9	43.5	43.5	45.2	43.5	43.5	43.5	27.4	27.4	27.4	43.5	43.5	16.1	41.9	0	16.1	43.5	41.9
P63073;A0A0G2JH04;A0A0G2JFB4;A0A0G2JGT5;A0A0G2JG98	Eukaryotic translation initiation factor 4E	Eif4e	0	1	1	0	1	2	1	3	0	1	3	2	0	0	0	0	1	0	2	4	2	1	3	2	25.053	217	217;185;132;183;79	0	115.5	0	6.5	6.5	0	6.5	10.1	6.5	26.3	0	16.1	25.8	22.6	0	0	0	0	3.7	0
P63080;Q8C446;F6ZYH6	Gamma-aminobutyric acid receptor subunit beta-3	Gabrb3	0	0	1	3	3	1	7	7	5	7	7	8	0	0	3	2	6	4	7	7	8	7	4	7	54.165	473	473;473;495	0	41.768	0	0	3	6.8	7	1.9	16.9	15.2	11.4	16.5	18.8	18.8	0	0	6.8	4.9	12.9	9.7
P63085;F6VEI7	Mitogen-activated protein kinase 1	Mapk1	4	3	3	8	6	6	17	17	12	10	13	16	2	7	4	11	11	11	18	18	18	14	19	16	41.275	358	358;134	0	323.31	10.6	8.1	8.4	22.1	15.9	15.1	48	45.8	36.9	26.8	42.5	47.2	5	17.9	9.8	39.4	33.5	32.7
P63087-2;P63087;A0A0G2JGC1;A0A0G2JFF1	Serine/threonine-protein phosphatase PP1-gamma catalytic subunit	Ppp1cc	1	1	0	0	3	3	7	7	6	6	7	7	2	2	3	2	6	5	7	6	8	8	8	7	38.504	337	337;323;273;292	0	58.941	3	3	0	0	12.5	10.4	19.6	22.8	19.3	22.3	22.3	22.3	8	8	11.3	9.2	19.3	19
P63094;Q6R0H7;Z4YKV1;P63094-2;Q6R0H7-4;P63094-3	Guanine nucleotide-binding protein G(s) subunit alpha isoforms short;Guanine nucleotide-binding protein G(s) subunit alpha isoforms XLas	Gnas	1	2	1	4	6	3	10	9	9	9	10	10	1	1	5	2	6	8	12	10	12	10	11	10	45.663	394	394;1133;379;380;1119;362	0	189.76	2.8	7.6	3.3	12.7	17.5	10.2	28.4	22.3	30.2	23.4	29.9	30.2	2.8	2.8	13.5	5.3	17.5	23.9
P63101;D3YXN6;D3YXF4;D3YW45	14-3-3 protein zeta/delta	Ywhaz	14	14	14	16	13	16	22	22	17	16	21	17	9	12	10	11	16	14	22	22	18	16	17	20	27.771	245	245;88;45;26	0	323.31	57.6	57.6	47.3	62	58.4	64.5	70.6	70.6	61.2	64.1	67.8	66.9	32.7	45.3	45.3	48.6	64.1	58.4
P63115;E9Q1V6;E9Q248;D6RII2	Asc-type amino acid transporter 1	Slc7a10	0	0	0	0	0	1	0	0	1	0	1	1	0	0	0	0	1	0	0	1	0	0	1	0	57.548	530	530;77;125;395	0	13.812	0	0	0	0	0	1.3	0	0	1.3	0	1.3	1.3	0	0	0	0	1.3	0
P63137-2;P63137	Gamma-aminobutyric acid receptor subunit beta-2	Gabrb2	0	0	2	3	3	3	7	7	5	6	8	7	2	2	2	1	5	2	8	9	7	6	6	8	54.633	474	474;512	0	49.912	0	0	5.5	7.4	7.4	7.8	21.1	18.1	14.6	16.5	23	20.5	5.5	5.5	4.4	2.5	13.7	5.3
P63141;P59053;P59053-2	Potassium voltage-gated channel subfamily A member 2	Kcna2	0	0	0	1	2	0	8	6	5	4	6	4	0	0	1	0	5	5	7	7	5	5	5	8	56.7	499	499;433;422	0	36.795	0	0	0	2.8	4.8	0	18.2	14.8	12.2	9.6	13.6	9.4	0	0	2	0	12.2	10.6
P63143	Voltage-gated potassium channel subunit beta-1	Kcnab1	0	0	0	0	1	1	3	2	3	2	3	2	0	0	1	1	3	3	6	5	3	4	5	2	44.722	401	401	0	6.7106	0	0	0	0	2	3.2	6.5	4.5	7.2	5.2	7.5	5.5	0	0	2	2	7	7
P63147	Ubiquitin-conjugating enzyme E2 B	Ube2b	0	0	0	0	0	0	0	0	0	0	1	0	0	0	0	0	0	0	0	1	0	0	0	1	17.312	152	152	0	6.8536	0	0	0	0	0	0	0	0	0	0	11.2	0	0	0	0	0	0	0
P63154	Crooked neck-like protein 1	Crnkl1	0	0	0	0	0	0	1	1	1	1	1	0	0	0	0	1	0	0	1	2	0	0	1	0	83.415	690	690	0.00041416	2.832	0	0	0	0	0	0	1.6	1.6	1.6	1.6	1.7	0	0	0	0	1.6	0	0
P63158;D3YZ18;D3YVC6	High mobility group protein B1	Hmgb1	0	0	1	2	4	2	7	8	6	6	6	7	1	1	1	3	5	5	9	9	7	6	6	6	24.893	215	215;125;92	0	323.31	0	0	6	7	17.2	9.8	26	30.2	26	26	22.3	26	6	6	6	12.6	25.1	26
P63166;A0A087WRQ4	Small ubiquitin-related modifier 1	Sumo1	0	0	0	0	0	0	0	1	2	1	0	2	0	0	0	0	1	0	3	2	1	1	2	2	11.557	101	101;75	0	25.597	0	0	0	0	0	0	0	15.8	22.8	15.8	0	15.8	0	0	0	0	15.8	0
P63168	Dynein light chain 1, cytoplasmic	Dynll1	0	0	0	0	0	0	2	2	1	2	1	1	0	0	1	1	1	1	1	1	1	1	0	1	10.366	89	89	0.0011753	2.1666	0	0	0	0	0	0	25.8	25.8	12.4	25.8	12.4	12.4	0	0	12.4	12.4	12.4	12.4
P63213	Guanine nucleotide-binding protein G(I)/G(S)/G(O) subunit gamma-2	Gng2	2	2	2	1	2	1	2	3	2	2	2	1	1	2	2	1	3	2	3	2	1	2	2	1	7.8501	71	71	0	45.268	39.4	39.4	39.4	22.5	39.4	22.5	39.4	49.3	39.4	39.4	39.4	22.5	22.5	39.4	39.4	22.5	49.3	39.4
P63216	Guanine nucleotide-binding protein G(I)/G(S)/G(O) subunit gamma-3	Gng3	1	1	0	0	2	1	2	2	2	2	2	2	0	0	0	1	2	1	2	2	2	2	2	2	8.3047	75	75	0	99.994	20	20	0	0	22.7	20	22.7	22.7	22.7	22.7	22.7	22.7	0	0	0	20	22.7	20
P63239	Neuroendocrine convertase 1	Pcsk1	0	0	0	0	0	0	0	1	1	0	0	0	0	0	0	0	0	0	2	2	0	0	1	1	84.173	753	753	0.00022178	3.7639	0	0	0	0	0	0	0	1.2	1.2	0	0	0	0	0	0	0	0	0
P63242;A0A0A0MQM0;J3QPS8	Eukaryotic translation initiation factor 5A-1;Eukaryotic translation initiation factor 5A	Eif5a	1	0	1	0	0	1	6	5	4	5	4	4	0	0	2	1	3	3	4	7	4	3	5	5	16.832	154	154;149;76	0	124.92	14.9	0	5.2	0	0	7.8	19.5	33.8	20.8	18.8	33.8	18.8	0	0	7.8	7.8	20.8	11
P63248;A0A0A6YXS7	cAMP-dependent protein kinase inhibitor alpha	Pkia	0	0	1	0	2	2	0	0	1	1	1	1	0	0	0	0	0	0	1	0	0	0	0	0	7.9604	76	76;50	0.00021906	3.5672	0	0	19.7	0	42.1	42.1	0	0	19.7	19.7	19.7	19.7	0	0	0	0	0	0
P63250	G protein-activated inward rectifier potassium channel 1	Kcnj3	0	0	0	0	0	0	0	1	0	0	0	0	0	0	0	0	0	0	1	2	0	0	2	0	56.573	501	501	0	7.9228	0	0	0	0	0	0	0	4	0	0	0	0	0	0	0	0	0	0
P63268	Actin, gamma-enteric smooth muscle	Actg2	12	13	11	15	15	13	21	19	17	15	20	17	10	10	12	12	14	14	17	19	17	15	18	18	41.876	376	376	1	-2	26.1	26.6	31.4	35.6	36.4	30.6	48.7	48.7	36.4	34.8	46	42.6	25	27.7	34.6	34.3	37.8	34.8
P63276	40S ribosomal protein S17	Rps17	1	0	0	0	0	1	4	5	2	3	3	4	1	0	1	0	2	1	5	3	1	2	4	2	15.524	135	135	0	136.16	19.3	0	0	0	0	19.3	27.4	48.1	26.7	26.7	26.7	27.4	16.3	0	16.3	0	32.6	16.3
P63280;Q8CFZ0;G3UYP0;G3UWL6;G3UWJ1	SUMO-conjugating enzyme UBC9	Ube2i	0	0	0	0	0	0	3	6	2	2	3	3	0	0	0	1	1	1	5	6	4	3	4	3	18.007	158	158;101;103;22;29	0	9.8083	0	0	0	0	0	0	14.6	27.2	13.3	13.3	13.9	13.9	0	0	0	7.6	7.6	7.6
P63318;Q2NKI4	Protein kinase C gamma type;Protein kinase C	Prkcg	3	5	5	9	13	10	20	17	14	13	18	13	3	5	6	5	11	10	18	17	17	14	16	17	78.357	697	697;646	0	323.31	5	8.2	6.7	13.9	18.7	15.9	32.1	23.5	20.8	16.4	27.8	16.2	4.4	7.7	10.3	8.5	18.8	14.8
P63321	Ras-related protein Ral-A	Rala	2	1	2	5	4	4	6	7	3	4	4	6	1	3	3	4	5	5	5	5	6	6	6	6	23.553	206	206	0	219.65	12.1	6.8	12.1	32.5	27.2	23.8	32.5	37.9	19.4	31.6	31.6	35.4	12.1	24.3	22.3	27.7	35	35
P63323;Q6ZWZ6	40S ribosomal protein S12	Rps12	1	1	1	2	2	2	3	2	3	2	3	3	1	2	1	1	2	3	2	3	2	3	3	3	14.525	132	132;132	0	153.42	16.7	16.7	16.7	24.2	24.2	24.2	30.3	13.6	30.3	24.2	30.3	30.3	16.7	24.2	16.7	7.6	24.2	30.3
P63325;Q3UW83	40S ribosomal protein S10	Rps10	1	1	0	2	2	2	4	6	5	5	6	5	0	0	1	3	4	3	6	6	5	5	6	6	18.916	165	165;154	0	205.49	8.5	8.5	0	9.1	14.5	13.9	28.5	35.2	29.1	29.1	35.2	29.1	0	0	8.5	14.5	23.6	23.6
P63328	Serine/threonine-protein phosphatase 2B catalytic subunit alpha isoform	Ppp3ca	12	9	7	11	16	11	16	16	15	16	17	15	5	8	9	11	14	14	16	14	17	16	15	16	58.643	521	521	0	290.66	22.5	19	16.7	20.3	29.2	22.8	35.7	36.1	30.9	31.1	37	34.2	9.4	18.2	19.2	22.8	32.8	29.8
P63328-2	Serine/threonine-protein phosphatase 2B catalytic subunit alpha isoform	Ppp3ca	13	8	6	10	14	11	15	16	14	14	16	15	5	7	9	11	13	13	16	13	16	15	15	15	57.614	511	511	1	-2	24.5	15.9	13.5	17.2	24.9	21.3	32.9	34.8	28	26.8	34.4	32.9	9.6	15.1	19.6	23.3	29.9	26.8
P63330	Serine/threonine-protein phosphatase 2A catalytic subunit alpha isoform	Ppp2ca	0	0	1	1	2	2	5	7	4	4	4	2	0	1	1	0	4	4	6	5	6	4	7	6	35.608	309	309	0	245.63	0	0	4.9	3.6	8.4	5.2	21.7	26.9	13.6	13.6	18.1	8.4	0	4.9	2.6	0	19.1	13.6
P67778;Q5SQG5	Prohibitin	Phb	7	8	8	8	9	7	10	12	10	9	13	11	4	7	7	7	9	13	13	10	11	11	12	11	29.82	272	272;207	0	323.31	28.7	36	36	37.5	40.8	29.8	39.3	42.6	40.1	38.6	48.9	41.9	21.7	32.4	29.8	27.2	38.6	46.7
P67871;G3UZA4;G3UXG7;G3UZJ5;G3UZX4;G3UWU5;G3UXU2	Casein kinase II subunit beta	Csnk2b	0	0	1	2	2	1	3	3	2	3	3	3	0	0	2	2	2	3	3	3	3	2	3	2	24.942	215	215;123;164;206;257;58;180	0	41.556	0	0	4.2	7.9	7.9	3.7	14.4	14.4	10.7	14.4	14.4	14.4	0	0	7.9	7.9	7.9	14.4
P67984	60S ribosomal protein L22	Rpl22	0	0	2	2	2	2	2	2	4	3	4	3	2	2	1	2	2	2	3	3	3	2	2	3	14.759	128	128	0	7.9519	0	0	18.8	18.8	9.4	18.8	18.8	18.8	31.2	19.5	31.2	30.5	18.8	18.8	8.6	18.8	18.8	18.8
P68033;P68134	Actin, alpha cardiac muscle 1;Actin, alpha skeletal muscle	Actc1;Acta1	12	13	11	15	16	13	22	21	18	15	20	19	10	10	12	12	14	15	18	20	18	17	19	20	42.019	377	377;377	0	323.31	26	26.5	31.3	35.5	39.8	30.5	51.5	54.9	39.8	34.7	45.4	48.8	24.9	27.6	34.5	34.2	37.7	38.2
P68037;D3YZS3	Ubiquitin-conjugating enzyme E2 L3	Ube2l3	0	0	1	0	2	1	5	5	3	4	4	4	0	1	1	1	2	4	4	5	5	5	3	5	17.861	154	154;119	0	138.61	0	0	5.8	0	15.6	5.8	37	37	21.4	22.7	22.7	35.7	0	5.8	5.8	5.8	15.6	27.3
P68040	Guanine nucleotide-binding protein subunit beta-2-like 1;Guanine nucleotide-binding protein subunit beta-2-like 1, N-terminally processed	Gnb2l1	2	1	2	4	6	2	7	8	7	7	7	7	2	3	3	2	4	5	7	6	7	7	5	7	35.076	317	317	0	187.51	6.9	3.8	4.1	12.9	18	7.9	21.8	24.3	21.8	22.1	21.5	23.3	8.8	9.1	10.4	6.6	15.1	18.3
P68181;P68181-2;P68181-3;P68181-4;H6TMF5;A0A0G2JFT9	cAMP-dependent protein kinase catalytic subunit beta	Prkacb	1	1	4	3	5	3	11	12	8	8	12	8	0	4	1	3	5	5	10	10	9	11	11	11	40.707	351	351;338;339;398;189;106	0	244.63	2.6	2.6	8	5.4	11.4	7.7	29.1	33.9	20.5	23.9	29.3	18.2	0	11.1	4.8	8.5	15.1	16.2
P68254;P68254-2;F6YY69;F6VW30	14-3-3 protein theta	Ywhaq	6	5	7	9	8	11	14	14	14	13	13	14	5	6	8	7	9	8	16	15	11	9	11	14	27.778	245	245;243;285;303	0	323.31	24.5	24.5	31.8	35.9	28.6	43.7	42.4	42.9	45.3	42.4	40.8	46.5	25.7	29.4	37.6	37.1	37.6	37.1
P68368;A0A0A0MQA5;A0A087WQS4;A0A087WRB4;A0A087WSB0;A0A087WSL5	Tubulin alpha-4A chain	Tuba4a	9	8	10	9	11	12	24	24	19	16	19	21	8	11	11	13	17	18	22	23	21	20	24	23	49.924	448	448;477;125;100;81;89	0	75.491	26.6	20.8	28.8	23.9	30.6	32.4	45.8	49.8	40.6	33.7	35.7	43.5	24.3	31.9	30.8	38.4	40.8	42.9
P68369	Tubulin alpha-1A chain	Tuba1a	11	10	13	12	14	14	27	29	24	20	23	22	10	12	14	14	19	21	27	27	22	22	28	26	50.135	451	451	0	38.615	35.5	27.1	36.1	31.5	39.9	41.2	56.5	60.8	54.3	45	49	53	31.7	36.1	42.8	42.6	49.7	53
P68372	Tubulin beta-4B chain	Tubb4b	13	15	13	18	19	14	25	24	21	20	22	23	10	12	14	12	16	17	23	24	24	23	24	24	49.83	445	445	0	323.31	29.9	37.5	36.4	36.6	38.9	32.4	54.2	53.3	41.3	45.4	47.4	51.2	24.7	33.3	35.5	31.9	38	40.7
P68404	Protein kinase C beta type	Prkcb	1	1	2	3	7	4	12	12	12	10	11	13	2	3	4	4	6	7	9	10	9	14	12	11	76.75	671	671	0	8.6383	1.5	1.5	4.2	6.6	15.2	6.1	19.7	19.8	18.6	17.1	20.6	21.2	3.1	4.8	4.9	6.6	11.3	12.7
P68404-2	Protein kinase C beta type	Prkcb	1	1	2	3	6	4	13	12	11	10	13	14	2	3	4	4	6	9	10	10	9	14	12	10	76.893	673	673	0	287.75	1.5	1.5	4.2	6.5	13.5	6.1	23.5	21.5	16.9	17.5	26	25	3.1	4.8	4.9	6.5	11.7	18.1
P68433;P84244;P84228;P02301;F8WI35;E0CZ27;E0CYN1;E0CYR7	Histone H3.1;Histone H3.3;Histone H3.2;Histone H3.3C;Histone H3	Hist1h3a;H3f3a;Hist1h3b;H3f3c	3	2	4	4	5	3	6	7	4	4	6	3	2	3	3	2	3	4	5	6	5	3	7	4	15.404	136	136;136;136;136;135;119;52;55	0	17.045	19.9	13.2	19.9	20.6	20.6	13.2	30.9	30.9	22.1	19.9	22.1	19.9	11.8	16.9	16.9	11.8	16.9	19.1
P68510	14-3-3 protein eta	Ywhah	10	10	12	11	12	12	16	14	15	13	16	13	4	5	8	8	10	11	15	15	14	13	14	15	28.211	246	246	0	323.31	37.4	40.2	35.4	32.5	43.1	40.2	54.5	51.6	54.9	52	54.9	52	17.1	22	33.7	26.4	44.3	45.1
P69566;E9Q5D6;P69566-2	Ran-binding protein 9	Ranbp9	0	0	0	1	1	0	5	3	5	4	5	5	0	0	1	0	4	3	4	3	6	4	3	2	71.011	653	653;710;546	0	60.378	0	0	0	2.1	2.1	0	10	5.7	9.2	7.7	10.6	10	0	0	2.1	0	7.2	5.8
P70122;F6TN03;D6REV5	Ribosome maturation protein SBDS	Sbds	0	0	0	0	1	0	4	6	2	2	4	2	0	0	1	0	1	0	4	5	4	2	5	4	28.78	250	250;173;43	0	16.045	0	0	0	0	4	0	14.4	22.4	8	8	18.4	7.2	0	0	3.6	0	4	0
P70168	Importin subunit beta-1	Kpnb1	3	4	7	8	8	7	13	18	15	10	13	15	2	3	6	5	10	10	21	18	16	15	15	17	97.183	876	876	0	323.31	4.1	5	8.9	10.8	10.8	9.7	19.3	26.7	20.5	13.8	17.9	21	2.7	4.1	7.1	7	14.2	14.4
P70175;Q52KF7;A2BEE9;A2BEF2	Disks large homolog 3	Dlg3	0	1	2	3	7	3	15	20	15	11	14	13	1	2	4	2	13	8	18	21	15	15	15	13	93.481	849	849;817;835;512	0	318.02	0	1.5	3.1	4.6	11.1	4.6	23	29.6	22.5	16.5	22.4	20.5	1.6	2.6	5.8	3.1	19.2	13.8
P70182;D3YUY3;F8WI18;P70182-3;P70182-2	Phosphatidylinositol 4-phosphate 5-kinase type-1 alpha	Pip5k1a	0	0	0	0	1	0	3	2	3	1	2	2	0	0	1	2	2	2	3	4	1	2	2	3	60.484	546	546;497;545;547;353	0	11.973	0	0	0	0	2.6	0	7.1	4.4	6.2	2.6	4.4	4.4	0	0	2.6	4	3.8	3.8
P70188;P70188-2	Kinesin-associated protein 3	Kifap3	0	0	0	0	1	0	3	5	2	2	1	0	0	0	0	0	1	1	5	2	3	2	2	3	91.29	793	793;772	0	127.18	0	0	0	0	1.3	0	4.7	8.8	2.9	2.9	1.3	0	0	0	0	0	1.6	1.6
P70195	Proteasome subunit beta type-7	Psmb7	1	1	1	1	2	1	6	6	5	3	5	4	0	2	2	0	5	4	6	6	5	3	5	6	29.891	277	277	0	41.064	6.9	6.9	6.9	6.9	10.8	6.9	26	26	18.1	11.2	18.1	11.9	0	10.1	10.1	0	18.1	14.4
P70202	Latexin	Lxn	0	1	2	1	2	0	3	2	4	2	4	3	0	2	1	0	2	2	3	4	2	3	4	2	25.492	222	222	0	53.173	0	4.1	9.5	5.4	9.5	0	14.9	9.5	21.2	9.5	23.9	17.1	0	9.5	5.4	0	9.5	9.5
P70205;E9Q968;E9PVE8;E9Q3E8;Q6NXJ9;E9Q4B3	Pituitary adenylate cyclase-activating polypeptide type I receptor	Adcyap1r1	0	0	0	0	1	0	1	2	2	1	3	1	0	0	0	0	0	0	1	1	2	1	0	1	56.639	496	496;495;524;447;468;496	0.00060084	2.3956	0	0	0	0	2.2	0	1.4	3.4	3.6	1.4	5.6	1.4	0	0	0	0	0	0
P70206	Plexin-A1	Plxna1	2	1	0	1	4	3	11	15	7	4	8	7	0	2	1	0	6	7	15	17	9	7	13	13	211.1	1894	1894	0	51.285	1.3	0.7	0	0.7	2.2	1.5	7.6	10.1	4.8	2.4	4.6	4.1	0	1.3	0.5	0	3.4	4
P70207	Plexin-A2	Plxna2	1	0	0	0	2	3	8	9	4	2	5	4	0	2	1	0	4	6	8	5	7	8	5	8	211.53	1894	1894	0	35.396	0.6	0	0	0	1	1.8	5.1	5.8	2.3	1.3	2.9	2.3	0	1.1	0.5	0	2.2	3.1
P70208;P70208-2	Plexin-A3	Plxna3	1	0	0	0	3	2	1	3	1	2	3	3	0	1	1	0	2	3	2	4	2	2	1	5	207.96	1872	1872;1795	1	-2	0.6	0	0	0	1.5	1.1	0.6	1.7	0.5	1	1.7	1.7	0	0.6	0.5	0	1	1.5
P70211;P70211-3;P70211-2	Netrin receptor DCC	Dcc	0	0	0	0	0	0	2	0	1	0	1	1	0	0	0	0	0	0	2	0	1	1	2	2	158.34	1447	1447;1363;1427	0.0002124	3.1929	0	0	0	0	0	0	1.9	0	0.9	0	0.9	0.8	0	0	0	0	0	0
P70213	Friend virus susceptibility protein 1	Fv1	0	0	0	0	1	1	0	1	0	0	0	0	0	0	0	0	1	0	1	0	0	0	0	0	51.996	459	459	0.0006	2.3871	0	0	0	0	2	2	0	3.3	0	0	0	0	0	0	0	0	2	0
P70227	Inositol 1,4,5-trisphosphate receptor type 3	Itpr3	0	0	0	0	2	0	4	4	2	2	1	1	0	2	0	0	0	0	4	3	3	2	4	2	304.27	2670	2670	0	7.5664	0	0	0	0	0.6	0	1.2	1.2	0.6	0.6	0.3	0.3	0	0.5	0	0	0	0
P70232;P70232-2	Neural cell adhesion molecule L1-like protein;Processed neural cell adhesion molecule L1-like protein	Chl1	1	0	0	1	1	2	13	12	3	5	8	8	0	0	1	0	1	4	14	15	10	7	16	10	135.07	1209	1209;1150	0	243.98	0.7	0	0	2.1	0.7	1.5	17.8	16.8	4.1	7.1	11.7	12.8	0	0	0.7	0	1.7	7.5
P70236;A2AGS2;O09110;O09110-2	Dual specificity mitogen-activated protein kinase kinase 6	Map2k6	0	0	0	0	3	2	5	3	3	3	4	3	0	0	2	0	4	4	5	6	6	4	6	6	37.432	334	334;293;347;314	0	58.805	0	0	0	0	12	8.4	18.3	11.1	11.7	11.7	16.8	13.2	0	0	8.4	0	14.7	15.9
P70245;A2AC29	3-beta-hydroxysteroid-Delta(8),Delta(7)-isomerase	Ebp	0	0	0	0	0	0	3	2	2	0	1	2	0	0	0	0	0	1	2	2	0	1	3	2	26.215	230	230;121	0	38.763	0	0	0	0	0	0	15.2	10	10	0	4.3	9.6	0	0	0	0	0	4.3
P70257;P70257-2;D3YZ00;E9PUH7;P70257-1;Q3TYK3	Nuclear factor 1 X-type;Nuclear factor 1	Nfix	0	0	0	0	0	0	1	4	1	0	2	1	0	0	0	0	0	0	1	1	2	2	1	2	53.394	488	488;400;488;494;441;391	0.00021455	3.306	0	0	0	0	0	0	1.4	9.6	2.9	0	5.3	2.3	0	0	0	0	0	0
P70265;Q6GTL7;B2Z892;A0A087WRG0;A0A087WRM7;B2Z893;B2Z894;B2Z891;A7UAK4;A0A0A6YY64;A2AUP3;A2AUP5;A2AUP1;Q7TS91;A2AUP4;A7UAK8;Q3U3S6;A7UAK5;P70266;Q6DTY7;A0A0A6YW89;Q6DTY7-2;Q6DTY7-6;P70266-2;Q6DTY7-5	6-phosphofructo-2-kinase/fructose-2,6-bisphosphatase 2;6-phosphofructo-2-kinase;Fructose-2,6-bisphosphatase	Pfkfb2	0	0	0	0	0	0	4	4	1	0	5	4	0	0	0	0	2	1	5	3	3	1	7	4	59.925	519	519;518;497;533;556;473;374;196;462;500;513;514;520;526;542;543;549;555;471;469;327;251;435;448;453	0	14.558	0	0	0	0	0	0	7.9	8.5	1.5	0	9.8	9.6	0	0	0	0	5	2.1
P70268;P70268-2;D6RH37	Serine/threonine-protein kinase N1	Pkn1	0	0	0	0	0	0	3	1	0	0	1	0	0	0	0	0	0	0	1	3	1	0	2	0	104.41	946	946;951;796	0.00021844	3.527	0	0	0	0	0	0	3.1	1.4	0	0	1.1	0	0	0	0	0	0	0
P70280	Vesicle-associated membrane protein 7	Vamp7	0	0	0	0	0	0	3	4	0	0	1	0	0	0	0	1	1	2	4	3	2	2	4	2	24.967	220	220	0	23.905	0	0	0	0	0	0	18.2	16.4	0	0	3.6	0	0	0	0	3.6	5.5	7.7
P70288;Q8BQ10	Histone deacetylase 2	Hdac2	0	0	0	1	1	0	3	3	2	3	4	2	0	0	0	0	1	1	3	3	3	2	5	3	55.302	488	488;304	0	14.308	0	0	0	2.5	2.5	0	8	8.6	6.1	8.6	10.2	6.1	0	0	0	0	2.5	2.5
P70290;B7ZCL8;A2AN84;B7ZCL9;B7ZCM0;B7ZCM1;D6RFD5	55 kDa erythrocyte membrane protein	Mpp1	0	0	0	1	1	0	7	8	4	4	6	5	0	0	1	0	1	2	7	8	6	4	7	7	52.227	466	466;446;452;205;156;131;45	0	63.484	0	0	0	2.6	2.6	0	22.1	20.6	10.1	10.1	19.1	13.1	0	0	2.6	0	2.6	4.9
P70295;Q3U3K9	Ancient ubiquitous protein 1	Aup1	0	0	0	0	0	0	2	2	0	0	2	0	0	0	0	0	0	0	2	1	1	1	2	1	46.121	410	410;439	0	9.3231	0	0	0	0	0	0	7.6	7.6	0	0	7.6	0	0	0	0	0	0	0
P70296;D3Z1V4;D6RHS6;E9QLE5;Q8VIN1-2;Q8VIN1	Phosphatidylethanolamine-binding protein 1;Hippocampal cholinergic neurostimulating peptide	Pebp1	3	3	4	3	6	3	11	11	8	8	10	9	4	5	5	7	8	8	11	10	9	9	9	9	20.83	187	187;209;136;187;173;187	0	323.31	25.1	28.3	30.5	18.7	44.9	16.6	55.6	55.6	49.2	49.2	49.7	49.2	33.7	38	38	45.5	49.2	45.5
P70297;Q3UGN9;A2ARJ0;A0A0A6YVP6	Signal transducing adapter molecule 1	Stam	0	0	0	3	5	2	6	7	6	5	6	9	0	0	1	1	4	5	5	5	5	7	6	7	59.771	548	548;462;207;50	0	141.59	0	0	0	7.7	13.1	4.7	15.1	19	13	11.1	14.1	21.4	0	0	1.8	1.8	8.2	11.5
P70302	Stromal interaction molecule 1	Stim1	0	0	1	0	0	0	6	3	3	3	4	7	0	1	1	1	2	6	7	5	7	7	3	6	77.566	685	685	0	17.517	0	0	1.6	0	0	0	8.8	4.4	3.9	4.5	6	10.7	0	1.5	1.8	2	3.4	10.4
P70303;P70303-3;P70303-2;A2AEQ5	CTP synthase 2	Ctps2	0	0	0	0	1	0	0	2	2	1	3	2	0	0	0	0	1	1	3	2	1	1	1	2	65.514	586	586;521;535;151	0	4.6997	0	0	0	0	2	0	0	4.1	4.1	2	6.3	4.1	0	0	0	0	2	2
P70318;Q921W2;D6RGU1;D3Z3Y4	Nucleolysin TIAR	Tial1	0	1	0	1	1	1	4	5	1	1	1	2	0	0	1	0	2	0	3	3	3	1	4	4	43.388	392	392;375;135;107	0	21.983	0	2.8	0	2.8	3.3	2.8	12.5	16.1	3.3	3.3	3.3	6.1	0	0	2.8	0	6.1	0
P70333	Heterogeneous nuclear ribonucleoprotein H2	Hnrnph2	2	0	2	4	7	4	8	7	8	6	9	6	1	0	4	5	7	6	9	8	8	7	8	7	49.279	449	449	0	237.89	7.3	0	8	14.7	20.9	12	24.1	20	24.7	16.3	26.5	16.3	2.2	0	10.2	11.8	22.3	17.6
P70335;P70335-2	Rho-associated protein kinase 1	Rock1	0	0	0	0	1	0	3	5	3	2	4	4	0	0	1	0	0	1	4	4	4	3	3	5	158.17	1354	1354;1353	0.0024631	1.8283	0	0	0	0	0.7	0	2.8	4.1	2.5	1.5	3.2	3.2	0	0	0.7	0	0	0.7
P70349;B0R1E3	Histidine triad nucleotide-binding protein 1	Hint1	0	0	1	1	2	1	1	3	2	2	2	1	1	1	2	1	1	1	3	4	2	2	4	2	13.777	126	126;119	0	139.04	0	0	11.1	11.1	16.7	11.1	19	25.4	16.7	16.7	16.7	11.1	5.6	5.6	16.7	5.6	5.6	5.6
P70353;A2A763	Nuclear transcription factor Y subunit gamma	Nfyc	0	0	0	0	0	0	1	1	0	0	1	1	0	0	0	0	0	0	1	0	1	0	1	1	37.253	335	335;98	0.0071194	1.4253	0	0	0	0	0	0	3.6	3.6	0	0	2.4	2.4	0	0	0	0	0	0
P70362;F6SYJ2	Ubiquitin fusion degradation protein 1 homolog	Ufd1l	0	0	1	0	0	0	5	5	4	2	3	2	0	0	3	1	2	2	4	4	5	3	5	4	34.481	307	307;45	0	70.35	0	0	3.9	0	0	0	18.9	19.5	13.4	9.1	13	8.1	0	0	11.4	3.9	8.8	9.1
P70372	ELAV-like protein 1	Elavl1	2	1	1	2	5	5	7	7	3	5	7	8	0	1	3	1	4	3	7	7	5	8	8	8	36.169	326	326	0	30.666	7.4	3.4	3.4	8.9	17.5	16	27	26.4	10.4	17.5	26.4	27.3	0	3.4	9.5	2.5	13.5	9.5
P70392;D3Z6K8;F7B9R2;D3Z685;F6TYF8	Ras-specific guanine nucleotide-releasing factor 2	Rasgrf2	0	0	1	1	3	1	7	6	1	4	2	4	0	1	0	0	2	2	6	6	4	2	6	3	135.67	1189	1189;1188;588;387;252	0	98.624	0	0	1	1	2.7	1	7.5	6.5	1	3.9	2	3.6	0	1.3	0	0	2	1.7
P70398;Q4FE56;E9PWA9;G3UY52;G3UZS3	Probable ubiquitin carboxyl-terminal hydrolase FAF-X;Ubiquitin carboxyl-terminal hydrolase	Usp9x	1	2	1	4	4	1	26	30	17	12	24	18	0	1	1	5	16	9	26	24	20	17	22	20	290.71	2559	2559;2554;756;174;345	0	279.6	0.4	0.9	0.4	1.8	2	0.4	11.6	12.1	8.1	5	11	8.6	0	0.4	0.9	2.7	7.3	4.9
P70399;A2AU89;A2AU91;P70399-3;P70399-2;A2AU90;F6ZRL3;F7CE65;F6QNC8	Tumor suppressor p53-binding protein 1	Tp53bp1;Trp53bp1	0	0	0	0	1	1	3	2	3	3	5	2	0	0	0	0	1	3	5	2	4	4	4	3	211.34	1957	1957;1919;1969;1913;1014;1018;166;48;190	0	54.916	0	0	0	0	0.7	0.8	2.9	2	2.3	2	4.3	1.5	0	0	0	0	0.8	2.4
P70404	Isocitrate dehydrogenase [NAD] subunit gamma 1, mitochondrial	Idh3g	1	1	2	3	4	2	8	8	7	6	7	6	1	3	3	2	5	6	10	9	8	8	6	8	42.785	393	393	0	323.31	5.9	1.8	7.6	9.9	11.7	7.6	27.5	28.5	25.2	20.1	28.5	24.9	5.9	5.9	10.2	4.1	20.6	21.6
P70408;H3BKV8;P70407;F8WHU6	Cadherin-10	Cdh10	1	0	0	1	1	2	2	5	2	1	6	5	0	0	1	1	2	2	4	2	4	1	4	4	88.311	788	788;419;786;788	0	13.969	1.9	0	0	1.9	1.9	3.2	3.2	8	3.4	1.9	9.6	7.7	0	0	1.9	1.9	3.4	3.4
P70425;F8WGU6;F2Z432	GTP-binding protein Rit2	Rit2	0	0	0	0	0	0	1	2	1	0	0	1	0	0	0	0	0	0	1	3	1	0	1	2	24.802	217	217;77;97	0	24.394	0	0	0	0	0	0	5.5	8.8	5.5	0	0	3.2	0	0	0	0	0	0
P70429;F8WJB9;P70429-2;E9PVP4	Ena/VASP-like protein	Evl	0	0	0	0	2	1	2	9	3	2	6	5	0	0	0	0	2	1	9	7	4	4	4	4	44.337	414	414;399;393;401	0	67.817	0	0	0	0	8	4.6	7.7	32.4	11.1	8.9	20.8	17.9	0	0	0	0	5.8	3.4
P70441;P70441-2	Na(+)/H(+) exchange regulatory cofactor NHE-RF1	Slc9a3r1	5	4	5	6	7	8	10	10	8	7	7	7	3	7	7	4	5	7	10	11	11	9	7	10	38.6	355	355;38	0	278.46	21.4	16.3	21.1	21.7	28.7	30.1	32.4	32.7	28.2	28.7	25.1	25.6	9.9	25.6	27	13.2	18.3	23.7
P70445	Eukaryotic translation initiation factor 4E-binding protein 2	Eif4ebp2	0	0	0	0	0	0	0	0	0	0	0	0	0	0	0	0	0	0	1	1	0	0	0	0	12.898	120	120	0.00021039	3.0633	0	0	0	0	0	0	0	0	0	0	0	0	0	0	0	0	0	0
P70452;D6RJ29	Syntaxin-4	Stx4	0	0	0	0	0	0	3	2	0	0	1	0	0	0	0	0	0	0	3	1	0	0	3	1	34.165	298	298;47	0	10.386	0	0	0	0	0	0	14.4	7.4	0	0	5.4	0	0	0	0	0	0	0
P70460	Vasodilator-stimulated phosphoprotein	Vasp	0	0	0	0	0	0	3	3	1	0	2	2	0	0	1	1	1	1	2	1	2	1	2	2	39.666	375	375	0	22.047	0	0	0	0	0	0	10.9	11.5	2.4	0	8	8	0	0	2.4	2.4	2.4	2.4
P70662;D3Z1C5;P70662-2;P70662-3	LIM domain-binding protein 1	Ldb1	0	0	0	0	0	0	0	0	0	0	1	0	0	0	0	0	0	0	0	0	1	0	0	0	46.502	411	411;373;319;375	1	-2	0	0	0	0	0	0	0	0	0	0	2.4	0	0	0	0	0	0	0
P70663;A0A0G2JFH7	SPARC-like protein 1	Sparcl1	0	1	0	0	2	2	7	8	6	6	8	9	0	1	1	0	5	3	11	12	5	5	7	10	72.286	650	650;239	0	140.76	0	2.5	0	0	4.9	4.6	16	18.5	12.9	12.6	17.5	19.7	0	1.5	2.2	0	10	5.1
P70670;Q60817	Nascent polypeptide-associated complex subunit alpha, muscle-specific form;Nascent polypeptide-associated complex subunit alpha	Naca	1	2	2	1	3	2	4	4	4	2	4	4	0	3	2	2	2	1	3	3	5	3	5	4	220.5	2187	2187;215	0	179.78	0.7	1.3	1.3	0.7	2	1.3	2.6	2.6	2.6	1.3	2.6	2.6	0	1.9	1.3	1.3	1.3	0.6
P70677	Caspase-3;Caspase-3 subunit p17;Caspase-3 subunit p12	Casp3	0	0	0	0	0	0	2	1	0	0	0	0	0	0	1	0	1	0	1	1	2	2	1	2	31.474	277	277	0.00021964	3.6026	0	0	0	0	0	0	8.3	4.3	0	0	0	0	0	0	4	0	4	0
P70697;A0A0A0MQG7	Uroporphyrinogen decarboxylase	Urod	0	0	0	0	0	0	3	1	2	2	1	1	0	0	0	0	1	0	2	1	2	2	2	1	40.691	367	367;120	0	7.6465	0	0	0	0	0	0	10.4	3.3	6.3	6.3	3.3	3.3	0	0	0	0	3.5	0
P70698	CTP synthase 1	Ctps1	0	0	0	1	1	1	4	7	2	1	2	1	0	0	1	0	0	1	3	3	5	2	3	4	66.682	591	591	0	21.194	0	0	0	1.7	1.7	1.7	8.5	12	3.7	1.7	3.4	2	0	0	1.7	0	0	1.7
P70699;F6R5R5;A2AFL3	Lysosomal alpha-glucosidase	Gaa	0	0	1	1	1	1	5	4	3	2	3	1	0	0	1	0	1	2	4	2	2	2	6	2	106.25	953	953;207;231	0	42.289	0	0	1	1	1.9	1	6.1	4.9	3.9	2.9	3	0.9	0	0	1	0	1.9	2
P70704;P70704-3	Phospholipid-transporting ATPase IA	Atp8a1	0	0	1	3	11	7	17	17	18	13	16	13	2	6	3	5	13	13	17	15	16	17	19	15	131.41	1164	1164;1149	1	-2	0	0	1.3	3.5	11.3	7	17.4	17.2	17.6	14.3	15.7	13.4	2.2	6.2	3.5	5.3	13.6	13.9
P70704-2;F6WYQ5;Q3U9N5;E9Q4J5;F6Q8P7	Phospholipid-transporting ATPase IA;Phospholipid-transporting ATPase	Atp8a1	0	0	1	3	11	7	18	18	19	13	17	14	2	6	3	5	13	13	17	16	16	16	19	16	129.77	1149	1149;1163;175;122;123	0	238.37	0	0	1.3	3.6	11.4	7	18.5	18.3	18.7	14.4	16.8	14.4	2.3	6.3	3.6	5.4	13.8	14.1
P80313	T-complex protein 1 subunit eta	Cct7	1	4	5	6	13	7	19	20	14	15	19	17	2	6	7	9	17	17	18	16	17	18	21	16	59.652	544	544	0	323.31	4	8.5	10.7	14.2	29.2	16.7	41.7	41.4	30.3	31.4	39.2	39.5	6.6	13.8	16.5	21.5	38.6	35.7
P80314	T-complex protein 1 subunit beta	Cct2	6	5	8	8	14	10	20	19	15	16	22	19	9	7	10	8	14	15	21	22	19	18	24	21	57.477	535	535	0	323.31	18.1	15.1	22.4	21.9	36.3	26	43	40.9	35.9	37.6	48.2	47.1	24.3	18.9	23.7	17.4	35.7	38.1
P80315;G5E839;G3UYW5;G3UXF3;G3UXG2	T-complex protein 1 subunit delta	Cct4	4	4	3	4	6	5	19	17	14	10	15	13	1	4	6	7	9	12	17	16	15	16	15	15	58.066	539	539;509;120;47;59	0	323.31	11.9	7.2	5.2	12.2	17.8	13.7	40.8	39.9	34.7	21.2	34.5	31.9	1.5	11.9	17.4	17.1	23.6	31.2
P80316;E0CZA1	T-complex protein 1 subunit epsilon	Cct5	2	0	4	6	6	5	17	16	15	13	12	13	1	2	3	4	9	6	16	18	12	12	16	11	59.623	541	541;199	0	323.31	7.8	0	7	12	12	9.1	31.6	33.8	35.1	26.1	26.2	29.4	3	4.8	10.2	7.6	21.8	11.5
P80317;E9QPA6;Q61390;B1AT05	T-complex protein 1 subunit zeta	Cct6a	4	1	3	10	11	5	14	13	11	11	11	11	3	2	4	6	12	10	14	17	14	16	13	11	58.004	531	531;532;531;492	0	323.31	12.8	4.7	10	23	23.2	13.2	35.4	33.5	27.1	27.5	25.4	26.7	8.3	7.9	9.6	14.7	28.2	21.8
P80318;E9Q133;Q3U0I3;F6Q609;F6ZVG8	T-complex protein 1 subunit gamma	Cct3	4	4	7	6	13	8	17	20	20	16	23	21	1	4	5	8	17	13	21	23	20	19	21	21	60.629	545	545;507;521;307;85	0	323.31	7.5	7.7	13.2	11.7	25.9	17.1	33.2	37.8	40.4	31.4	43.9	39.1	2	7.2	9	14.5	31.4	26.6
P80560;Q3UU93	Receptor-type tyrosine-protein phosphatase N2	Ptprn2	0	0	0	0	0	0	10	8	5	3	9	5	0	0	1	2	1	0	7	7	6	5	10	7	111.5	1001	1001;934	0	48.679	0	0	0	0	0	0	11.8	10.2	5.4	3.6	10	5	0	0	1	2	1.4	0
P81117;Q3UKN6	Nucleobindin-2;Nesfatin-1	Nucb2	0	0	0	0	0	1	2	3	3	1	2	1	0	0	0	0	0	0	1	2	1	1	2	2	50.304	420	420;420	0	4.6066	0	0	0	0	0	2.6	4.8	7.4	8.3	2.1	4.8	2.1	0	0	0	0	0	0
P81122	Insulin receptor substrate 2	Irs2	0	0	0	0	0	0	0	0	0	0	0	1	0	0	0	0	1	1	1	0	0	1	0	2	136.76	1321	1321	0.00041693	2.9407	0	0	0	0	0	0	0	0	0	0	0	0.9	0	0	0	0	0.8	0.8
P83093;I1E4X8;F6WBP9	Stromal interaction molecule 2	Stim2	0	0	0	1	2	1	1	3	0	1	2	1	0	0	0	0	0	0	1	3	3	1	4	1	83.924	746	746;754;384	0	23.442	0	0	0	1.5	4.2	2.7	1.9	6	0	1.5	4.2	1.5	0	0	0	0	0	0
P83741;P83741-3;P83741-4;P83741-5;P83741-2;P83741-6;F7CC62;Q80UE6;E9PZ38;F6U2S8;F7CZC4;E9Q470	Serine/threonine-protein kinase WNK1	Wnk1	0	0	0	0	2	2	9	10	4	3	6	8	0	0	2	1	4	3	6	6	6	6	6	8	250.93	2377	2377;2635;2128;2195;2626;788;406;1222;413;281;407;285	0	21.94	0	0	0	0	1.1	1	4.3	5	2.2	1.6	3.1	4.1	0	0	0.9	0.4	2.1	1.5
P83887;Q8VCK3	Tubulin gamma-1 chain;Tubulin gamma-2 chain	Tubg1;Tubg2	0	0	0	0	0	0	2	2	2	1	0	2	1	0	1	1	1	1	3	4	2	1	3	2	51.1	451	451;451	0	15.068	0	0	0	0	0	0	4.4	4.4	4.2	2	0	4.4	2	0	2	2	2	2
P83917;Q7TPM0;Q9CYJ8	Chromobox protein homolog 1	Cbx1	0	0	0	0	1	0	1	1	1	1	3	2	0	0	0	0	0	1	1	2	2	2	1	2	21.418	185	185;138;150	0	58.988	0	0	0	0	8.6	0	8.6	8.6	8.6	8.6	23.8	17.8	0	0	0	0	0	9.2
P83940;A0A087WQE6;A0A087WNT1;A0A087WPE4	Transcription elongation factor B polypeptide 1	Tceb1	0	0	0	2	3	1	4	4	2	3	2	4	0	0	0	0	4	1	4	4	3	4	4	3	12.473	112	112;95;134;51	0	117.65	0	0	0	26.8	36.6	8.9	45.5	45.5	25.9	36.6	25.9	45.5	0	0	0	0	45.5	8
P84075;E9PV73;A2A7R5;A2A7R6	Neuron-specific calcium-binding protein hippocalcin	Hpca	0	1	2	6	8	2	11	11	12	9	9	9	2	4	3	4	8	6	12	12	10	9	12	11	22.427	193	193;187;161;45	0	92.889	0	6.7	12.4	32.1	45.6	11.9	56	55.4	55.4	49.7	49.7	44.6	11.9	25.4	17.1	21.8	45.6	36.3
P84084	ADP-ribosylation factor 5	Arf5	3	3	3	5	6	4	7	7	7	7	6	7	3	5	6	5	6	6	8	9	8	9	8	8	20.529	180	180	0	43.803	22.8	23.3	23.3	33.3	41.7	27.8	47.2	41.1	45.6	45.6	41.7	45.6	21.7	33.3	41.7	33.3	41.7	41.7
P84086	Complexin-2	Cplx2	0	0	1	1	2	2	4	4	4	4	3	4	0	1	0	1	2	2	4	5	4	3	4	4	15.394	134	134	0	141.62	0	0	8.2	8.2	9	18.7	20.1	20.1	20.1	20.1	19.4	20.1	0	8.2	0	8.2	19.4	18.7
P84089;G3UW85	Enhancer of rudimentary homolog	Erh	0	1	1	1	1	2	1	2	4	3	4	2	0	1	1	1	2	2	1	1	2	2	2	2	12.259	104	104;123	0	115.97	0	10.6	10.6	10.6	10.6	21.2	10.6	25	32.7	25	32.7	21.2	0	10.6	10.6	10.6	21.2	21.2
P84091;Q3TWV4	AP-2 complex subunit mu	Ap2m1	4	1	7	7	9	4	13	18	15	11	17	14	2	5	7	11	12	9	17	17	13	12	15	16	49.654	435	435;433	0	323.31	8.3	2.3	16.6	17.7	23	11.5	28.7	40	32.6	25.3	37.9	31.7	3.4	11.7	15.9	27.4	29.2	19.5
P84096	Rho-related GTP-binding protein RhoG	Rhog	0	2	2	3	4	3	6	7	6	6	6	6	1	0	2	1	5	5	5	6	6	6	6	7	21.308	191	191	0	89.198	0	15.2	15.2	25.1	25.1	14.1	35.1	35.1	34	34	34	34	9.9	0	14.7	5.2	24.1	33.5
P84099;A2A547	60S ribosomal protein L19;Ribosomal protein L19	Rpl19	0	1	1	0	3	0	4	3	3	2	3	2	0	0	1	0	2	0	3	2	3	2	3	2	23.466	196	196;194	0	36.38	0	4.6	4.6	0	13.8	0	20.9	16.3	17.3	13.3	17.3	12.8	0	0	4.6	0	13.3	0
P84104;P84104-2;A2A4X6	Serine/arginine-rich splicing factor 3	Srsf3;Gm12355	0	0	0	2	2	0	3	2	3	2	3	3	0	0	2	2	2	2	3	3	3	3	3	2	19.329	164	164;124;163	0	18.695	0	0	0	18.3	18.3	0	18.3	12.8	18.3	12.8	18.3	18.3	0	0	14	18.3	12.8	14
P84309;P84309-2;Q01341;F8VQ52;P51829	Adenylate cyclase type 5	Adcy5	1	1	2	2	2	2	10	7	8	7	7	9	0	0	0	1	5	5	10	12	9	9	10	9	139.12	1262	1262;1348;1165;1168;1099	0	218.79	2	2	2.7	2.7	2.6	2.8	10.5	6.9	8.4	7.9	7.1	9.2	0	0	0	0.7	5.5	5.5
P85094	Isochorismatase domain-containing protein 2A, mitochondrial	Isoc2a	0	0	0	0	0	0	0	0	0	0	0	0	0	0	0	0	0	0	1	1	1	0	1	0	22.417	206	206	0.00022406	3.9577	0	0	0	0	0	0	0	0	0	0	0	0	0	0	0	0	0	0
P97300;P97300-1;H3BIX4;Z4YLB7;A0A0A0MQN8;H3BKA7;P97300-4	Neuroplastin	Nptn	2	2	3	3	5	2	6	8	6	5	6	7	1	3	4	3	3	5	10	9	8	7	7	8	44.373	397	397;281;221;277;122;193;171	0	71.652	5.5	5.5	7.8	7.8	12.6	5.5	17.1	15.6	16.1	12.6	15.6	20.9	2.5	7.8	7.8	7.8	7.6	11.8
P97300-3	Neuroplastin	Nptn	1	1	2	1	4	2	5	7	4	5	6	5	1	2	3	3	4	1	7	6	6	5	6	6	30.821	277	277	0	29.577	3.6	3.6	6.9	3.6	14.8	7.9	15.9	19.5	11.9	15.2	19.5	15.2	3.6	6.9	11.6	11.6	11.9	3.6
P97315	Cysteine and glycine-rich protein 1	Csrp1	1	1	2	2	3	3	4	5	4	2	3	5	2	2	4	3	2	2	4	4	3	4	5	4	20.583	193	193	0	158.24	7.8	7.8	15.5	19.2	19.2	20.7	24.4	33.2	28	19.2	28	33.2	19.2	15.5	24.4	19.2	19.2	15.5
P97324;G3UWD6	Glucose-6-phosphate 1-dehydrogenase 2;Glucose-6-phosphate 1-dehydrogenase	G6pd2	0	0	0	0	0	0	4	6	5	4	5	4	0	0	0	0	0	2	7	6	3	3	3	4	59.125	513	513;513	1	-2	0	0	0	0	0	0	9	12.5	10.7	8.6	10.7	9	0	0	0	0	0	4.1
P97326	Cadherin-6	Cdh6	0	0	0	0	0	0	1	1	0	0	1	1	0	0	0	0	0	0	1	0	0	0	2	0	88.354	790	790	0.0084776	1.3278	0	0	0	0	0	0	1.3	1.6	0	0	1.3	1.3	0	0	0	0	0	0
P97333	Neuropilin-1	Nrp1	0	0	0	0	0	0	0	0	1	0	1	0	0	0	0	0	1	0	0	0	0	1	0	0	103	923	923	0.0057017	1.5035	0	0	0	0	0	0	0	0	1.4	0	2	0	0	0	0	0	1.4	0
P97350	Plakophilin-1	Pkp1	3	2	3	3	4	3	0	0	3	3	3	2	0	0	0	0	0	0	1	0	0	0	0	0	80.895	728	728	0	39.876	4.7	3.2	4.7	4.7	6.3	4.7	0	0	4.7	4.7	4.1	3.2	0	0	0	0	0	0
P97351	40S ribosomal protein S3a	Rps3a	3	4	5	4	5	5	6	10	9	6	9	11	1	2	3	2	5	3	9	12	10	11	10	8	29.885	264	264	0	218.51	12.9	17.8	20.5	17.4	16.7	19.3	23.1	31.8	28.4	20.8	32.6	36	2.7	6.4	14	9.5	18.9	11
P97352;A0A0A0MQ90	Protein S100-A13	S100a13	0	0	0	0	0	0	3	2	3	2	2	2	0	0	0	0	1	2	3	2	2	3	2	2	11.158	98	98;160	0	22.139	0	0	0	0	0	0	22.4	22.4	22.4	22.4	22.4	22.4	0	0	0	0	12.2	21.4
P97355;E9PZ58;A2AC81	Spermine synthase	Sms	0	0	0	0	0	0	2	4	2	1	2	2	0	0	0	0	2	0	3	3	3	1	3	2	41.313	366	366;258;62	0	48.972	0	0	0	0	0	0	7.9	15.8	5.7	2.2	7.9	9.3	0	0	0	0	4.6	0
P97364	Selenide, water dikinase 2	Sephs2	0	0	0	0	1	0	1	2	1	1	0	2	0	0	0	0	1	1	2	2	0	0	1	2	47.833	452	452	0.00021829	3.5207	0	0	0	0	1.5	0	1.5	4.9	1.5	1.5	0	4.9	0	0	0	0	1.5	1.5
P97370	Sodium/potassium-transporting ATPase subunit beta-3	Atp1b3	0	0	0	1	1	1	4	3	4	2	4	3	0	0	0	1	2	2	6	6	4	4	4	5	31.775	278	278	0	25.442	0	0	0	5	5	3.2	16.5	13.3	16.5	8.3	16.5	13.3	0	0	0	4.7	14.4	9.7
P97371;G3UXZ5;G3UXY0;G3UWN9;G3X9K9;G3UXR1	Proteasome activator complex subunit 1	Psme1	0	0	0	0	1	1	9	9	4	2	4	4	0	1	0	0	5	4	9	10	9	7	4	8	28.673	249	249;238;226;173;236;42	0	98.516	0	0	0	0	5.6	5.6	38.2	35.7	18.9	9.6	23.7	17.3	0	5.6	0	0	24.1	19.3
P97372;G3X9V0;E0CZ90	Proteasome activator complex subunit 2	Psme2	0	0	0	0	0	0	1	3	1	0	1	1	0	0	0	0	0	0	4	1	0	0	2	2	27.057	239	239;231;165	0	8.3136	0	0	0	0	0	0	5	14.2	5	0	5	2.9	0	0	0	0	0	0
P97379;P97379-2	Ras GTPase-activating protein-binding protein 2	G3bp2	1	0	2	2	2	2	7	8	4	4	4	7	1	2	2	2	4	3	7	6	5	6	7	11	54.087	482	482;449	0	192.38	2.7	0	5	6.2	5	5	22.2	26.3	10.8	11	10.8	20.1	2.7	5	4.4	5	8.7	7.1
P97384;D3Z7U0	Annexin A11;Annexin	Anxa11	0	1	1	1	3	0	8	4	2	2	6	4	0	1	0	0	2	2	4	4	3	3	6	4	54.079	503	503;447	0	20.906	0	2.4	2.4	2.4	6.4	0	20.5	9.3	4	4	13.1	7.4	0	2.4	0	0	3.6	3.6
P97390	Vacuolar protein sorting-associated protein 45	Vps45	0	0	0	2	2	1	7	9	10	7	12	10	0	0	2	2	3	5	10	13	10	9	11	9	65.052	570	570	0	58.242	0	0	0	3.2	3.5	1.4	13.3	17.2	18.8	13.7	22.1	17.9	0	0	4.2	4	6.1	9.8
P97393;E9PYT0	Rho GTPase-activating protein 5	Arhgap5	0	0	0	0	1	0	10	7	4	1	6	5	0	0	0	0	2	2	7	6	5	3	7	9	172.11	1501	1501;1503	0	29.418	0	0	0	0	0.8	0	8.1	6.1	2.7	0.8	4.7	4.1	0	0	0	0	1.7	1.6
P97412;G5E8Q0;P97412-2	Lysosomal-trafficking regulator	Lyst	0	0	0	1	1	0	1	1	1	1	0	0	0	0	0	0	1	0	1	0	1	1	3	1	425.28	3788	3788;3787;1545	0.00022883	4.329	0	0	0	0.5	0.5	0	0.3	0.3	0.5	0.5	0	0	0	0	0	0	0.5	0
P97427	Dihydropyrimidinase-related protein 1	Crmp1	5	8	8	12	19	11	28	29	22	21	24	28	5	11	10	13	22	21	29	30	26	27	28	30	62.167	572	572	0.00021997	3.6262	12.8	15.6	18	27.4	43.5	20.1	61.7	62.4	55.1	47.9	55.8	62.6	13.3	23.4	22.2	31.1	54.2	50.9
P97429;S4R1F2;D3Z0S1;F7ANV6	Annexin A4;Annexin	Anxa4	0	0	0	0	0	0	4	1	1	1	0	0	0	0	0	0	0	0	0	2	0	2	1	2	35.915	319	319;196;254;215	0	25.091	0	0	0	0	0	0	14.1	3.1	3.4	3.4	0	0	0	0	0	0	0	0
P97441;S4R169;S4R2S4;S4R166;S4R2M0;S4R1P0	Zinc transporter 3	Slc30a3	0	0	1	2	4	2	7	8	5	5	5	7	0	1	0	4	5	5	7	7	5	5	6	4	41.824	388	388;339;87;124;173;60	0	71.202	0	0	3.6	8.2	13.1	5.7	20.4	20.4	15.2	15.2	17.3	18.3	0	3.1	0	11.6	14.7	11.6
P97445;E9Q1R5	Voltage-dependent P/Q-type calcium channel subunit alpha-1A	Cacna1a	0	0	0	1	1	1	13	18	8	10	8	10	0	0	1	0	3	3	17	17	14	7	18	14	267.64	2368	2368;2321	0	136.33	0	0	0	0.5	0.9	0.9	6.2	9.3	4.1	5.2	3.7	4.3	0	0	0.5	0	2.1	1.4
P97447;A2AEX8;A2AEX6;P97447-2;A2AEX7;A2AEY1;A2AEY2;Q8CDC8	Four and a half LIM domains protein 1	Fhl1	1	1	0	1	2	1	2	1	2	1	3	3	1	1	2	1	1	2	2	2	2	2	1	1	31.888	280	280;296;309;194;210;235;323;279	0	9.8432	4.3	4.3	0	4.3	7.1	4.3	8.2	3.9	6.8	3.9	11.1	11.1	2.9	4.3	7.1	2.9	2.9	7.1
P97449	Aminopeptidase N	Anpep	0	1	0	0	2	1	4	4	3	3	5	3	0	0	0	1	3	2	3	4	5	4	5	4	109.65	966	966	0	86.115	0	1.3	0	0	2.2	1.3	5.8	6.3	3.5	4.5	6.9	4.5	0	0	0	1.3	3.5	2.2
P97450;E9QAD6	ATP synthase-coupling factor 6, mitochondrial	Atp5j	0	1	3	3	4	3	7	7	7	5	7	8	2	2	4	3	5	5	7	7	6	3	7	6	12.496	108	108;92	0	323.31	0	9.3	39.8	39.8	38.9	43.5	44.4	44.4	50.9	43.5	50.9	50.9	26.9	26.9	43.5	37	50	50
P97461;D3YYM6;Q91V55	40S ribosomal protein S5;40S ribosomal protein S5, N-terminally processed	Rps5	0	0	1	0	2	3	4	6	3	4	6	6	0	1	0	2	4	4	5	4	4	4	2	4	22.889	204	204;182;204	0	55.814	0	0	4.9	0	13.2	13.2	18.1	22.5	13.7	18.6	14.2	18.6	0	4.4	0	4.9	13.7	13.7
P97467;E9Q704;F8VQA4;F6T0D3;F7D4K4;F6TGI4	Peptidyl-glycine alpha-amidating monooxygenase;Peptidylglycine alpha-hydroxylating monooxygenase;Peptidyl-alpha-hydroxyglycine alpha-amidating lyase	Pam	0	0	0	1	1	2	3	2	4	3	3	3	0	0	0	0	3	2	3	4	4	4	3	3	108.96	979	979;873;978;169;189;150	0	8.0924	0	0	0	0.9	1.3	1.7	3.2	2.5	4.6	2.9	3.8	3.8	0	0	0	0	3.1	2.2
P97478;Q3TYT1	5-demethoxyubiquinone hydroxylase, mitochondrial	Coq7	0	0	0	1	0	1	0	2	2	1	0	1	0	0	0	0	0	0	1	1	1	0	0	0	24.041	217	217;337	0	4.8715	0	0	0	4.1	0	4.1	0	13.4	9.2	4.1	0	5.1	0	0	0	0	0	0
P97490	Adenylate cyclase type 8	Adcy8	0	0	0	0	0	0	3	3	1	1	2	2	0	0	0	0	0	0	2	1	1	2	2	2	140.09	1249	1249	0.0033886	1.7542	0	0	0	0	0	0	2	2	0.7	0.7	1.3	1.4	0	0	0	0	0	0
P97492	Regulator of G-protein signaling 14	Rgs14	0	0	1	1	1	0	6	5	1	2	4	5	0	0	0	0	3	3	11	7	2	2	5	5	59.846	547	547	0	64.623	0	0	2	2	1.8	0	13	13	2	3.8	8.8	11.2	0	0	0	0	5.9	7.5
P97493;G3UZY2	Thioredoxin, mitochondrial	Txn2	0	0	0	0	0	0	2	2	0	1	2	1	0	1	0	0	0	0	3	2	1	2	2	2	18.255	166	166;130	0	112.84	0	0	0	0	0	0	9.6	9.6	0	9	9.6	9	0	15.1	0	0	0	0
P97494	Glutamate--cysteine ligase catalytic subunit	Gclc	0	0	0	0	0	0	10	8	4	2	4	5	0	0	0	0	1	2	8	8	6	4	9	3	72.571	637	637	0	84.081	0	0	0	0	0	0	16.2	15.7	7.7	3	7.2	10.7	0	0	0	0	1.6	3
P97503	Homeobox protein Nkx-3.2	Nkx3-2	1	1	0	0	1	0	0	1	0	0	0	0	0	0	1	0	1	1	0	0	0	1	0	0	35.167	333	333	0.0044593	1.6173	2.7	2.7	0	0	2.7	0	0	2.7	0	0	0	0	0	0	2.7	0	2.7	2.7
P97742;Q924X2	Carnitine O-palmitoyltransferase 1, liver isoform	Cpt1a	0	0	0	0	0	1	6	2	3	2	6	7	0	0	1	1	2	1	3	6	5	3	5	4	88.25	773	773;772	0	50.509	0	0	0	0	0	1.2	11.3	2.7	5	2.7	11.5	12.7	0	0	1.2	1.2	2.5	1.7
P97765;A2A860	WW domain-binding protein 2	Wbp2	0	0	1	1	3	0	5	6	3	4	4	1	0	2	2	1	4	4	6	5	3	1	5	2	28.032	261	261;216	0	14.391	0	0	5.4	5.4	9.2	0	21.8	22.2	9.2	16.9	11.5	3.8	0	9.2	9.2	3.8	13	13
P97772;P97772-2;P97772-3	Metabotropic glutamate receptor 1	Grm1	0	1	0	0	1	1	8	9	9	3	9	6	0	0	0	0	6	4	8	9	9	8	9	9	133.21	1199	1199;906;321	0	36.769	0	0.8	0	0	0.8	0.8	6.7	6.9	8.2	2.6	7.3	4.8	0	0	0	0	4.7	3.1
P97792;P97792-2	Coxsackievirus and adenovirus receptor homolog	Cxadr	0	0	0	1	1	0	1	3	3	0	1	3	0	0	0	0	1	1	5	3	3	2	2	1	39.947	365	365;352	0	6.7481	0	0	0	2.2	2.2	0	3	8.8	8.8	0	3	9.9	0	0	0	0	2.5	2.5
P97807;P97807-2;H3BKG7	Fumarate hydratase, mitochondrial	Fh	2	3	4	4	11	8	17	17	16	11	16	14	3	5	6	5	12	11	16	19	16	17	15	16	54.356	507	507;467;167	0	323.31	5.9	8.7	12.8	10.1	24.9	19.7	49.5	45.8	32.9	24.9	46.9	39.8	8.5	16	16	16	27.2	29.6
P97813;Q6NV49;Q80ZW1	Phospholipase D2	Pld2	0	0	0	0	0	0	1	0	0	1	0	0	0	0	0	0	0	0	0	1	1	0	0	0	106.17	933	933;944;337	0.0037495	1.7159	0	0	0	0	0	0	1.5	0	0	1	0	0	0	0	0	0	0	0
P97822;E9Q5H2;E9PZF5;P97822-2	Acidic leucine-rich nuclear phosphoprotein 32 family member E	Anp32e	0	0	0	1	1	0	3	3	1	2	2	2	0	0	1	0	1	0	3	3	1	1	2	2	29.622	260	260;107;171;248	0	38.847	0	0	0	4.6	4.6	0	12.7	12.7	5.4	5.4	5.4	5.4	0	0	4.6	0	4.6	0
P97823;J3QP56;P97823-2;D3YUG4;D3Z111;D3Z269	Acyl-protein thioesterase 1	Lypla1	0	0	0	0	0	1	2	2	2	2	2	2	0	1	0	0	1	1	1	2	3	2	2	2	24.687	230	230;224;221;142;196;142	0	17.616	0	0	0	0	0	5.7	10.4	10.4	8.3	10.4	9.1	10.4	0	5.7	0	0	4.8	4.8
P97825	Hematological and neurological expressed 1 protein;Hematological and neurological expressed 1 protein, N-terminally processed	Hn1	0	0	0	1	0	0	2	3	2	2	2	2	0	0	0	0	1	1	2	3	1	2	3	2	16.08	154	154	0	129.86	0	0	0	4.5	0	0	27.9	27.9	27.9	27.9	27.9	16.2	0	0	0	0	15.6	16.2
[truncated: 3,865 more rows]
[truncated: 30 more columns]

## Sheet: Brain Peptides
Sequence	Length	Missed cleavages	Mass	Proteins	Leading razor protein	Start position	End position	Gene names	Intensity B025_1	Intensity B025_2	Intensity B05_1	Intensity B05_2	Intensity B1_1	Intensity B1_2	Intensity B100_1	Intensity B100_2	Intensity B25_1	Intensity B25_2	Intensity B50_1	Intensity B50_2	Intensity BS025_1	Intensity BS025_2	Intensity BS05_1	Intensity BS05_2	Intensity BS1_1	Intensity BS1_2	Intensity BS100_1	Intensity BS100_2	Intensity BS25_1	Intensity BS25_2	Intensity BS50_1	Intensity BS50_2
[truncated: 54,490 more rows]

[truncated: 2 more sheets: HeLa Proteins, HeLa Peptides]
