# Supplementary material for: Datasets: Sensitivity and protein digestion course of proteomic Filter Aided Sample Preparation
Source: Data Brief. 2019 Sep 16;26:104530. doi: 10.1016/j.dib.2019.104530 (PMC6811893; doi:10.1016/j.dib.2019.104530)
Supplement: Multimedia component 2 [file mmc2.xlsx]

## Sheet: Legend
LysC digestions	Tryptic digestions	Digestion time (h)	Type of digestion
_L1_05_1	_T1_05_1	0.5	First
_L1_05_2	_T1_05_2	0.5	First
_L1_1_1	_T1_1_1	1	First
_L1_1_2	_T1_1_2	1	First
_L1_18_1	_T1_18_1	18	First
_L1_18_2	_T1_18_2	18	First
_L1_2_1	_T1_2_1	2	First
_L1_2_2	_T1_2_2	2	First
_L2_05_1	_T2_05_1	0.5	Second consecutive
_L2_05_2	_T2_05_2	0.5	Second consecutive
_L2_1_1	_T2_1_1	1	Second consecutive
_L2_1_2	_T2_1_2	1	Second consecutive
_L2_18_1	_T2_18_1	18	Second consecutive
_L2_18_2	_T2_18_2	18	Second consecutive
_L2_2_1	_T2_2_1	2	Second consecutive
_L2_2_2	_T2_2_2	2	Second consecutive
_LL_05_1	_TT_05_1	0.5	Double successive
_LL_05_2	_TT_05_2	0.5	Double successive
_LL_1_1	_TT_1_1	1	Double successive
_LL_1_2	_TT_1_2	1	Double successive
_LL_18_1	_TT_18_1	18	Double successive
_LL_18_2	_TT_18_2	18	Double successive
_LL_2_1	_TT_2_1	2	Double successive
_LL_2_2	_TT_2_2	2	Double successive

## Sheet: LysC-digestions Proteins
Protein IDs	Protein names	Gene names	Peptides L1_05_1	Peptides L1_05_2	Peptides L1_1_1	Peptides L1_1_2	Peptides L1_18_1	Peptides L1_18_2	Peptides L1_2_1	Peptides L1_2_2	Peptides L2_05_1	Peptides L2_05_2	Peptides L2_1_1	Peptides L2_1_2	Peptides L2_18_1	Peptides L2_18_2	Peptides L2_2_1	Peptides L2_2_2	Peptides LL_05_1	Peptides LL_05_2	Peptides LL_1_1	Peptides LL_1_2	Peptides LL_18_1	Peptides LL_18_2	Peptides LL_2_1	Peptides LL_2_2	Mol. weight [kDa]	Sequence length	Sequence lengths	Q-value	Score	Sequence coverage L1_05_1 [%]	Sequence coverage L1_05_2 [%]	Sequence coverage L1_1_1 [%]	Sequence coverage L1_1_2 [%]	Sequence coverage L1_18_1 [%]	Sequence coverage L1_18_2 [%]	Sequence coverage L1_2_1 [%]	Sequence coverage L1_2_2 [%]	Sequence coverage L2_05_1 [%]	Sequence coverage L2_05_2 [%]	Sequence coverage L2_1_1 [%]	Sequence coverage L2_1_2 [%]	Sequence coverage L2_18_1 [%]	Sequence coverage L2_18_2 [%]	Sequence coverage L2_2_1 [%]	Sequence coverage L2_2_2 [%]	Sequence coverage LL_05_1 [%]	Sequence coverage LL_05_2 [%]
A0A087WTH0;Q9UHY7;A0A0C4DGY8;D6RA00;Q9UHY7-2	Enolase-phosphatase E1	ENOPH1	2	1	2	2	1	3	2	1	1	0	1	1	1	0	1	1	0	0	1	0	0	0	1	1	23.364	207	207;261;149;173;115	0	12	16.4	10.6	16.4	16.4	5.8	22.7	16.4	10.6	6.3	0	5.8	6.3	6.3	0	10.6	6.3	0	0
A0A087WY61;Q14980-2;Q14980;Q14980-4;Q14980-3;F5H4J1;F5H6Y5;Q14980-5;H0YFY6;F5H0Z7;F5H763;K4DIE0;F5H1L0;F5GZW1;F5H2F3;F5H3L6;F5H7R5;F5H4Y4;F5GWA2;F5GWK2;F5H073;F5H068;F8W6T3	Nuclear mitotic apparatus protein 1	NUMA1	4	2	3	3	4	2	4	5	1	1	1	4	2	1	3	2	5	2	5	4	4	3	1	1	236.16	2099	2099;2101;2115;1763;1776;852;691;979;964;201;220;353;109;146;159;174;56;59;61;72;75;83;91	0	87.468	3	1.2	2.1	1.9	3.4	1.4	3.3	4	0.5	0.8	0.5	2.9	1.3	0.5	1.9	1.3	5.3	1.8
A0A087X0T8;A0A087X105;A0A087WZW4;A0A087X1W8;A0A087WZR6;Q9BY67;F5H125;H0YG94;A0A0A0MTJ8;X5DQS5;Q9BY67-2;Q9BY67-5;Q9BY67-4;Q9BY67-3	Cell adhesion molecule 1	CADM1	0	0	0	0	0	0	1	0	1	0	0	0	0	0	0	0	0	0	0	0	0	0	0	0	38.78	346	346;373;401;412;430;442;182;189;413;443;333;414;453;471	0.0052239	2.1774	0	0	0	0	0	0	4.3	0	2.6	0	0	0	0	0	0	0	0	0
A0A096LPI6;P30042;A0A096LNH5;H7C2G3;A0A0B4J2H4;H7C1F6;A0A0B4J2D5;P30042-2;A0A096LNJ1;A0A096LP73;A0A096LP12;F2Z2Q0;H7BYH1	ES1 protein homolog, mitochondrial	C21orf33	1	0	0	2	1	3	1	1	2	1	0	2	2	1	3	1	1	3	2	2	3	3	1	3	25.64	238	238;268;182;191;237;257;268;237;106;137;165;217;224	0	35.501	10.5	0	0	18.1	10.5	22.3	7.6	7.6	10.9	4.6	0	18.1	10.9	4.6	22.3	4.6	10.5	24.4
A0A0A6YYL2;P0DMM9-2;P0DMN0;P0DMM9;P0DMM9-3;H3BRT0;H3BNY7;H3BPL6	Sulfotransferase;Sulfotransferase 1A3;Sulfotransferase 1A4	SULT1A4;SULT1A3	2	1	1	1	1	0	1	1	1	0	0	1	0	0	1	0	1	1	2	1	0	1	0	1	34.779	301	301;197;295;295;301;50;87;135	0	8.1657	10.6	5.3	5.3	5.3	5.3	0	5.3	5.3	5.3	0	0	5.3	0	0	5.3	0	5.3	5.3
A0A0B4J1R6		TKT	16	11	14	13	11	10	12	13	8	9	7	11	6	8	11	6	15	14	13	12	12	10	13	11	49.91	457	457	0.0015905	2.6855	43.8	35.7	42	38.9	33.5	30.6	40.5	42.7	26.9	26.9	21.7	40	23.4	28.4	40	18.6	44.4	44.6
A0A0B4J220;E9PLD3;E9PRG8	Uncharacterized protein C11orf98	C11orf98	0	0	1	0	0	1	2	1	2	2	2	0	2	2	1	2	2	1	2	2	0	0	1	1	14.234	123	123;99;122	0	8.8039	0	0	8.1	0	0	7.3	19.5	8.1	19.5	19.5	19.5	0	19.5	19.5	7.3	19.5	19.5	8.1
A0A0C4DFL7;Q16850;Q16850-2;H7C0D0	Lanosterol 14-alpha demethylase	CYP51A1	1	2	3	1	3	2	4	4	2	1	1	3	3	4	4	3	5	2	2	2	3	4	1	4	57.278	509	509;503;404;222	0	94.256	4.9	5.7	11.8	2.9	9.2	7.9	13.9	13.6	4.7	4.9	4.9	11.8	11.2	11.4	14.1	8.6	18.3	8.8
A0A0C4DGB5;P20810-9;P20810-10;P20810-7;P20810-6;P20810;P20810-5;E7ES10;B7Z574;P20810-4;P20810-8;E9PCH5;E7EVY3;P20810-2;E9PDE4;P20810-3;F8W7E0;E9PSG1;H0YA91;H0Y7F0;H0Y944;H0Y9H6;E7EQ12;E7EQA0;A0A0A0MR45;H0YD33;D6RBR1;E7EQK6;D6RAA8;D6RC54;D6RGF7;A0A0C4DGD1;E7EN75	Calpastatin	CAST	3	7	5	7	7	3	8	6	0	0	0	7	1	2	2	2	6	5	6	4	5	6	5	3	80.998	754	754;750;769;772;791;708;756;642;694;667;686;673;693;695;636;590;393;304;301;436;288;465;423;431;430;450;150;156;78;91;149;203;156	0	87.073	7.3	19.9	13.7	20.2	16.2	7.3	18.7	11.1	0	0	0	16	1.2	4.1	5.2	4.1	16.2	12.6
A0A0C4DGS0;P56556;R4GN43	NADH dehydrogenase [ubiquinone] 1 alpha subcomplex subunit 6	NDUFA6	2	0	2	0	1	2	2	1	3	2	2	1	2	3	2	2	1	0	1	1	3	1	1	1	15.136	128	128;154;71	0	19.469	18	0	20.3	0	13.3	25.8	25.8	13.3	34.4	21.9	21.9	13.3	21.9	28.1	25.8	21.9	7.8	0
A0A0G2JIW1;P0DMV9;P0DMV8;P0DMV8-2;V9GZ37	Heat shock 70 kDa protein 1B;Heat shock 70 kDa protein 1A	HSPA1B;HSPA1A	19	18	16	17	17	16	17	18	9	6	9	19	13	15	17	12	18	18	17	17	16	17	18	18	70.108	642	642;641;641;586;476	0	323.31	50.9	49.8	47.2	47.5	43	41.7	47.2	48.6	24.8	15.7	24.5	49.8	36.3	42.7	43.8	34.7	45.3	48.9
A0A0G2JJL1			1	0	0	1	0	0	1	0	0	0	0	0	0	0	0	0	0	0	0	0	1	0	0	0	35.787	322	322	0	20.093	8.7	0	0	8.7	0	0	8.7	0	0	0	0	0	0	0	0	0	0	0
A0AVT1;A0AVT1-2;H0Y8S8;A0AVT1-4;A0AVT1-3	Ubiquitin-like modifier-activating enzyme 6	UBA6	0	0	1	1	1	1	1	1	0	0	0	0	1	0	1	0	0	0	0	0	1	0	0	0	117.97	1052	1052;578;271;340;389	0.00050968	5.3977	0	0	1.6	1.6	1.6	0.9	0.9	1.6	0	0	0	0	1.2	0	1.6	0	0	0
A0FGR8;A0FGR8-2;H7BXI1;A0A087WXU3;A0FGR8-6;A0FGR8-4;A0FGR8-5	Extended synaptotagmin-2	ESYT2	1	1	2	1	1	2	2	2	0	1	0	1	1	0	1	1	2	1	1	0	1	1	2	1	102.36	921	921;893;884;921;942;527;328	0	16.11	1.3	1.3	3.3	1.3	2	3.3	3.3	3.3	0	3.3	0	1.7	3.3	0	1.6	3.3	3.6	2
A0MZ66;A0MZ66-2;A0MZ66-8;A0MZ66-4;A0MZ66-5;A0MZ66-6;A0MZ66-3;A0MZ66-7	Shootin-1	KIAA1598	0	1	0	1	2	1	1	0	1	1	0	2	1	1	0	1	2	1	1	1	0	1	1	1	71.639	631	631;456;498;558;571;601;649;219	0	15.176	0	1.6	0	1.6	3.2	1.6	1.6	0	2.2	2.2	0	3.8	2.2	2.2	0	2.2	3.2	1.6
A1L0T0;M0QZX5;M0R026	Acetolactate synthase-like protein	ILVBL	1	1	1	0	1	1	1	2	2	2	2	1	2	2	1	2	1	1	1	2	1	0	2	1	67.867	632	632;230;525	0	23.953	4	4	4	0	4	4	4	7	5.4	5.4	5.4	4	5.4	5.4	4	5.4	4	4
A2AAT0;Q92504;A0A087WTX2	Zinc transporter SLC39A7	SLC39A7	0	0	0	0	0	0	0	0	0	0	0	0	0	0	0	1	2	1	1	0	0	0	0	0	24.003	220	220;469;429	0.0012161	2.8681	0	0	0	0	0	0	0	0	0	0	0	0	0	0	0	8.2	14.1	5.9
A3KMH1;A3KMH1-2;A3KMH1-3	von Willebrand factor A domain-containing protein 8	VWA8	0	0	0	0	0	0	0	0	0	0	0	1	0	1	0	0	0	0	0	0	0	0	0	0	214.82	1905	1905;1039;1872	0.00086994	3.5095	0	0	0	0	0	0	0	0	0	0	0	0.6	0	0.7	0	0	0	0
A3KN83;A3KN83-3;A3KN83-2;A3KN83-4	Protein strawberry notch homolog 1	SBNO1	0	0	0	1	0	0	0	0	0	0	1	0	2	0	0	0	0	0	0	0	0	0	0	0	154.31	1393	1393;1391;1392;732	0.00054765	6.3968	0	0	0	1.8	0	0	0	0	0	0	1	0	1.8	0	0	0	0	0
A4D1E9;C9J8R7;C9JNI1;A4D1E9-2	GTP-binding protein 10	GTPBP10	0	1	0	0	0	0	1	0	0	2	1	0	0	1	0	2	0	1	1	0	0	0	0	0	42.932	387	387;210;236;308	0	9.2345	0	4.4	0	0	0	0	4.4	0	0	6.2	2.3	0	0	2.3	0	6.7	0	4.4
A5YKK6;A5YKK6-4;A5YKK6-3;A5YKK6-2;H3BVC9;A0A0E3D6M3;H3BPF1;H3BT18;H3BU44;H3BR89;H3BMH0	CCR4-NOT transcription complex subunit 1	CNOT1	2	3	3	3	2	0	3	1	4	3	2	2	3	5	1	3	4	1	2	0	1	0	1	0	266.94	2376	2376;1551;2150;2371;241;25;26;62;96;193;277	0	42.864	1.8	1.9	2	1.9	1.4	0	1.9	0.6	1.8	1.6	0.9	1.3	1.5	2.3	0.9	1.5	2.6	0.9
A6NDG6;H3BV17	Phosphoglycolate phosphatase	PGP	2	2	1	1	1	2	1	1	2	2	1	1	1	1	1	1	2	2	2	1	2	1	2	2	34.006	321	321;57	0	37.355	8.1	8.1	4.7	4.7	4.7	8.1	4.7	4.7	8.1	8.1	4.7	4.7	4.7	4.7	4.7	4.7	8.1	8.1
A6NDU8	UPF0600 protein C5orf51	C5orf51	0	0	0	0	0	0	0	0	1	1	0	0	0	0	0	0	0	0	0	0	0	0	0	0	33.62	294	294	0.0015879	2.6739	0	0	0	0	0	0	0	0	3.7	3.7	0	0	0	0	0	0	0	0
A6NKT7;J3KNE0;Q7Z3J3	RanBP2-like and GRIP domain-containing protein 3;RanBP2-like and GRIP domain-containing protein 4	RGPD3;RGPD4	3	1	2	0	2	0	0	2	0	1	1	1	0	1	2	1	1	1	1	1	1	1	2	0	197.48	1758	1758;1760;1758	0.00047281	4.4759	2.4	0.7	1.4	0	1.3	0	0	1.3	0	0.9	0.9	0.7	0	0.5	1.4	0.5	0.5	0.5
B4DLN1;F6QW41;I3L1E8			3	6	4	5	2	4	5	5	2	1	1	3	2	3	5	2	3	5	4	3	4	4	4	2	48.099	442	442;178;113	0	103.86	5.4	21.3	14	9	5	14.7	25.1	15.2	5.7	2.9	2.7	6.8	5.7	7.5	22.4	5.7	7.9	10
B5MCN5		FAM179A	1	0	1	0	0	0	0	0	0	1	0	1	0	0	0	1	0	0	0	1	0	0	0	0	18.151	162	162	0.0089734	1.8359	8.6	0	8.6	0	0	0	0	0	0	8.6	0	8.6	0	0	0	8.6	0	0
B7Z2E6		YWHAZ	7	10	6	6	3	4	6	5	3	2	2	5	3	3	6	3	6	5	5	6	4	4	4	4	13.985	125	125	1	-2	45.6	72	44	44	28	43.2	69.6	43.2	42.4	27.2	27.2	69.6	28	28	70.4	28	44	28.8
B8ZZW2;Q8IWJ2;B8ZZA5	GRIP and coiled-coil domain-containing protein 2	GCC2	0	0	0	0	0	0	0	0	1	0	0	0	0	0	0	0	1	0	0	0	0	0	0	0	107.1	916	916;1684;247	0.0059215	2.1051	0	0	0	0	0	0	0	0	1.6	0	0	0	0	0	0	0	1.2	0
C9J406		IMMT	8	6	7	7	8	7	10	7	2	2	2	5	3	1	8	3	10	6	9	9	8	8	7	8	73.253	659	659	0.00043802	3.5625	16.1	12.7	15.3	15.3	16.7	16.5	20.8	14.6	4.9	4.9	4.9	11.1	7.1	2.9	16.4	7.1	20.6	12.9
C9J473;A8MPV4;H0Y6M5;B5MC53;B5MCF8;E7EX18;P39210	Protein Mpv17	MPV17	0	0	0	0	0	0	0	0	1	0	0	0	1	1	0	1	0	0	0	0	0	0	0	0	12.658	115	115;120;121;170;171;191;176	0.00086133	3.4071	0	0	0	0	0	0	0	0	9.6	0	0	0	9.6	9.6	0	9.6	0	0
C9JDS9		TUBA4A	0	0	0	0	0	0	0	0	1	1	1	0	1	1	0	1	0	0	0	0	0	0	0	0	17.671	156	156	0.0008471	3.2679	0	0	0	0	0	0	0	0	5.8	5.8	5.8	0	5.8	5.8	0	5.8	0	0
C9JFE4;Q13098-5;Q13098-7;Q13098;Q13098-6;A0A096LP07;A8K070;A0A096LPJ3;J3QS88;J3KTB0;J3KSA5;J3KRJ4	COP9 signalosome complex subunit 1	GPS1	0	2	2	2	1	1	1	2	0	0	0	0	1	0	1	0	0	0	1	1	1	1	1	1	53.371	471	471;487;527;491;549;486;526;490;134;139;210;253	0	11.438	0	6.6	6.6	6.6	7.4	7.4	7.4	10.8	0	0	0	0	5.1	0	7.4	0	0	0
C9JP58;F8WFA4;A0A0A0MT19;B7WNX0;B5MCB3		SUV420H1	1	0	0	0	0	0	0	0	0	0	0	0	0	0	0	0	0	0	0	0	0	0	0	0	13.064	118	118;159;278;370;402	1	-2	16.9	0	0	0	0	0	0	0	0	0	0	0	0	0	0	0	0	0
C9JSC0		POU6F2	0	0	0	0	0	0	0	0	0	0	1	0	0	0	0	0	0	0	0	0	0	0	0	0	15.042	145	145	1	-2	0	0	0	0	0	0	0	0	0	0	11	0	0	0	0	0	0	0
D6RAS7		RPS3A	3	3	3	3	3	4	4	4	3	4	4	4	5	5	3	4	4	3	3	3	4	4	3	4	14.446	125	125	0.00045767	4.1016	31.2	31.2	31.2	31.2	31.2	40.8	40.8	40.8	24.8	32.8	32.8	40.8	41.6	41.6	31.2	40.8	41.6	31.2
E5RI75;E5RIK9;Q96E29	Transcription termination factor 3, mitochondrial	MTERF3	0	0	0	0	0	0	0	0	0	0	0	0	0	1	0	0	0	0	1	0	0	0	0	0	7.7729	67	67;361;417	1	-2	0	0	0	0	0	0	0	0	0	0	0	0	0	23.9	0	0	0	0
E5RJ55		POLB	0	0	0	0	1	0	0	0	0	1	1	1	1	0	0	0	0	0	0	1	1	1	0	1	5.6243	51	51	0.0059237	2.1071	0	0	0	0	27.5	0	0	0	0	27.5	27.5	27.5	27.5	0	0	0	0	0
E7EPN9;Q9Y520-7;Q9Y520;Q9Y520-6;Q9Y520-4;Q9Y520-5;Q9Y520-3;Q9Y520-2;H7C5N8;A0A0A0MS30	Protein PRRC2C	PRRC2C	2	5	3	8	0	2	2	4	1	2	2	2	2	3	2	0	5	6	4	4	1	0	5	7	308.77	2819	2819;2898;2896;2752;2817;2849;2700;2653;1300;299	0	55.955	1	2.3	1.5	4.2	0	0.8	1	1.7	0.5	0.8	1.1	0.9	1	1.3	0.7	0	2.7	3.7
E7EQ69;C9JZU6;C9J5J3		NAA50	4	2	4	3	2	2	4	3	0	0	1	5	2	2	3	1	3	0	3	3	0	2	1	1	19.311	168	168;57;58	0	28.278	29.8	13.1	29.8	14.3	11.9	13.1	26.8	14.3	0	0	5.4	33.3	12.5	12.5	18.5	5.4	19	0
E7ESA6;Q05397;Q05397-2;Q05397-5;H0YBP1;Q05397-7;E5RJN1;E5RHD8;E5RI03;H0YB99;B4DWJ1;E9PEI4;H0YB16;H0YBZ1;Q05397-6;Q05397-4;Q05397-3	Focal adhesion kinase 1	PTK2	1	0	0	0	0	0	1	0	0	0	0	0	0	0	1	1	1	0	0	0	0	0	0	0	124.08	1096	1096;1052;879;1065;1017;1006;15;115;120;319;362;680;724;753;360;431;554	0.00046577	4.2772	1.1	0	0	0	0	0	1.1	0	0	0	0	0	0	0	1.1	1.2	1.1	0
E9PAV3;F8VZJ2;F8W0W4;H0YHX9;Q13765;E9PAV3-2;F8W1N5;F8VNW4;Q9BZK3;F8VZ58	Nascent polypeptide-associated complex subunit alpha, muscle-specific form;Nascent polypeptide-associated complex subunit alpha	NACA	5	4	4	4	4	4	4	4	3	3	2	4	4	3	4	4	4	4	4	4	4	4	4	4	205.42	2078	2078;136;198;213;215;925;71;148;213;126	0	166.61	2.7	2.7	2.7	2.7	2.7	2.7	2.7	2.7	2	2	1.4	2.7	2.7	2	2.7	2.7	2.7	2.7
E9PMU7		PUF60	2	1	1	2	2	3	1	2	2	2	2	2	1	2	2	2	2	1	1	2	3	2	1	3	26.943	247	247	0.0004529	3.9986	17	6.5	6.5	10.9	17	20.2	6.5	9.7	17	17	17	9.7	10.5	17	17	17	9.7	6.5
E9PQQ4		HSPA8	9	9	7	9	7	7	7	8	7	6	6	7	8	8	7	8	7	7	6	7	7	8	8	7	18.727	171	171	0	9.1095	84.2	84.2	71.9	84.2	68.4	73.1	71.9	78.4	73.1	63.2	63.2	73.1	78.4	78.4	68.4	78.4	71.9	71.9
E9PRM9		CCT3	0	0	0	0	1	0	0	0	0	0	0	0	0	0	0	0	0	0	0	0	0	0	0	0	5.8897	54	54	1	-2	0	0	0	0	20.4	0	0	0	0	0	0	0	0	0	0	0	0	0
F8VRK0		TUBA1B	2	1	1	1	1	1	2	2	1	1	1	1	2	2	2	2	1	1	1	2	2	1	2	2	5.3188	49	49	0	7.1203	89.8	40.8	40.8	40.8	40.8	40.8	89.8	89.8	40.8	40.8	40.8	40.8	89.8	89.8	89.8	89.8	40.8	40.8
F8VUG2		KRT8	10	9	9	9	9	9	9	10	9	9	8	8	9	9	9	9	10	9	10	9	9	10	8	10	30.906	273	273	0.00083857	3.1883	29.3	26.7	26.7	26.7	28.9	31.5	26.7	29.3	26.7	26.7	26.4	28.2	26.7	26.7	28.9	26.7	29.3	26.7
F8VZ12		FRS2	1	0	1	0	1	1	0	1	0	0	0	1	0	0	1	0	0	0	0	0	1	0	0	0	3.9385	31	31	1	-2	45.2	0	45.2	0	45.2	45.2	0	45.2	0	0	0	45.2	0	0	45.2	0	0	0
F8W0V0		PACS2	0	0	0	0	0	1	0	0	0	0	0	0	0	0	1	0	0	0	0	0	0	0	0	0	10.276	90	90	1	-2	0	0	0	0	0	10	0	0	0	0	0	0	0	0	10	0	0	0
F8W543;P55209;H0YH88;H0YHC3;F8W020;F8W118;F8VXI6;F8VUX1;F8VY35;F8VV59;B7Z9C2;F8W0J6;F5H4R6;H0YIV4;P55209-3;P55209-2;F8VRJ2;F8VVB5	Nucleosome assembly protein 1-like 1	NAP1L1	4	4	5	3	4	4	5	4	2	1	4	4	4	3	4	2	2	3	4	3	4	4	4	5	38.2	328	328;391;177;198;207;209;215;237;264;327;349;379;383;385;323;368;114;161	0	94.084	15.5	15.5	18.9	12.2	15.5	15.5	18.9	15.5	6.7	3.4	15.5	15.5	15.5	12.2	15.5	6.7	8.8	12.2
H0Y2S9;Q6WCQ1-3;Q6WCQ1-2;J3QL44;H7C3G6;J3KSW8;H0Y7E2		MPRIP	0	0	1	0	0	0	0	0	1	0	0	0	0	0	0	0	1	0	0	0	1	0	0	0	203.37	1794	1794;1000;1038;59;277;844;1091	0.0072993	1.9881	0	0	0.6	0	0	0	0	0	0.6	0	0	0	0	0	0	0	0.7	0
H0YCN4;Q9BTE7;E9PM04	DCN1-like protein;DCN1-like protein 5	DCUN1D5	0	0	1	0	0	0	0	0	0	0	1	0	1	1	0	0	0	0	0	0	0	0	0	0	22.822	195	195;237;152	0.00052521	5.8501	0	0	7.7	0	0	0	0	0	0	0	6.7	0	5.6	5.6	0	0	0	0
H0YH80		HNRNPA1	7	6	6	6	4	3	5	5	4	4	3	4	5	5	4	5	5	5	5	5	4	4	5	5	19.471	191	191	1	-2	39.3	38.7	38.7	38.7	38.2	26.7	38.7	38.7	38.2	38.2	29.8	38.2	38.7	38.7	38.2	38.7	38.7	38.7
H3BR04	Fructose-bisphosphate aldolase	ALDOA	5	4	3	4	3	3	4	5	4	3	3	4	4	4	4	4	4	5	5	5	3	4	4	5	17.793	162	162	0	45.637	34	21.6	15.4	19.8	27.2	27.2	19.8	32.1	31.5	27.2	27.2	31.5	31.5	31.5	31.5	31.5	19.8	32.1
H3BRU6;F8VZX2;Q15366;Q15366-2;F8W0G4;H3BSS4;F8W1G6;J3QT27;P57721-2;P57721-3;P57723;H3BSP4;C9K0A2;F8WC71;F8VTZ0;C9IZV9;C9J7A9;C9JSA6;C9J5V4;H3BND9;C9JTY5;F8VXH9;C9JZY3;C9J0A4;F6TJN8;P57723-2	Poly(rC)-binding protein 2	PCBP2	3	5	4	5	2	3	5	4	2	1	3	2	5	4	4	4	5	4	5	4	3	3	4	4	31.6	301	301;321;365;366;158;184;202;322;345;346;403;36;46;57;64;75;86;92;107;112;124;160;168;323;378;360	0	7.2885	12	17.6	12.6	25.2	7	10	17.6	12.6	5.6	2.7	10	7	17.6	12.6	19.9	15	17.6	15
H7BXH8;Q8WVV9-2;Q8WVV9;C9JJZ7;B7WPG3;C9IYN3;D6W592;Q8WVV9-3;Q8WVV9-5;Q8WVV9-4	Heterogeneous nuclear ribonucleoprotein L-like	HNRNPLL;HNRPLL	0	0	0	0	0	1	0	0	1	0	0	1	0	1	0	0	1	0	0	0	0	1	0	0	24.117	217	217;282;542;149;508;537;542;275;508;537	0.0041873	2.3286	0	0	0	0	0	3.2	0	0	3.7	0	0	3.2	0	3.7	0	0	7.4	0
H7BY49;C9JTN7;P31483-2;P31483;A6NKZ9;E7ETC0;F8W8I6;P31483-3;E5RGV5;E5RG67	Nucleolysin TIA-1 isoform p40	TIA1;TIAL1	0	0	1	0	1	1	1	1	1	1	1	0	1	1	1	1	1	1	1	1	1	0	1	1	16.794	152	152;285;375;386;85;135;385;214;144;161	0.00051573	5.5506	0	0	7.2	0	7.2	7.2	7.2	7.2	6.6	6.6	6.6	0	6.6	6.6	7.2	15.1	7.2	7.2
I3L4N8		ACTG1	4	4	4	4	3	2	4	4	2	2	2	3	2	2	3	2	3	3	3	3	2	4	3	3	26.934	242	242	1	-2	30.6	30.6	30.6	30.6	24	14.9	30.6	30.6	14.9	14.9	8.3	21.5	21.1	21.1	27.7	21.1	24	24
J3KNF8;H3BUX2;O43169;D6RFH4	Cytochrome b5 type B	CYB5B	1	1	1	1	2	1	1	1	1	1	1	2	1	1	1	1	1	1	1	1	1	2	1	1	16.694	150	150;140;146;131	0	20.261	12	12	12	12	22	12	12	12	12.7	12.7	12.7	22	12.7	12.7	12	12.7	12	12
J3KST3;Q5TA50	Ceramide-1-phosphate transfer protein	CPTP	0	0	0	0	0	0	0	0	1	0	0	0	0	0	0	0	0	0	0	0	0	0	0	0	13.689	118	118;214	0.00086543	3.4573	0	0	0	0	0	0	0	0	11	0	0	0	0	0	0	0	0	0
J3QRU1;P07947;P06241;P06241-2;P06241-3;P07948;P12931;P08631;P07948-2;H0Y3C5;J3KPD6;P08631-3;P08631-2;P08631-4;P12931-2	Non-specific protein-tyrosine kinase;Tyrosine-protein kinase Yes;Tyrosine-protein kinase Fyn	YES1;FYN	0	0	0	2	1	1	1	0	1	0	0	1	1	0	0	1	0	2	1	2	1	0	0	1	61.386	548	548;543;537;534;482;512;536;526;491;525;526;504;505;525;542	0.00044053	3.6243	0	0	0	5.5	1.5	1.5	1.5	0	2.7	0	0	1.5	1.5	0	0	2.7	0	5.5
K7EJH0;K7EMX1;Q8NBT2;K7EJV2;K7ESQ2;Q8NBT2-2	Kinetochore protein Spc24	SPC24	1	1	0	2	1	1	1	0	0	0	0	1	0	0	0	0	1	0	1	0	1	1	1	1	19.001	168	168;171;197;172;209;151	0.00051706	5.5884	8.3	8.3	0	23.2	8.3	8.3	8.3	0	0	0	0	8.3	0	0	0	0	8.3	0
K7ELL7;P14314;P14314-2;K7EPW7;A0A0C4DGP4;K7EJ70;K7EIP3;K7EKX1	Glucosidase 2 subunit beta	PRKCSH	9	11	11	11	6	7	12	9	3	3	3	7	4	4	6	4	11	11	9	10	7	8	8	10	60.192	535	535;528;525;168;200;144;62;140	0	100.17	21.7	30.5	28.8	30.3	19.4	22.2	30.3	24.7	12	12	12	22.2	15.1	15.1	18.9	15.1	30.3	30.3
K7EMF8		ACADVL	0	0	0	0	0	0	0	0	0	0	1	0	0	0	0	0	0	0	0	0	0	0	0	0	4.8036	45	45	0.00044425	3.7117	0	0	0	0	0	0	0	0	0	0	26.7	0	0	0	0	0	0	0
M0QYM7		TUBB4A	1	0	1	0	0	0	0	0	1	1	0	1	0	0	0	0	1	0	0	1	1	0	0	0	17.834	161	161	1	-2	12.4	0	12.4	0	0	0	0	0	9.3	9.3	0	12.4	0	0	0	0	12.4	0
O00116;B8ZZ81	Alkyldihydroxyacetonephosphate synthase, peroxisomal	AGPS	2	0	2	1	0	1	2	2	1	1	1	1	1	1	2	0	2	2	1	0	1	1	1	1	72.911	658	658;189	0	21.481	6.4	0	6.4	3	0	3.3	6.4	6.4	4	4	2.3	3.3	4	4	5.5	0	5.6	5.6
O00139;O00139-2;O00139-1;O00139-5;O00139-4;D6R9M0;Q8N4N8	Kinesin-like protein KIF2A	KIF2A	0	0	0	0	0	0	0	0	0	0	0	1	1	0	0	2	0	0	0	1	0	0	0	2	79.954	706	706;660;679;686;744;284;673	0.00045851	4.1202	0	0	0	0	0	0	0	0	0	0	0	1.4	1.1	0	0	2.4	0	0
O00148;O00148-2;A0A0D9SEM9;K7EQN7;O00148-3	ATP-dependent RNA helicase DDX39A	DDX39A	3	3	2	2	2	3	3	2	2	2	3	3	1	1	2	2	3	4	3	2	4	2	2	2	49.129	427	427;322;96;255;267	0	15.03	9.6	9.6	6.1	6.1	6.1	8.7	9.6	6.1	5.4	5.4	8.7	8.7	2.8	4.2	6.1	5.9	8.7	12.2
O00151	PDZ and LIM domain protein 1	PDLIM1	2	3	4	3	2	4	2	2	1	0	0	2	0	0	1	0	1	3	3	3	1	2	3	2	36.071	329	329	0	46.032	11.2	17.3	20.7	14.6	11.2	20.7	9.7	12.5	3	0	0	8.2	0	0	6.4	0	4.9	14.6
O00154;K7EKP8;O00154-6;O00154-4;O00154-5;O00154-7;O00154-2;O00154-3	Cytosolic acyl coenzyme A thioester hydrolase	ACOT7	1	1	1	1	1	0	1	2	2	2	2	2	2	2	2	1	1	1	2	1	0	1	2	2	41.796	380	380;280;329;338;350;370;246;283	0	10.477	2.9	2.9	2.9	2.9	2.9	0	2.9	8.2	7.1	7.1	9.2	8.2	7.1	7.1	8.2	4.2	2.9	2.9
O00159;O00159-3;F5H6E2;O00159-2;I3L204;A7E2Y1;Q9Y2K3;I3L3Y6;A0A087X0T3	Unconventional myosin-Ic	MYO1C	1	4	3	2	4	2	2	3	7	4	4	4	8	8	4	8	4	5	3	4	2	3	1	2	121.68	1063	1063;1044;1039;1028;267;1941;1946;170;1982	0	113.82	2.1	5.5	4.4	6	8.4	3	3.6	7.5	11.1	4.4	5.6	8.6	11.9	13.5	8.7	8.8	9.2	9.2
O00170;E9PMH2	AH receptor-interacting protein	AIP	0	0	1	0	1	0	1	1	1	1	1	0	2	1	0	2	1	0	0	1	1	1	0	0	37.636	330	330;232	0.00050607	5.3484	0	0	4.2	0	3	0	4.2	4.2	2.7	3	3	0	5.8	3	0	5.8	4.2	0
O00186	Syntaxin-binding protein 3	STXBP3	0	0	0	0	0	0	0	0	0	0	0	0	0	0	0	0	0	0	1	0	0	0	0	0	67.764	592	592	0.00084782	3.271	0	0	0	0	0	0	0	0	0	0	0	0	0	0	0	0	0	0
O00193;E9PM92;E9PRZ9;E9PQA1	Small acidic protein	SMAP;C11orf58	0	0	1	0	2	1	0	1	1	2	1	1	1	0	1	1	2	1	0	1	1	2	0	0	20.332	183	183;157;90;86	0.00055556	6.5937	0	0	6.6	0	13.1	6.6	0	6.6	4.9	15.8	4.9	6.6	4.9	0	6.6	4.9	13.1	6.6
O00203;O00203-3;Q13367;H0YBD0;Q13367-3;Q13367-4	AP-3 complex subunit beta-1	AP3B1	2	1	2	5	1	1	4	1	2	2	2	2	4	4	0	4	4	3	2	3	2	2	1	2	121.32	1094	1094;1045;1082;154;1050;1101	0	27.28	1.8	0.9	1.8	7.1	1	1	4.4	0.7	2.1	2.3	2.3	1.6	4.5	5.3	0	5.4	3.7	2.7
O00231;O00231-2;J3QRY4;J3QS13	26S proteasome non-ATPase regulatory subunit 11	PSMD11	10	11	11	9	8	6	10	8	3	2	2	7	3	4	6	3	10	11	12	7	8	5	9	8	47.463	422	422;423;188;90	0	146.53	32.2	35.5	35.5	31	25.4	20.4	32.9	27	8.8	7.1	6.4	23.2	9.7	12.6	19.9	9.7	28.2	35.3
O00232;O00232-2;J3KTJ5;J3KSK1	26S proteasome non-ATPase regulatory subunit 12	PSMD12	8	8	7	5	3	4	9	7	3	2	3	5	6	6	4	6	6	3	4	3	2	5	7	4	52.904	456	456;436;38;42	0	113.13	23	23.2	19.1	15.4	9	11	25.2	19.5	8.1	5.3	9.4	14	14.9	14.5	10.7	14.9	16.2	9.2
O00233;F5H5V4;F5GX23;J3KN29;O00233-2;F5H7X1;O00233-3;F5H169	26S proteasome non-ATPase regulatory subunit 9	PSMD9	1	0	1	1	2	1	1	2	0	0	0	0	0	0	0	1	1	1	1	1	0	1	0	0	24.682	223	223;153;179;222;209;85;118;128	0	8.0706	3.6	0	6.7	6.7	11.2	4.5	6.7	11.2	0	0	0	0	0	0	0	5.4	4.5	6.7
O00264;O00264-2	Membrane-associated progesterone receptor component 1	PGRMC1	0	0	0	0	1	0	0	0	1	1	1	0	1	1	0	1	0	0	0	0	0	1	1	0	21.671	195	195;143	0	7.0615	0	0	0	0	12.8	0	0	0	12.8	12.8	12.8	0	12.8	12.8	0	12.8	0	0
O00267;O00267-2	Transcription elongation factor SPT5	SUPT5H	1	1	0	0	1	1	0	0	1	0	0	0	1	3	1	0	0	0	0	0	1	0	0	0	121	1087	1087;1083	0.0005123	5.4737	1.5	1.9	0	0	1.5	1.3	0	0	1	0	0	0	1.9	4.2	1.3	0	0	0
O00273;O00273-2;K7ERT1	DNA fragmentation factor subunit alpha	DFFA	0	0	0	0	0	0	0	0	1	1	1	0	1	1	0	1	0	0	0	0	0	0	0	0	36.521	331	331;268;159	0	21.218	0	0	0	0	0	0	0	0	5.7	5.7	5.7	0	5.7	5.7	0	5.7	0	0
O00299	Chloride intracellular channel protein 1	CLIC1	5	4	5	5	4	5	5	5	3	3	4	5	4	4	5	4	5	5	5	4	5	5	5	5	26.922	241	241	0	98.202	34	29	34	34	29	34	34	34	24.1	24.1	29	34	29	29	34	29	34	34
O00303;H0YDT6	Eukaryotic translation initiation factor 3 subunit F	EIF3F	0	0	0	0	0	1	1	0	1	1	1	1	2	3	1	3	0	2	1	1	0	1	1	1	37.563	357	357;100	0	12.538	0	0	0	0	0	4.5	6.7	0	6.7	6.7	6.7	4.5	11.2	16.8	4.5	16.8	0	11.2
O00321;Q3KNT2;K7ERX2;O00321-2	ETS translocation variant 2	ETV2	1	0	1	1	1	1	1	1	1	1	1	1	1	1	1	1	1	1	1	1	1	1	1	1	36.632	342	342;155;249;370	0.0045317	2.2746	2.9	0	2.9	2.9	2.9	2.9	2.9	2.9	2.9	2.9	2.9	2.9	2.9	2.9	2.9	2.9	2.9	2.9
O00330;O00330-3;H0YD97;E9PLU0;E9PRI6;O00330-2	Pyruvate dehydrogenase protein X component, mitochondrial	PDHX	0	1	0	1	2	1	2	3	0	0	0	0	0	0	0	0	0	1	2	0	0	0	2	1	54.122	501	501;486;189;151;182;274	0	10.682	0	3.8	0	3.8	5.6	1.6	5	7.2	0	0	0	0	0	0	0	0	0	1.6
O00410;O00410-3;H0Y8C6;O00410-2;E7EQT5;E7ETV3;O60518;C9JZD8;E7EV12;C9JXE0;C9J875;C9JZ53;C9JQT6;E7ESA1;E7ESZ1;E7EWK4;E7EX05;E7ETV8;C9JMV5;H0Y3V4	Importin-5	IPO5	10	6	10	10	11	10	8	8	11	12	14	12	11	10	9	11	15	10	13	12	11	9	11	8	123.63	1097	1097;1115;1099;1037;126;170;1105;74;142;64;75;77;88;98;106;117;119;129;165;182	0	202.51	12.4	7.7	11.9	12.3	10.8	10.6	9.3	7.7	12.7	13.4	16.9	14.2	12.5	11.3	9.5	12.4	16.6	9.8
O00411;K7EMH3	DNA-directed RNA polymerase, mitochondrial	POLRMT	0	0	0	0	0	0	1	0	0	0	0	0	0	0	0	0	0	0	0	0	0	0	0	1	138.62	1230	1230;352	0.0030757	2.4074	0	0	0	0	0	0	1.6	0	0	0	0	0	0	0	0	0	0	0
O00422;H7BZW6;X6RAL5	Histone deacetylase complex subunit SAP18	SAP18	1	1	1	1	2	1	1	1	0	0	0	1	0	0	2	0	2	1	2	1	2	1	2	2	17.561	153	153;143;172	0	15.602	7.8	7.8	7.8	7.8	15.7	7.8	7.8	7.8	0	0	0	7.8	0	0	15.7	0	15.7	7.8
O00425;O00425-2;F8WD15	Insulin-like growth factor 2 mRNA-binding protein 3	IGF2BP3	2	5	3	4	3	3	4	3	0	1	1	2	0	4	1	1	3	1	1	3	0	2	3	4	63.704	579	579;198;81	0	34.617	8.8	14.7	6.6	9.3	9.5	10.5	9.5	7.6	0	1.6	1.6	3.3	0	10.5	1.7	1.6	6	1.7
O00429;O00429-3;O00429-6;O00429-4;G8JLD5;O00429-5;O00429-2;O00429-8;O00429-7;F8VZ52;B4DPZ9;F8VUJ9;F8W1W3;B4DDQ3	Dynamin-1-like protein	DNM1L	4	6	6	5	4	5	5	5	3	3	4	4	3	3	3	4	2	5	3	6	7	1	6	5	81.876	736	736;710;749;699;712;710;725;738;533;261;156;172;169;180	0	72.626	7.9	12.4	11.7	9.8	8.2	10.9	9.9	9.2	7.3	7.3	8.7	9	6.7	6.7	4.5	8.4	3.5	10.2
O00442;O00442-2	RNA 3-terminal phosphate cyclase	RTCA	0	0	0	0	1	0	0	0	1	1	1	0	1	1	0	1	0	0	0	1	0	0	0	0	39.336	366	366;379	0	12.389	0	0	0	0	4.4	0	0	0	4.4	4.4	4.4	0	4.4	4.4	0	4.4	0	0
O00443	Phosphatidylinositol 4-phosphate 3-kinase C2 domain-containing subunit alpha	PIK3C2A	0	0	0	0	0	0	0	0	0	0	0	0	1	1	0	1	0	0	0	0	0	0	0	0	190.68	1686	1686	0.0030817	2.4213	0	0	0	0	0	0	0	0	0	0	0	0	0.5	0.5	0	0.5	0	0
O00469;O00469-2;E7ETU9;C9JXZ0;O00469-3	Procollagen-lysine,2-oxoglutarate 5-dioxygenase 2	PLOD2	0	0	0	0	1	1	0	0	0	1	1	1	2	2	0	1	1	1	1	1	1	1	2	0	84.685	737	737;758;703;229;418	0.00056338	6.8242	0	0	0	0	1.8	1.8	0	0	0	1.5	1.5	1.8	2.6	2.6	0	1.5	1.8	1.8
O00479	High mobility group nucleosome-binding domain-containing protein 4	HMGN4	0	0	1	0	0	0	0	1	1	1	1	1	1	1	0	1	1	1	1	1	0	1	1	1	9.5388	90	90	0.0066104	2.0435	0	0	12.2	0	0	0	0	12.2	12.2	12.2	12.2	12.2	12.2	12.2	0	12.2	12.2	12.2
O00483	Cytochrome c oxidase subunit NDUFA4	NDUFA4	1	1	2	2	2	1	2	2	1	1	1	1	2	2	1	2	2	3	2	2	2	2	2	3	9.3697	81	81	0	7.4616	12.3	12.3	24.7	24.7	22.2	12.3	24.7	24.7	12.3	12.3	12.3	12.3	24.7	24.7	12.3	24.7	22.2	34.6
O00499;O00499-10;O00499-2;O00499-9;O00499-7;O00499-8;O00499-4;O00499-6;O00499-11;O00499-3;O00499-5	Myc box-dependent-interacting protein 1	BIN1	0	0	0	1	0	1	1	1	0	0	0	1	0	0	0	0	1	1	1	1	1	0	0	1	64.699	593	593;424;518;409;439;454;475;482;497;506;550	0.00054526	6.3383	0	0	0	2.4	0	2.4	2.4	2.4	0	0	0	2.4	0	0	0	0	2.4	2.4
O00505;H0Y4S9	Importin subunit alpha-4	KPNA3	1	2	2	1	3	2	4	4	1	0	2	4	2	2	2	1	2	3	2	3	3	2	1	2	57.81	521	521;91	0	30.522	2.9	4.4	4.6	1.7	8.1	5.4	10	9.8	2.5	0	5.4	10.7	5.4	5.4	5.2	2.5	5.2	8.1
O00512;A0A087WVU5	B-cell CLL/lymphoma 9 protein	BCL9	0	0	0	0	0	0	0	0	1	1	1	0	0	0	0	0	0	0	0	0	0	0	0	0	149.29	1426	1426;1394	0.0005152	5.5422	0	0	0	0	0	0	0	0	1.4	1.4	1.4	0	0	0	0	0	0	0
O00541;B5MCF9;O00541-2;B3KXD6;H7C267;H7BYY8	Pescadillo homolog	PES1	1	1	2	1	1	3	1	1	3	2	3	3	3	2	1	3	3	2	2	2	2	3	1	2	68.002	588	588;571;583;449;194;135	0	21.585	1.7	2.2	3.9	2.2	2	6	2.2	2.2	7.5	5.1	7.5	6	7.5	5.1	2.2	7.5	5.6	3.9
O00560;O00560-2;B4DHN5;E9PBU7;O00560-3;G5EA09	Syntenin-1	SDCBP	0	2	2	0	2	0	2	1	1	0	0	1	0	0	2	1	3	1	1	1	0	1	0	1	32.444	298	298;297;239;244;292;318	0	7.1072	0	6.4	7	0	7	0	7	3.4	2.7	0	0	3.7	0	0	6.4	2.7	10.4	3.7
O00566;U3KQ48	U3 small nucleolar ribonucleoprotein protein MPP10	MPHOSPH10	2	1	1	0	1	0	1	3	0	0	0	0	0	0	0	0	2	1	1	0	1	0	1	1	78.863	681	681;462	0	14.873	5	1.9	3.1	0	3.1	0	3.1	6.8	0	0	0	0	0	0	0	0	5.9	1.9
O00567;H0YDU4;H0Y653;Q5JXT2	Nucleolar protein 56	NOP56	2	1	1	1	3	2	1	1	0	1	0	3	0	0	3	0	4	2	4	4	2	2	2	2	66.049	594	594;252;219;281	0	12.765	3.7	2.2	2.2	1.5	5.4	3.7	1.5	2.2	0	1.2	0	5.4	0	0	6.6	0	8.2	5.6
O00571;A0A0D9SFB3;A0A0D9SG12;A0A0D9SF53;O00571-2;O15523;O15523-2;O15523-3;A0A087WX09;B4DLA0;C9J8G5;C9J081;A0A087WVZ1	ATP-dependent RNA helicase DDX3X	DDX3X	8	8	9	10	7	9	7	8	5	5	4	7	6	5	8	7	9	8	7	9	9	8	8	7	73.243	662	662;640;647;733;646;660;657;291;98;139;224;250;138	0	118.38	18.4	20.1	22.1	25.4	18.1	21.6	18.6	20.1	11.3	13.4	9.7	18.7	15	13.9	19.6	16.6	21.6	22.5
O00592;O00592-2	Podocalyxin	PODXL	0	0	0	0	0	0	0	0	1	1	1	1	0	1	0	1	1	0	1	1	1	0	0	0	58.635	558	558;526	0	23.58	0	0	0	0	0	0	0	0	1.6	1.6	1.6	1.6	0	1.6	0	1.6	2	0
O00625	Pirin	PIR	1	5	2	2	3	3	3	3	0	0	1	2	1	0	2	0	3	3	3	3	3	3	2	2	32.113	290	290	0	40.587	3.4	20	10.3	10.3	14.8	15.9	14.8	15.9	0	0	4.5	9	4.5	0	7.9	0	15.9	14.8
O00629;H7C4F6	Importin subunit alpha-3	KPNA4	2	0	1	0	1	1	2	1	0	0	1	2	1	1	0	0	0	1	0	1	1	2	1	1	57.886	521	521;170	0	147.01	6.1	0	2.9	0	2.9	2.9	5.8	2.9	0	0	2.9	6.1	2.9	2.9	0	0	0	2.9
O00754;O00754-2;M0R174	Lysosomal alpha-mannosidase;Lysosomal alpha-mannosidase A peptide;Lysosomal alpha-mannosidase B peptide;Lysosomal alpha-mannosidase C peptide;Lysosomal alpha-mannosidase D peptide;Lysosomal alpha-mannosidase E peptide	MAN2B1	0	0	0	0	0	0	0	0	1	0	1	0	1	1	0	2	0	0	0	0	0	0	0	0	113.74	1011	1011;1010;140	0.00050277	5.2446	0	0	0	0	0	0	0	0	1.1	0	1.1	0	1.1	1.1	0	2.8	0	0
O00762;A0A0A0MSE8;O00762-3;O00762-4;K4DI81;A0A087WVK1;O00762-2	Ubiquitin-conjugating enzyme E2 C	UBE2C	3	3	2	2	1	2	1	3	0	0	0	1	0	0	0	0	2	3	3	2	3	3	1	2	19.652	179	179;79;150;161;50;132;140	0	16.457	26.3	26.3	16.8	16.8	7.3	19	9.5	26.3	0	0	0	9.5	0	0	0	0	16.8	26.3
O00764;F2Z2Y4;O00764-3;O00764-2	Pyridoxal kinase	PDXK	1	2	2	3	2	1	2	2	3	3	1	3	3	3	1	3	3	2	2	1	2	2	2	3	35.102	312	312;272;239;284	0	36.904	4.8	11.2	11.2	15.7	11.2	7.4	11.2	12.2	17	17	5.8	17.9	17	17	3.8	17	15.7	11.2
O00767	Acyl-CoA desaturase	SCD	2	1	1	0	2	2	3	1	2	2	2	2	2	2	1	4	1	1	2	2	3	3	3	2	41.522	359	359	0	19.663	9.5	7.2	3.6	0	8.4	8.4	10.6	3.6	8.4	8.4	7	7.2	7.2	7.2	4.7	13.1	3.6	3.6
O14530;O14530-2;F8WBV5;G3XAJ4;F8WCJ3;B8ZZX4	Thioredoxin domain-containing protein 9	TXNDC9	0	0	0	0	1	0	1	0	0	0	0	0	0	0	0	0	0	1	0	0	0	1	0	0	26.534	226	226;188;64;74;122;135	0.0027027	2.4332	0	0	0	0	5.3	0	4	0	0	0	0	0	0	0	0	0	0	4.9
O14548;E5RJZ1;H0YBD2	Cytochrome c oxidase subunit 7A-related protein, mitochondrial	COX7A2L	2	1	1	1	1	1	1	1	0	0	0	1	0	0	0	0	1	0	1	0	1	1	1	2	12.615	114	114;79;95	0	30.12	40.4	28.9	11.4	28.9	14	14	11.4	14.9	0	0	0	14	0	0	0	0	11.4	0
O14561;I3L505	Acyl carrier protein, mitochondrial;Acyl carrier protein	NDUFAB1	1	1	1	1	1	1	1	1	0	0	0	1	1	0	1	1	1	1	1	1	1	1	1	1	17.417	156	156;70	0.0083032	1.8925	5.8	5.8	5.8	5.8	5.8	5.8	5.8	5.8	0	0	0	5.8	5.8	0	5.8	5.8	5.8	5.8
O14562;H3BRL3;H3BUM8	Ubiquitin domain-containing protein UBFD1	UBFD1	0	1	0	1	0	1	0	0	0	0	0	1	0	0	1	1	3	1	1	1	0	2	1	0	33.382	309	309;300;190	0	8.4394	0	3.6	0	3.6	0	3.6	0	0	0	0	0	3.6	0	0	3.6	3.6	12.9	3.6
O14579;O14579-2;M0QXB4;A0A087X0I4;O14579-3;M0R061	Coatomer subunit epsilon	COPE	3	3	4	3	4	5	4	4	2	2	3	5	2	2	5	1	4	4	4	4	2	5	3	4	34.482	308	308;257;331;307;256;146	0	42.823	15.3	16.6	19.8	16.6	19.8	22.7	19.8	19.8	10.1	5.8	13	22.7	10.1	10.1	22.7	7.1	19.8	19.8
O14617;O14617-5;O14617-4;O14617-2;O14617-3;A0A087WYN6;K7ELX8	AP-3 complex subunit delta-1	AP3D1	0	0	0	0	0	0	0	0	4	4	4	0	2	1	0	3	0	0	0	0	0	1	0	0	130.16	1153	1153;1215;1021;1112;984;203;193	0	34.92	0	0	0	0	0	0	0	0	4.4	4.4	4.1	0	2.1	1.1	0	3.1	0	0
O14646;O14647;O14646-2;O14647-2	Chromodomain-helicase-DNA-binding protein 1;Chromodomain-helicase-DNA-binding protein 2	CHD1;CHD2	0	0	0	0	0	0	0	0	0	0	1	0	1	0	0	1	0	0	0	0	0	0	0	0	196.69	1710	1710;1828;1709;1739	0.0096705	1.8228	0	0	0	0	0	0	0	0	0	0	0.5	0	0.5	0	0	0.5	0	0
O14672	Disintegrin and metalloproteinase domain-containing protein 10	ADAM10	0	0	0	0	0	0	0	0	1	0	0	0	1	1	1	1	0	0	0	0	0	0	0	0	84.141	748	748	0.0015829	2.6409	0	0	0	0	0	0	0	0	2	0	0	0	2	2	2	2	0	0
O14681;E9PL33;E9PM05;E9PS58;E9PK61	Etoposide-induced protein 2.4 homolog	EI24	0	0	0	0	0	0	0	0	1	0	0	0	1	1	0	1	0	0	0	0	0	0	0	0	38.964	340	340;125;187;217;262	0.0075922	1.9028	0	0	0	0	0	0	0	0	3.2	0	0	0	3.2	3.2	0	3.2	0	0
O14732;O14732-2	Inositol monophosphatase 2	IMPA2	0	0	1	0	0	0	1	0	1	0	0	0	1	1	1	1	1	0	0	0	0	0	0	1	31.321	288	288;261	0.00086655	3.4744	0	0	3.5	0	0	0	3.5	0	3.5	0	0	0	3.5	3.5	3.5	3.5	3.5	0
O14737;K7EQA1;O14737-2;Q3HM38;X6R2P6;K7ESJ4	Programmed cell death protein 5	PDCD5	2	3	2	2	2	2	2	2	0	1	2	1	0	0	2	0	2	2	2	1	2	2	2	2	14.285	125	125;87;129;40;55;65	0	17.321	23.2	24	23.2	23.2	19.2	19.2	23.2	23.2	0	8.8	23.2	8.8	0	0	23.2	0	19.2	23.2
O14744;O14744-2;O14744-4;O14744-3;O14744-5;G3V5L5;G3V580;G3V2L6;C9JSX3;H0YJX6;G3V5T6;H0YJ77;H0YJD3;G3V2X6	Protein arginine N-methyltransferase 5;Protein arginine N-methyltransferase 5, N-terminally processed	PRMT5	3	4	3	4	3	2	2	3	1	1	1	2	3	3	5	1	5	3	4	3	2	4	2	2	72.683	637	637;620;466;576;593;170;180;183;186;279;104;138;177;185	0	40.47	6.9	10.8	6.9	10.8	5	3.5	5.3	6.9	2	2	2	3.6	7.4	5	12.2	2	10.5	5
O14745;J3QRP6;O14745-2;J3QRA3	Na(+)/H(+) exchange regulatory cofactor NHE-RF1	SLC9A3R1	1	2	2	1	2	1	1	2	0	0	0	3	0	0	1	0	2	2	2	1	0	2	1	1	38.868	358	358;215;202;35	0	16.824	4.5	7	8.1	4.5	8.1	4.5	4.5	8.1	0	0	0	13.4	0	0	4.5	0	8.1	15.1
O14776;O14776-2;G3V220	Transcription elongation regulator 1	TCERG1	1	0	0	1	0	0	3	0	0	0	0	1	3	2	0	1	2	2	2	1	1	0	2	0	123.9	1098	1098;1077;1032	0	12.188	1.2	0	0	1.2	0	0	3.1	0	0	0	0	0.7	3.6	2.1	0	1.5	1.7	2.1
O14777;V9GYM9	Kinetochore protein NDC80 homolog	NDC80	0	0	0	0	0	0	0	0	1	0	1	0	0	0	0	1	0	0	0	0	0	0	0	0	73.912	642	642;168	0.0059347	2.1259	0	0	0	0	0	0	0	0	1.6	0	1.6	0	0	0	0	1.6	0	0
O14787;O14787-2;A0A075B780;K7ESC1	Transportin-2	TNPO2	0	1	0	1	1	2	1	1	3	2	1	2	3	2	1	2	2	1	1	1	1	1	2	1	101.39	897	897;887;766;109	1	-2	0	1.7	0	1.7	1.7	2.7	1.7	1.7	3.6	2.6	0.9	2.7	3.6	1.9	1.7	2.6	2.7	1.7
O14795;I6L9J0;F8W8M9;B1AM27;O14795-2	Protein unc-13 homolog B	UNC13B	0	1	0	0	0	0	0	0	0	0	0	0	0	0	1	0	0	0	0	1	0	0	0	0	180.68	1591	1591;1197;1197;1622;1610	1	-2	0	0.9	0	0	0	0	0	0	0	0	0	0	0	0	0.9	0	0	0
O14802	DNA-directed RNA polymerase III subunit RPC1	POLR3A	0	0	0	0	0	0	0	0	1	0	0	0	0	0	0	0	0	0	0	0	0	0	0	0	155.64	1390	1390	0.0012029	2.7649	0	0	0	0	0	0	0	0	1.3	0	0	0	0	0	0	0	0	0
O14818;O14818-2;H0Y586;O14818-4;Q8TAA3;Q8TAA3-2;A0A087WYS6;Q8TAA3-5	Proteasome subunit alpha type-7	PSMA7	7	7	7	7	7	6	8	7	3	3	2	7	4	5	7	5	8	7	7	6	7	7	5	6	27.887	248	248;178;187;149;256;212;224;250	0	164.6	33.9	33.9	35.9	37.1	41.1	37.5	41.5	41.1	18.1	18.1	10.5	41.1	22.6	27	41.1	27	41.5	37.9
O14828;O14828-2	Secretory carrier-associated membrane protein 3	SCAMP3	2	1	1	2	0	1	2	1	0	0	0	2	0	0	0	0	2	2	2	2	1	1	2	2	38.287	347	347;321	0	69.564	15.6	9.8	9.8	15.6	0	9.8	15.6	9.8	0	0	0	15.6	0	0	0	0	15.6	15.6
O14907	Tax1-binding protein 3	TAX1BP3	1	1	1	0	0	0	1	1	0	0	0	0	0	0	0	0	0	0	0	0	0	1	0	0	13.735	124	124	0.00049925	5.1603	18.5	18.5	18.5	0	0	0	18.5	18.5	0	0	0	0	0	0	0	0	0	0
O14925;Q5SRD1;B4DDK6	Mitochondrial import inner membrane translocase subunit Tim23;Putative mitochondrial import inner membrane translocase subunit Tim23B	TIMM23;TIMM23B	0	0	0	0	0	0	0	0	0	0	0	0	0	0	0	1	0	0	0	0	0	0	0	0	21.943	209	209;257;140	0.00083998	3.1973	0	0	0	0	0	0	0	0	0	0	0	0	0	0	0	10.5	0	0
O14929;O14929-2	Histone acetyltransferase type B catalytic subunit	HAT1	1	1	1	1	1	0	1	1	1	0	1	1	1	1	1	1	1	1	1	1	1	1	1	1	49.512	419	419;334	0.0083003	1.8885	1.9	1.9	1.9	1.9	1.9	0	1.9	1.9	1.9	0	1.9	1.9	1.9	1.9	1.9	1.9	1.9	1.9
O14950;P19105;J3QRS3;P24844;J3KTJ1;P24844-2	Myosin regulatory light chain 12B;Myosin regulatory light chain 12A;Myosin regulatory light polypeptide 9	MYL12B;MYL12A;MYL9	1	1	4	2	3	1	3	2	2	1	1	1	2	2	2	2	3	3	1	2	3	2	1	1	19.779	172	172;171;177;172;114;118	0	16.069	16.3	8.1	24.4	14.5	29.7	9.3	23.8	16.9	20.3	12.8	12.8	9.3	20.3	20.3	16.9	20.3	24.4	17.4
O14964;O14964-2;I3L165;I3L1P5;I3L2H4	Hepatocyte growth factor-regulated tyrosine kinase substrate	HGS	1	0	0	0	0	0	0	0	1	1	1	0	1	0	0	1	1	0	0	0	0	0	0	0	86.191	777	777;690;71;263;59	0.00052029	5.6795	1.3	0	0	0	0	0	0	0	1.3	1.3	1.3	0	1.3	0	0	1.3	1.3	0
O14974;H0YIM2;H0YIS3;O14974-5;O14974-4;O14974-3	Protein phosphatase 1 regulatory subunit 12A	PPP1R12A	0	1	1	1	0	0	1	1	0	0	0	0	0	0	1	0	0	0	0	0	0	0	0	0	115.28	1030	1030;188;234;943;971;974	0.00085763	3.35	0	1.1	1.1	1.1	0	0	1.1	1.1	0	0	0	0	0	0	1.1	0	0	0
O14975;O14975-2;G3V1R7	Very long-chain acyl-CoA synthetase	SLC27A2	2	2	1	2	2	1	2	2	1	2	1	2	2	2	1	2	1	2	2	3	1	0	3	2	70.311	620	620;567;385	0	24.426	4	4	1.8	4	4	2.3	4	4	2.3	5.5	2.3	4	4.2	4.2	2.3	4.2	2.3	4
O14979;A0A087WUK2;O14979-3;O14979-2	Heterogeneous nuclear ribonucleoprotein D-like	HNRNPDL	4	4	4	3	4	4	4	4	2	2	1	4	2	2	4	1	4	3	3	4	4	4	4	4	46.437	420	420;363;244;301	0	77.863	14.3	14.3	14.3	10.5	14.3	14.3	14.3	14.3	6	6	2.9	14.3	6	6	14.3	2.9	14.3	10.5
O14980;C9JKM9;C9J673;H7BZC5;C9IZS4;C9JQ02;C9JV99	Exportin-1	XPO1	7	5	4	4	3	6	4	3	7	4	5	2	3	4	4	7	5	6	5	6	3	4	5	5	123.38	1071	1071;179;132;72;94;95;100	0	137.31	8.6	7.1	4.6	4.6	3.8	6.2	4.4	3.7	8.9	5.1	5.7	2.8	2.8	3.9	6	9.2	7.1	7.7
O14981;A0A0A0MTH9;O14981-2	TATA-binding protein-associated factor 172	BTAF1	0	0	0	0	0	0	0	0	2	1	1	0	2	3	0	1	0	0	0	0	0	0	0	0	206.89	1849	1849;1849;677	0	9.654	0	0	0	0	0	0	0	0	1.6	0.7	0.7	0	1.4	2.2	0	0.7	0	0
O15020;O15020-2	Spectrin beta chain, non-erythrocytic 2	SPTBN2	0	1	0	1	1	2	0	1	0	0	0	1	0	0	0	0	0	1	0	0	2	1	1	1	271.32	2390	2390;2365	0.0069419	1.9962	0	0.5	0	0.5	0.9	1	0	0.5	0	0	0	0.4	0	0	0	0	0	0.5
O15031;H0Y6J7;A6QRG9;A0A087WU36;E2PU09	Plexin-B2	PLXNB2	1	0	1	0	0	0	1	1	1	1	0	1	0	0	0	1	1	1	2	1	1	1	1	0	205.12	1838	1838;189;234;347;477	0	9.5238	0.9	0	0.9	0	0	0	0.9	0.6	0.9	0.9	0	0.7	0	0	0	0.9	0.9	0.9
O15042;O15042-2;E7ET15;O15042-3;E7EW00;H0Y8D9;U3KPT1;C9JDJ7;C9J5L1;H7C4V2	U2 snRNP-associated SURP motif-containing protein	U2SURP	1	1	3	3	2	0	1	1	2	1	0	0	2	2	1	1	5	3	0	2	1	0	2	2	118.29	1029	1029;1028;1028;620;425;439;125;131;161;290	0	30.17	1.9	1.9	3.8	3.8	3.1	0	1.2	1.2	2.8	1.2	0	0	2.8	2.8	0.7	1.2	6.6	3.8
O15067	Phosphoribosylformylglycinamidine synthase	PFAS	0	0	0	0	0	0	1	0	1	1	1	0	2	2	0	1	1	1	1	0	1	0	0	0	144.73	1338	1338	0	13.118	0	0	0	0	0	0	0.8	0	1.3	1.3	1.3	0	3.1	3.1	0	1.3	0.8	1.3
O15078;J3KNF5;O15078-2	Centrosomal protein of 290 kDa	CEP290	0	1	0	1	0	0	0	0	0	0	0	0	0	0	0	0	0	0	0	0	0	0	0	0	290.38	2479	2479;2481;1539	1	-2	0	0.4	0	0.4	0	0	0	0	0	0	0	0	0	0	0	0	0	0
O15091;A0A0A0MTQ0;O15091-3;O15091-4;O15091-2	Mitochondrial ribonuclease P protein 3	KIAA0391	0	0	0	0	0	0	0	0	0	0	0	0	1	1	0	1	0	0	0	0	0	0	0	0	67.315	583	583;185;211;488;567	0.0096429	1.8105	0	0	0	0	0	0	0	0	0	0	0	0	2.7	2.7	0	2.7	0	0
O15111;O14920;E5RGW5;G3V105;O14920-3;O14920-4;O14920-2	Inhibitor of nuclear factor kappa-B kinase subunit alpha;Inhibitor of nuclear factor kappa-B kinase subunit beta	CHUK;IKBKB	0	1	0	0	0	0	0	0	1	0	1	0	0	0	0	0	0	0	0	0	0	0	0	0	84.639	745	745;756;375;562;256;697;754	0.0041857	2.3227	0	1.1	0	0	0	0	0	0	1.3	0	1.3	0	0	0	0	0	0	0
O15121	Sphingolipid delta(4)-desaturase DES1	DEGS1	0	0	0	1	1	0	0	0	1	0	0	0	1	1	1	0	1	0	0	0	0	0	0	0	37.866	323	323	0.00050736	5.3596	0	0	0	5.3	5.3	0	0	0	5.3	0	0	0	5.3	5.3	5.3	0	5.6	0
O15126;A0A087WU14;A0A087WXB0	Secretory carrier-associated membrane protein 1	SCAMP1	0	0	0	0	0	0	0	0	0	0	0	1	0	0	0	0	0	0	0	1	0	0	0	0	37.92	338	338;206;312	0.00047192	4.4447	0	0	0	0	0	0	0	0	0	0	0	6.8	0	0	0	0	0	0
O15143	Actin-related protein 2/3 complex subunit 1B	ARPC1B	1	0	1	0	0	1	2	1	0	0	0	0	1	1	1	0	2	1	1	1	0	0	0	1	40.949	372	372	0	15.201	3.5	0	3.8	0	0	3.5	7.3	3.8	0	0	0	0	3.8	3.8	3.5	0	8.3	3.5
O15144;C9JTV5;G5E9J0;H7C3F9;G5E9S7	Actin-related protein 2/3 complex subunit 2	ARPC2	1	2	3	3	2	1	4	3	0	0	0	2	2	2	2	1	3	3	1	2	0	1	4	5	34.333	300	300;90;91;165;38	0	25.165	3	11	15	15.7	11.7	3.7	18.7	13	0	0	0	7.7	11	11	6.7	4	13.3	9
O15145;F8VR50;C9JZD1	Actin-related protein 2/3 complex subunit 3	ARPC3	0	0	1	0	0	0	0	0	0	1	1	0	2	1	0	2	0	1	1	1	0	0	1	1	20.546	178	178;84;99	0.001223	2.9059	0	0	8.4	0	0	0	0	0	0	8.4	4.5	0	12.9	8.4	0	12.9	0	8.4
O15155;C9JTT8;Q68DU7;H7C1N3;O15155-2	BET1 homolog	BET1;DKFZp781C0425	0	0	0	1	1	0	0	0	0	0	0	1	0	0	0	0	0	1	0	0	1	0	0	0	13.289	118	118;98;127;133;83	0.0011981	2.7406	0	0	0	9.3	9.3	0	0	0	0	0	0	9.3	0	0	0	0	0	9.3
O15212;A2AB88	Prefoldin subunit 6	PFDN6	3	3	4	5	3	4	3	2	0	0	1	4	0	0	4	0	4	3	3	2	3	4	3	4	14.582	129	129;103	0	44.52	27.9	24.8	34.1	60.5	27.9	34.1	23.3	17.1	0	0	10.9	34.1	0	0	34.1	0	54.3	29.5
O15226;O15226-2;A0A087WXT2	NF-kappa-B-repressing factor	NKRF	1	1	1	0	2	1	1	3	2	1	1	3	2	2	0	2	1	2	2	0	1	0	0	2	77.672	690	690;705;387	0	13.959	1.7	1.9	1.7	0	3.6	1.7	1.7	6.1	3.8	2.2	2.2	5.8	3.8	3.8	0	3.8	1.9	3.6
O15234	Protein CASC3	CASC3	0	0	0	0	0	0	0	0	0	0	1	0	0	0	0	0	0	0	0	0	0	0	0	0	76.277	703	703	0.0005102	5.4089	0	0	0	0	0	0	0	0	0	0	3.6	0	0	0	0	0	0	0
O15260;Q5T8U5;B7Z1G8;O15260-2;O15260-3	Surfeit locus protein 4	SURF4	1	1	2	0	1	1	0	1	3	3	0	1	3	1	1	0	1	2	1	2	1	1	2	1	30.394	269	269;186;226;159;128	0	8.2407	7.8	7.8	13.4	0	7.8	7.8	0	7.8	16	16	0	5.6	16	7.8	7.8	0	7.8	13.4
O15269;O15269-2	Serine palmitoyltransferase 1	SPTLC1	1	0	0	0	0	0	0	0	0	0	1	0	0	1	0	2	0	1	1	0	0	0	0	2	52.743	473	473;143	0.00051414	5.5242	4.2	0	0	0	0	0	0	0	0	0	2.1	0	0	1.9	0	4	0	4.2
O15294;O15294-4;O15294-2;O15294-3	UDP-N-acetylglucosamine--peptide N-acetylglucosaminyltransferase 110 kDa subunit	OGT	1	0	0	0	0	1	0	0	0	0	0	0	0	0	0	0	0	0	0	1	0	0	1	1	116.92	1046	1046;665;920;1036	0.00047596	4.5231	1	0	0	0	0	1.1	0	0	0	0	0	0	0	0	0	0	0	0
O15305;H3BPH4;H3BV55;O15305-2;H3BR08;H3BM92;H3BV34;H3BT06;H3BNY9;H3BRM0	Phosphomannomutase 2;Phosphomannomutase	PMM2	2	2	2	2	1	1	2	2	0	0	0	2	0	0	2	0	1	2	2	1	2	2	1	1	28.082	246	246;142;219;119;65;66;70;90;91;155	0	11.646	9.3	9.3	9.3	9.3	4.9	4.9	9.3	9.3	0	0	0	9.3	0	0	9.3	0	4.9	9.3
O15347;E9PES6;E7ES08;E7EQU1	High mobility group protein B3	HMGB3	2	2	2	1	2	2	2	3	1	1	1	2	1	1	1	2	2	2	2	2	2	2	2	2	22.98	200	200;153;188;193	0	19.188	13	13	13	6.5	13	13	13	13.5	6.5	6.5	6.5	13	6.5	6.5	6.5	13	13	13
O15355	Protein phosphatase 1G	PPM1G	3	2	3	3	1	2	3	4	1	1	1	1	1	1	3	1	2	2	1	2	1	1	2	1	59.271	546	546	0	13.881	6.6	5.1	6.6	6.6	2.2	5.1	8.6	10.1	2.4	2.4	2.4	2.2	2.4	2.4	8.1	2.4	5.7	5.1
O15357;A0A0A0MTP6;O15357-2	Phosphatidylinositol 3,4,5-trisphosphate 5-phosphatase 2	INPPL1	1	0	0	0	0	0	0	0	0	1	1	0	0	0	0	0	0	0	0	0	0	0	0	0	138.6	1258	1258;1146;1016	0	9.9159	0.8	0	0	0	0	0	0	0	0	1.3	1.3	0	0	0	0	0	0	0
O15371;O15371-3;O15371-2;B0QYA5;B0QYA6;B0QYA8;B0QYA4	Eukaryotic translation initiation factor 3 subunit D	EIF3D	6	6	6	6	5	5	7	7	5	6	5	6	7	6	4	6	8	7	7	5	5	6	7	7	63.972	548	548;533;499;269;173;123;105	0	51.213	19.5	18.2	15.7	15.7	13	13	17.5	17.5	12.6	15.1	12.2	14.8	16.8	15.1	13.3	15.1	21.9	20.1
O15372;B3KS98;A0A087WZK9;E5RJT0;E5RGU4;E5RFW7;E5RFH0;E5RHC7;E5RH59	Eukaryotic translation initiation factor 3 subunit H	EIF3H	5	4	3	2	4	5	2	3	1	0	1	3	2	2	1	2	5	4	4	4	4	2	5	2	39.93	352	352;366;349;244;235;97;170;46;56	0	33.85	16.8	13.4	11.6	9.1	13.1	20.2	7.4	9.1	3.1	0	3.1	12.8	6.5	6.5	4	5.1	17.9	11.4
O15381;O15381-5;O15381-3;O15381-2;O15381-4;F8WF01;E9PGD8;C9J6P7;E7EWK7;E9PH71	Nuclear valosin-containing protein-like	NVL	3	4	3	2	1	1	2	0	1	0	0	1	0	0	0	0	0	1	0	1	2	0	1	1	95.05	856	856;765;659;750;667;53;175;180;184;296	0	18.756	5.6	7.6	5.6	3.6	2	2	4	0	1.2	0	0	1.6	0	0	0	0	0	2
O15382;M0QZP4;B3KSI3;M0QZ10;M0QXF9;O15382-2	Branched-chain-amino-acid aminotransferase, mitochondrial;Branched-chain-amino-acid aminotransferase	BCAT2	0	0	0	0	0	0	0	1	0	0	0	0	0	0	0	0	0	0	0	0	0	0	1	0	44.287	392	392;313;352;405;445;300	0.00056689	6.9767	0	0	0	0	0	0	0	4.3	0	0	0	0	0	0	0	0	0	0
O15397;F5H815;F5H244;O15397-2	Importin-8	IPO8	1	0	1	0	0	1	0	0	1	0	0	0	1	1	0	1	1	2	1	1	0	0	0	0	119.94	1037	1037;35;167;832	0.00056561	6.9151	1.1	0	1.2	0	0	1.2	0	0	1.2	0	0	0	1.2	1.2	0	1.2	1.1	2.2
O15427;J3QQV2;J3QSC3;J3QLE3;J3KTM6;J3QRU2;J3KT83;J3QRA0;J3QQS9;J3QRP8;J3KTI8	Monocarboxylate transporter 4	SLC16A3	2	1	1	1	3	2	1	2	3	2	3	1	3	3	1	3	3	1	3	2	2	0	1	2	49.469	465	465;264;291;135;157;163;219;223;235;80;306	0	11.966	7.1	2.8	2.8	2.8	9.9	5.6	2.8	7.1	7.1	5.6	7.3	4.3	7.3	7.1	2.8	7.1	8.6	2.8
O15511;B1ALC0;O15511-2	Actin-related protein 2/3 complex subunit 5	ARPC5	0	0	0	0	1	1	0	0	0	0	0	1	1	1	0	0	1	1	0	0	1	0	0	0	16.32	151	151;135;154	0.00050659	5.3526	0	0	0	0	6.6	6.6	0	0	0	0	0	6.6	6	6	0	0	6.6	6.6
O43143	Pre-mRNA-splicing factor ATP-dependent RNA helicase DHX15	DHX15	7	7	7	9	7	6	7	6	3	2	3	7	6	3	7	3	7	7	9	7	7	9	9	9	90.932	795	795	0	52.593	16.2	15.7	16.2	20.9	16	13.8	14.2	14.5	5.7	2.8	4.5	13.3	10.3	5.7	15.3	3.9	15.1	13.3
O43148;K7EP06;O43148-2	mRNA cap guanine-N7 methyltransferase	RNMT	0	0	0	0	0	0	0	0	1	0	0	0	1	1	0	1	0	0	0	0	0	0	0	0	54.843	476	476;298;504	0.0030734	2.4047	0	0	0	0	0	0	0	0	2.1	0	0	0	2.1	2.1	0	2.1	0	0
O43156	TELO2-interacting protein 1 homolog	TTI1	0	0	1	0	0	0	1	1	1	1	0	0	1	1	1	0	0	0	0	1	0	0	0	0	122.07	1089	1089	0.00047015	4.3851	0	0	1	0	0	0	1	1	2.4	0.8	0	0	2.4	2.4	1	0	0	0
O43172;O43172-2	U4/U6 small nuclear ribonucleoprotein Prp4	PRPF4	2	2	2	0	0	0	3	0	1	1	0	1	2	1	1	1	2	1	2	0	0	3	2	1	58.449	522	522;521	0	16.243	5	5.7	5	0	0	0	8.6	0	3.6	3.6	0	3.6	6.5	3.6	2.1	3.6	6.5	3.6
O43175;Q5SZU1	D-3-phosphoglycerate dehydrogenase	PHGDH	6	6	6	5	7	7	7	6	7	5	8	7	6	5	7	6	7	6	7	7	7	8	6	7	56.65	533	533;499	0	107.5	14.1	14.1	14.1	12.8	16.1	16.1	16.1	14.1	18	12.6	19.9	17.8	13.9	11.8	16.1	13.9	16.1	14.1
O43181;H0Y9M8	NADH dehydrogenase [ubiquinone] iron-sulfur protein 4, mitochondrial	NDUFS4	0	0	0	0	0	1	1	1	0	0	0	1	0	0	0	0	1	1	0	1	0	1	1	1	20.108	175	175;116	0.00044703	3.7926	0	0	0	0	0	8.6	8.6	8.6	0	0	0	8.6	0	0	0	0	8.6	8.6
O43237;O43237-2;J3KRI4;H3BUM4;B4E2E0	Cytoplasmic dynein 1 light intermediate chain 2	DYNC1LI2	1	0	1	1	0	1	4	1	0	0	0	0	1	1	2	0	0	1	0	0	1	2	1	3	54.099	492	492;415;167;186;271	0	10.959	3	0	3	3	0	3.5	14.6	3	0	0	0	0	3	3	6.5	0	0	3.5
O43242;O43242-2;F5H8K4;H0YGV8	26S proteasome non-ATPase regulatory subunit 3	PSMD3	3	3	5	4	3	4	3	3	4	2	3	2	4	4	4	4	3	4	4	3	5	3	4	4	60.977	534	534;356;86;117	0	66.541	9	9	17.2	11.8	9.4	12.2	9	9	9.6	4.7	6.7	6.6	9.6	9.6	13.1	9.6	9	12.7
O43264;O43264-2;F5H3C1	Centromere/kinetochore protein zw10 homolog	ZW10	1	1	1	0	1	1	1	1	3	3	1	0	1	1	1	1	1	1	1	1	1	1	1	1	88.828	779	779;672;135	0	10.225	2.1	2.1	2.1	0	2.1	2.1	2.1	2.1	5	5	1.7	0	1.3	1.3	2.1	1.3	2.1	2.1
O43290	U4/U6.U5 tri-snRNP-associated protein 1	SART1	1	1	0	0	1	0	1	0	0	0	0	0	0	0	0	0	0	0	0	1	0	0	0	0	90.254	800	800	0.00045914	4.1277	1.4	1.4	0	0	1.1	0	1.4	0	0	0	0	0	0	0	0	0	0	0
O43301	Heat shock 70 kDa protein 12A	HSPA12A	0	0	0	0	0	0	0	0	1	0	0	0	0	0	0	0	0	0	0	0	0	0	0	0	74.977	675	675	0.0096497	1.8112	0	0	0	0	0	0	0	0	1.9	0	0	0	0	0	0	0	0	0
O43324;D6RBD7;C9J1V9;O43324-2;H0YAL7;H0YAH9;D6RCQ0	Eukaryotic translation elongation factor 1 epsilon-1	EEF1E1;EEF1E1-BLOC1S5	2	2	3	3	1	1	1	3	0	0	0	2	2	2	2	2	3	3	2	2	2	1	2	1	19.81	174	174;150;151;139;136;56;94	0	14.778	12.6	12.6	24.1	24.1	6.3	6.3	6.3	17.2	0	0	0	10.9	16.7	16.7	12.6	9.8	24.1	24.1
O43390;O43390-2;O43390-4;O43390-3;B4DT28	Heterogeneous nuclear ribonucleoprotein R	HNRNPR	6	8	8	6	5	5	7	6	2	0	3	7	3	2	7	3	5	8	6	7	6	5	6	6	70.942	633	633;636;535;595;494	0	99.092	17.2	21.5	21.5	16.4	13.6	13.6	18.8	16	5.2	0	9.2	17.5	8.1	5.2	18.6	9.2	13.4	21.2
O43395;O43395-3	U4/U6 small nuclear ribonucleoprotein Prp3	PRPF3	4	2	2	0	3	0	4	3	4	3	3	0	4	4	2	3	2	3	5	4	1	3	2	4	77.528	683	683;281	0	47.643	10.5	3.2	3.2	0	5	0	7.8	6.1	10.1	7.9	7.9	0	10.1	10.1	3.2	7.9	3.5	8.1
O43396;K7ER96;K7EPB7;K7EME7;K7EML9	Thioredoxin-like protein 1	TXNL1	1	2	1	2	2	1	3	2	2	1	1	1	3	3	2	1	1	1	2	2	1	0	2	2	32.251	289	289;281;69;103;138	0	20.516	5.9	15.2	5.9	15.2	9.7	5.9	26	15.2	20.1	8	8	5.9	20.1	20.1	13.8	8	5.9	5.9
O43399;O43399-2;O43399-5;O43399-7;O43399-3;O43399-4;A0A087WYR3;O43399-6;A0A087WZ51	Tumor protein D54	TPD52L2	3	4	5	4	4	3	4	4	1	1	1	4	3	3	4	4	5	3	1	2	2	6	3	3	22.237	206	206;186;220;229;209;200;222;163;152	0	24.96	17.5	24.8	30.6	24.8	24.8	15.5	24.8	23.3	7.3	7.3	7.3	24.8	20.4	20.4	23.8	25.7	30.1	19.9
O43414;H0Y4B0;F6UGJ8;O43414-3;O43414-2	ERI1 exoribonuclease 3	ERI3	0	0	0	0	0	0	0	0	1	1	1	0	1	2	0	1	0	0	0	0	0	0	0	0	37.238	337	337;204;250;128;222	0.00047506	4.5136	0	0	0	0	0	0	0	0	4.5	4.5	4.5	0	4.5	7.4	0	4.5	0	0
O43447;C9JQD4;H0YEL5;O43447-2;A6NM32	Peptidyl-prolyl cis-trans isomerase H;Peptidyl-prolyl cis-trans isomerase	PPIH	0	1	1	0	1	1	1	0	2	1	1	1	3	2	2	2	1	1	1	1	1	0	1	0	19.208	177	177;144;96;134;57	0	8.9797	0	5.6	5.6	0	5.6	5.6	5.6	0	11.9	6.2	6.2	5.6	13	11.9	11.3	11.9	5.6	5.6
O43491;O43491-4;I6L9B1;E9PII3;E9PK52;E9PHY5;O43491-2;O43491-3	Band 4.1-like protein 2	EPB41L2	0	0	0	0	0	0	0	0	1	0	0	0	0	1	0	1	0	0	0	0	0	0	0	0	112.59	1005	1005;852;633;706;811;935;673;747	0.00046729	4.3087	0	0	0	0	0	0	0	0	1.6	0	0	0	0	1.6	0	1.6	0	0
O43493;O43493-2;J3KQ45;F8W8W7;O43493-6;O43493-4;O43493-5;O43493-3	Trans-Golgi network integral membrane protein 2	TGOLN2	0	0	0	0	0	0	0	0	0	0	1	0	0	0	0	2	0	0	0	0	0	0	0	0	51.112	480	480;437;454;479;281;379;447;453	0.00082576	3.0804	0	0	0	0	0	0	0	0	0	0	1.9	0	0	0	0	6.5	0	0
O43583;F8VVL1	Density-regulated protein	DENR	0	0	0	0	0	1	0	0	0	1	0	2	2	1	0	0	0	0	2	1	0	2	0	0	22.092	198	198;160	0	97.011	0	0	0	0	0	8.1	0	0	0	4.5	0	17.2	12.6	8.1	0	0	0	0
O43592	Exportin-T	XPOT	0	0	1	0	1	0	0	1	2	1	2	0	3	5	1	2	0	1	2	2	2	1	1	0	109.96	962	962	0	41.333	0	0	1.2	0	1.2	0	0	1.2	3.7	1.2	3.7	0	4.8	7.6	1.2	3.5	0	1.2
O43615;M0QXU7;M0R301;M0QXM9;M0R124	Mitochondrial import inner membrane translocase subunit TIM44	TIMM44	2	4	3	3	2	3	2	4	1	1	2	3	1	2	4	1	4	3	3	4	3	3	3	5	51.355	452	452;273;126;133;139	0	23.782	4.9	12.4	8.2	9.1	5.8	8.2	4.9	12.4	2.4	2.4	4.9	8.2	2.4	6.4	12.4	2.4	11.1	8.2
O43633;M0R1T5;M0R1L7	Charged multivesicular body protein 2a	CHMP2A	1	0	0	0	1	0	0	0	1	0	0	1	0	0	0	0	0	0	0	0	1	1	0	0	25.104	222	222;227;159	0	10.733	9.5	0	0	0	9	0	0	0	6.8	0	0	9	0	0	0	0	0	0
O43660;D6RA26;O43660-2;B7Z982	Pleiotropic regulator 1	PLRG1	0	0	0	1	0	0	0	0	0	0	0	0	0	0	0	0	0	0	0	1	0	0	1	1	57.193	514	514;212;505;131	0.00049875	5.1511	0	0	0	4.3	0	0	0	0	0	0	0	0	0	0	0	0	0	0
O43665-3			0	0	0	0	0	0	0	0	1	1	0	0	0	0	0	0	0	0	0	0	0	0	0	0	21.21	181	181	0.0066201	2.0495	0	0	0	0	0	0	0	0	11.6	11.6	0	0	0	0	0	0	0	0
O43670-2;O43670;J3QRS9;X6R4W8;O43670-4;J3QS27;J3KTL1;J3KRB6;J3KRW6;H0Y3M2;J3KS31;O43670-3	BUB3-interacting and GLEBS motif-containing protein ZNF207	ZNF207	2	0	3	0	1	0	2	4	2	1	2	2	2	2	2	2	5	1	2	1	1	0	3	1	49.692	463	463;478;493;497;494;46;74;93;96;198;341;395	0	54.192	10.4	0	13	0	6.3	0	10.4	15.6	11	4.8	11	8.9	11	11	10.4	11	20.3	4.1
O43676;C9JKQ2	NADH dehydrogenase [ubiquinone] 1 beta subcomplex subunit 3	NDUFB3	1	1	1	1	1	2	1	1	1	1	1	2	1	1	1	0	1	1	1	1	2	1	1	1	11.402	98	98;65	0.00053879	6.1944	11.2	11.2	11.2	11.2	11.2	21.4	11.2	11.2	10.2	10.2	10.2	21.4	10.2	10.2	11.2	0	11.2	11.2
O43678;O43678-2	NADH dehydrogenase [ubiquinone] 1 alpha subcomplex subunit 2	NDUFA2	1	0	1	1	1	1	1	0	1	0	1	0	1	1	0	1	1	1	1	1	1	1	0	0	10.921	99	99;76	0.00086281	3.439	12.1	0	12.1	12.1	12.1	12.1	12.1	0	12.1	0	12.1	0	12.1	12.1	0	12.1	12.1	12.1
O43681;A0A087WXS7;K7ERW9	ATPase ASNA1	ASNA1	3	3	3	3	3	5	3	2	2	1	1	3	3	3	2	3	3	5	4	4	6	3	5	5	38.792	348	348;331;200	0	46.552	13.5	13.5	13.5	13.5	13.5	23.3	13.5	8.3	9.8	4.6	4.6	13.5	16.4	16.4	9.8	16.4	13.5	24.7
O43684;J3QSX4;J3QT28;O43684-2	Mitotic checkpoint protein BUB3	BUB3	1	1	1	1	1	0	1	1	0	1	0	1	1	1	1	1	1	1	1	1	1	1	1	1	37.154	328	328;145;278;326	0.00051733	5.591	4	4	4	4	4	0	4	4	0	4	0	4	4	4	4	4	4	4
O43707;O43707-2;F5GXS2;O43707-3;H7C144;K7EJH8;Q08043;K7EP19;A0A087WSZ2	Alpha-actinin-4	ACTN4	21	18	16	19	15	15	17	15	10	6	8	13	13	15	14	13	15	18	18	17	15	14	15	15	104.85	911	911;692;521;521;342;182;901;105;944	0	313.39	31	30.8	25.4	28.8	23.9	23.9	26.2	23.4	15.8	9.7	12.1	19.4	19.1	22.7	21.4	19.1	20.9	27.1
O43719;Q5H919;Q5H918	HIV Tat-specific factor 1	HTATSF1	1	1	1	1	1	0	0	1	0	1	0	1	0	0	1	0	1	0	1	1	1	1	1	1	85.852	755	755;223;244	0.00048662	4.8844	1.9	1.9	1.9	1.9	1.9	0	0	1.2	0	1.2	0	1.9	0	0	1.5	0	1.9	0
O43747;O43747-2;H3BR36;H3BUN9;H3BNR4	AP-1 complex subunit gamma-1	AP1G1	0	0	0	0	0	0	0	0	1	1	1	0	3	1	0	3	0	0	0	0	0	0	0	0	91.35	822	822;825;187;208;236	0	9.7561	0	0	0	0	0	0	0	0	1.6	1.6	1.6	0	6.1	1.6	0	3.9	0	0
O43765;K7EMD6	Small glutamine-rich tetratricopeptide repeat-containing protein alpha	SGTA	3	2	3	3	3	2	3	3	0	1	0	2	0	1	3	0	1	3	2	2	2	1	2	2	34.063	313	313;162	0	10.574	10.9	6.7	10.9	10.9	10.9	6.7	10.9	10.9	0	4.5	0	8	0	4.5	10.9	0	2.9	10.9
O43768;O43768-3;A6NMQ3;Q5T5H1;O43768-2;O43768-9;O43768-4;O43768-6;O43768-5;O43768-7;O43768-8	Alpha-endosulfine	ENSA	2	1	1	0	0	0	0	2	0	0	0	3	0	0	1	0	3	1	3	1	2	1	0	0	13.389	121	121;137;140;187;117;133;140;113;117;133;105	0	45.732	24.8	14.9	14.9	0	0	0	0	24.8	0	0	0	36.4	0	0	9.1	0	33.9	14.9
O43776;K7EIU7;O43776-2;K7EJ19;K7EQ35;K7EPK2;K7EMQ6	Asparagine--tRNA ligase, cytoplasmic	NARS	4	6	3	6	6	4	3	2	1	1	1	4	1	1	3	1	4	5	6	5	3	3	4	4	62.942	548	548;162;174;136;167;163;128	0	52.611	12.2	14.4	8.8	15.5	16.6	9.7	8.8	5.1	3.3	3.3	3.3	11.1	3.3	3.3	7.3	3.3	10.4	14.2
O43795;E9PDF6;O43795-2;E7EQD9	Unconventional myosin-Ib	MYO1B	0	0	0	0	0	0	0	0	0	0	0	0	0	0	0	1	0	0	0	0	0	0	1	0	131.98	1136	1136;1107;1078;303	0.0004583	4.1182	0	0	0	0	0	0	0	0	0	0	0	0	0	0	0	1.7	0	0
O43808;B0QYW5;F6RTR7;F8WE74	Peroxisomal membrane protein PMP34	SLC25A17	0	0	0	0	0	0	0	0	2	1	1	0	1	2	0	1	0	0	0	0	0	0	0	0	34.566	307	307;225;234;239	0.00056117	6.7562	0	0	0	0	0	0	0	0	7.8	3.9	3.9	0	3.9	7.8	0	3.9	0	0
O43809;H3BND3;H3BV41	Cleavage and polyadenylation specificity factor subunit 5	NUDT21	2	1	2	2	3	3	1	2	3	2	1	2	1	3	2	1	1	3	3	3	3	2	4	4	26.227	227	227;150;71	0	29.682	13.2	4	13.2	13.2	14.5	14.5	4	11.5	20.7	11.5	7.5	11.5	7.5	14.5	11.5	7.5	4	20.7
O43813;F8WDS9;E9PHS0	LanC-like protein 1	LANCL1	1	1	1	2	1	0	1	1	1	1	1	1	1	1	2	2	1	1	2	1	2	2	2	1	45.283	399	399;82;196	0	15.331	3.5	3.5	3.5	5.5	2	0	3.5	3.5	6	6	6	6	6	6	8	8	3.5	3.5
O43826;U3KPU7;U3KQS2;O43826-2	Glucose-6-phosphate translocase	SLC37A4	0	0	0	0	0	0	0	0	1	0	0	0	0	1	0	0	0	0	0	0	0	0	0	0	46.36	429	429;429;451;451	0	9.4376	0	0	0	0	0	0	0	0	4.2	0	0	0	0	4.2	0	0	0	0
O43837;O43837-2;A0A087X2E5;A0A087WZN1;O43837-3	Isocitrate dehydrogenase [NAD] subunit beta, mitochondrial;Isocitrate dehydrogenase [NAD] subunit, mitochondrial	IDH3B	1	1	0	1	1	1	1	1	1	0	1	2	1	1	1	1	1	2	1	1	2	1	1	1	42.183	385	385;383;376;387;233	0.00052798	5.9365	2.9	2.9	0	2.9	2.9	2.9	2.9	2.9	2.9	0	2.9	5.2	2.9	2.9	2.9	2.9	2.9	4.9
O43847;O43847-2;G3V1R5;A0A087WYK8;B1AKJ5;H0Y5G9;F5H7V1	Nardilysin	NRD1	5	4	2	3	2	2	6	3	2	0	0	3	5	4	3	2	1	2	2	1	1	3	3	2	131.57	1150	1150;1218;1087;1148;1219;538;949	0	25.91	4.2	3.7	1.8	2.9	1.4	1.8	5.4	2.7	2.2	0	0	2.5	4.7	4	2.3	1.7	0.7	1.8
O43852;O43852-3;O43852-6;O43852-10;O43852-5;O43852-13;O43852-14;O43852-9;O43852-11	Calumenin	CALU	10	7	7	7	5	4	6	7	0	0	0	5	0	0	7	0	9	10	5	7	5	5	2	5	37.106	315	315;323;265;224;229;139;147;154;170	0	79.536	51.4	34.3	35.6	32.4	22.2	16.2	30.5	30.5	0	0	0	20.3	0	0	29.2	0	40	51.4
O43852-4;O43852-2;O43852-15;O43852-8;H0Y875;O43852-7;O43852-12	Calumenin	CALU	8	5	6	5	5	4	5	5	0	0	0	5	0	0	5	0	7	9	5	7	4	5	2	4	38.078	323	323;315;164;201;147;161;74	1	-2	41.5	24.8	31	22.9	21.7	15.8	26	22.9	0	0	0	19.8	0	0	19.8	0	30.3	44.3
O43865;O43865-2;Q96HN2;H0Y8B3;Q96HN2-4;Q96HN2-3;Q96HN2-2	Putative adenosylhomocysteinase 2	AHCYL1	1	2	1	0	1	0	1	1	1	0	0	0	2	2	1	2	0	0	0	1	1	1	1	2	58.951	530	530;483;611;518;508;508;610	0	7.4882	1.9	3.4	1.9	0	2.3	0	1.9	1.9	1.9	0	0	0	5.7	5.7	1.9	4.2	0	0
O43929;O43929-2;O43929-3	Origin recognition complex subunit 4	ORC4	0	0	0	1	0	0	0	0	0	0	0	0	0	0	0	0	0	0	0	0	0	0	0	0	50.377	436	436;352;362	0.0019524	2.5452	0	0	0	2.8	0	0	0	0	0	0	0	0	0	0	0	0	0	0
O60216;Q9H4I0;E5RG18;E5RI01;E5RFZ5	Double-strand-break repair protein rad21 homolog;Double-strand-break repair protein rad21-like protein 1	RAD21;RAD21L1	1	0	1	1	0	0	1	0	1	0	0	1	1	1	0	1	1	1	0	0	1	0	1	1	71.689	631	631;556;69;135;176	0.00045249	3.9786	1.3	0	1.3	1.3	0	0	1.3	0	1.3	0	0	1.9	1.3	1.3	0	1.3	1.3	1.9
O60244;H7C017;H7C3E5	Mediator of RNA polymerase II transcription subunit 14	MED14	0	0	0	0	1	1	0	0	0	1	1	1	0	0	0	0	0	0	1	0	0	0	0	0	160.6	1454	1454;155;331	0.0015823	2.6396	0	0	0	0	0.7	0.7	0	0	0	0.8	0.8	0.7	0	0	0	0	0	0
O60256;C9JDU5;C9JJS3;C9K0K7;E7EPA1;O60256-3;C9JDH0;E7EW35;I3L331;I3L164;O60256-4;O60256-2	Phosphoribosyl pyrophosphate synthase-associated protein 2	PRPSAP2	1	1	1	0	0	0	1	1	0	0	0	0	2	0	2	0	1	0	0	1	0	1	1	0	40.925	369	369;176;194;244;268;320;140;161;93;104;283;329	0.00050942	5.3973	3.5	3.5	3.5	0	0	0	3.5	3.5	0	0	0	0	6.5	0	6.8	0	2.7	0
O60264	SWI/SNF-related matrix-associated actin-dependent regulator of chromatin subfamily A member 5	SMARCA5	3	3	2	1	5	3	4	4	2	3	0	4	3	3	1	4	5	5	5	4	5	5	5	7	121.9	1052	1052	0	33.779	2.9	3.9	2.2	1.4	6.4	2.9	4	3.7	1.9	3.3	0	4.5	3.8	3.8	1	4.4	6.3	5.4
O60271;O60271-2;A0A087X2D8;O60271-9;O60271-4;O60271-5;O60271-3	C-Jun-amino-terminal kinase-interacting protein 4	SPAG9	0	1	0	0	1	0	0	0	0	1	0	1	0	0	0	0	0	0	0	0	0	0	0	0	146.2	1321	1321;1311;1312;1177;1307;931;945	0	9.6107	0	0.7	0	0	1.1	0	0	0	0	0.8	0	1	0	0	0	0	0	0
O60287	Nucleolar pre-ribosomal-associated protein 1	URB1	0	0	0	0	0	0	0	0	0	1	2	0	1	1	0	1	0	0	0	1	0	0	0	0	254.39	2271	2271	0	7.1555	0	0	0	0	0	0	0	0	0	0.8	1.5	0	0.7	0.7	0	0.7	0	0
O60306;H0YH15	Intron-binding protein aquarius	AQR	0	0	0	0	0	0	0	0	1	1	0	0	0	0	0	0	0	0	0	0	0	0	0	0	171.29	1485	1485;646	0.0045096	2.2376	0	0	0	0	0	0	0	0	0.8	0.5	0	0	0	0	0	0	0	0
O60313;O60313-2;E5KLK1;E5KLJ6;E5KLJ9;E5KLJ5;H7C141;H7C321	Dynamin-like 120 kDa protein, mitochondrial;Dynamin-like 120 kDa protein, form S1	OPA1	1	0	0	1	1	0	1	2	0	0	0	1	0	0	2	0	1	1	2	2	0	1	1	0	111.63	960	960;997;961;978;979;1015;183;185	0	9.9188	1.6	0	0	1.2	0.9	0	1.6	2.6	0	0	0	1.5	0	0	2.4	0	1.5	1.5
O60341;R4GMP9;O60341-2;R4GMQ1	Lysine-specific histone demethylase 1A	KDM1A	0	0	0	0	0	0	0	0	1	1	0	0	0	1	0	1	0	0	0	0	0	0	0	0	92.902	852	852;302;876;189	0.00047237	4.4591	0	0	0	0	0	0	0	0	1.4	1.4	0	0	0	1.6	0	1.6	0	0
O60344;O60344-4	Endothelin-converting enzyme 2;Methyltransferase-like region;Endothelin-converting enzyme 2 region	ECE2	0	0	0	0	0	0	0	0	1	0	1	0	1	1	1	1	0	0	0	0	0	1	0	0	99.772	883	883;255	0.0004845	4.8072	0	0	0	0	0	0	0	0	1.6	0	1.6	0	1.6	1.6	1.6	1.6	0	0
O60427;F5H8G5;F5H852;F5GWE3;A0A0A0MR51;O60427-2	Fatty acid desaturase 1	FADS1	0	0	0	0	0	0	0	0	1	0	0	0	0	0	0	0	0	0	0	0	0	0	0	0	51.964	444	444;124;164;165;501;360	0.0015798	2.6222	0	0	0	0	0	0	0	0	3.4	0	0	0	0	0	0	0	0	0
O60488;O60488-2;D6RFW9;D6RDA8;D6RD96;D6RF95	Long-chain-fatty-acid--CoA ligase 4	ACSL4	3	4	4	3	3	1	4	7	2	1	1	2	2	4	3	2	4	5	4	4	3	3	7	4	79.187	711	711;670;126;128;145;154	0	35.261	5.6	6.9	7.9	5.6	5.6	2.8	7.9	14.1	3.8	1.5	1.5	4.1	3.8	8.7	5.6	3.8	6.8	9.1
O60493;O60493-2;O60493-4;O60493-3	Sorting nexin-3	SNX3	1	1	1	1	1	0	3	2	2	0	1	2	2	2	1	1	2	1	1	0	1	0	1	0	18.762	162	162;130;140;113	0	13.947	14.8	14.8	14.8	14.8	8	0	28.4	22.8	12.3	0	8	12.3	12.3	12.3	8	8	22.8	8
O60499;F6RTM7;K7EK75;X6R2W0;Q5U8S2;O60499-2	Syntaxin-10	STX10	0	1	0	0	0	0	0	0	0	0	0	0	0	0	0	0	0	0	0	0	0	0	0	0	28.114	249	249;73;113;220;246;200	0.006947	2.0061	0	6	0	0	0	0	0	0	0	0	0	0	0	0	0	0	0	0
O60502;O60502-3;O60502-2;O60502-4;H7C3X0	Protein O-GlcNAcase	MGEA5	2	1	2	1	0	0	0	0	1	0	1	1	0	1	0	1	0	0	0	1	0	0	0	1	102.91	916	916;677;849;863;256	0	7.8561	2.7	1.4	2.7	1.4	0	0	0	0	1.2	0	1.2	1.3	0	1.2	0	1.2	0	0
O60506-3;O60506;O60506-4;O60506-2;B7Z645;O60506-5;F6UXX1;H0YAA0	Heterogeneous nuclear ribonucleoprotein Q	SYNCRIP	11	10	11	10	10	11	11	11	1	0	0	12	3	4	12	3	10	9	7	8	10	12	8	9	62.656	562	562;623;527;588;464;410;185;97	0	206.28	34.5	33.8	35.4	32.2	30.2	33.1	35.4	35.4	2.7	0	0	35.8	9.4	12.1	36.7	8.9	29.2	30.6
O60547;O60547-2	GDP-mannose 4,6 dehydratase	GMDS	0	0	0	0	1	0	0	0	0	0	0	0	0	1	1	1	1	0	0	0	0	1	0	0	41.949	372	372;342	0.0005385	6.1916	0	0	0	0	3.2	0	0	0	0	0	0	0	0	5.4	3.2	2.2	3	0
O60563	Cyclin-T1	CCNT1	0	0	0	0	0	0	0	0	1	0	1	0	1	1	0	1	0	0	0	0	0	0	0	0	80.684	726	726	0.00049751	5.1321	0	0	0	0	0	0	0	0	2.6	0	2.6	0	2.6	2.6	0	2.6	0	0
O60568;H7C2V1;H7C0B8	Procollagen-lysine,2-oxoglutarate 5-dioxygenase 3	PLOD3	0	1	0	0	0	0	1	0	0	0	0	0	1	0	0	1	0	0	0	0	1	0	0	0	84.784	738	738;270;66	0.0034417	2.3643	0	1.1	0	0	0	0	1.1	0	0	0	0	0	1.5	0	0	1.5	0	0
O60610;O60610-2;H9KV28;A0A0G2JH68;O60610-3	Protein diaphanous homolog 1	DIAPH1	3	3	1	3	2	2	2	2	1	0	0	1	1	1	1	1	1	2	3	1	1	1	1	2	141.35	1272	1272;1248;1228;1272;1263	0	9.2833	2.7	2.7	0.8	2.7	1.7	1.7	1.7	1.7	0.8	0	0	0.8	0.8	0.8	0.8	0.8	0.9	1.8
O60637;O60637-3	Tetraspanin-3	TSPAN3	0	0	0	0	0	0	0	0	0	1	1	0	0	0	0	0	0	0	0	0	0	0	0	0	28.017	253	253;189	0.00084459	3.2355	0	0	0	0	0	0	0	0	0	4.3	4.3	0	0	0	0	0	0	0
O60645;O60645-2;O60645-3;D6RB59;H0Y995	Exocyst complex component 3	EXOC3	0	0	0	0	0	0	0	0	1	1	1	0	2	1	0	2	0	0	0	0	0	0	0	0	86.844	756	756;641;745;462;473	0.0015656	2.5621	0	0	0	0	0	0	0	0	1.3	1.3	1.3	0	2.8	1.3	0	2.8	0	0
O60664;K7EL96;O60664-4;O60664-3;K7ER39;K7ERZ3	Perilipin-3	PLIN3	5	5	5	4	4	5	4	4	2	2	2	4	2	2	2	1	4	4	4	4	4	3	4	5	47.074	434	434;173;422;433;168;292	0	82.2	20	20	20	15.9	15.9	20	15.9	15.9	11.1	11.1	11.1	15.9	11.1	11.1	6	4.4	14.5	15.9
O60678;A0A0A0MSN7;O60678-2	Protein arginine N-methyltransferase 3	PRMT3	1	1	0	0	0	2	0	0	0	0	0	0	0	0	0	0	0	0	0	0	1	0	1	2	59.875	531	531;469;469	0.00086881	3.4992	2.6	2.6	0	0	0	4.5	0	0	0	0	0	0	0	0	0	0	0	0
O60701;O60701-2;O60701-3;E7ER83;E7ETF4;E7EV97;E7ER95	UDP-glucose 6-dehydrogenase	UGDH	6	1	4	3	1	1	2	2	0	0	0	1	2	1	3	1	2	1	2	1	1	1	3	2	55.023	494	494;427;397;130;153;181;85	0	24.447	16.4	5.9	14	11.1	5.9	2.6	8.5	5.5	0	0	0	2.6	7.7	1.8	7.9	1.8	5.3	2.6
O60716;O60716-3;O60716-4;O60716-22;C9JZR2;O60716-32;O60716-31;O60716-29;O60716-27;O60716-30;O60716-28;O60716-26;O60716-25;O60716-24;O60716-23;O60716-21;O60716-19;O60716-20;O60716-16;O60716-18;O60716-15;O60716-17;O60716-13;O60716-11;O60716-14;O60716-12;O60716-10;O60716-8;O60716-9;O60716-7;O60716-5;O60716-6;O60716-2;E9PKY0	Catenin delta-1	CTNND1	1	0	1	1	0	0	1	0	0	0	0	0	0	0	0	0	0	0	0	1	0	1	1	0	108.17	968	968;939;947;840;938;589;595;610;616;618;624;639;645;811;817;832;838;846;858;861;864;867;879;885;887;893;908;912;914;918;933;941;962;126	0.00043745	3.5555	0.8	0	0.8	1.9	0	0	0.8	0	0	0	0	0	0	0	0	0	0	0
O60749;O60749-2	Sorting nexin-2	SNX2	1	2	0	2	2	2	0	2	1	1	0	3	2	1	1	2	2	1	1	2	2	2	1	0	58.47	519	519;402	0	50.453	1.9	4.6	0	4.4	4.6	4.6	0	4.4	2.7	2.7	0	6	4.6	2.7	2.7	4.6	3.9	1.9
O60762;Q5QPK2;H0Y368;Q5QPJ9	Dolichol-phosphate mannosyltransferase subunit 1	DPM1	3	1	2	1	0	2	1	3	1	0	0	0	1	1	1	1	2	0	2	2	0	0	1	2	29.634	260	260;287;295;221	0	8.5924	12.3	4.2	7.3	4.2	0	8.8	4.2	11.9	4.2	0	0	0	4.2	4.2	4.2	4.2	7.3	0
O60763;O60763-2;REV__R4GMN2;REV__Q5VZ89-5;REV__Q5VZ89-6;REV__Q5VZ89;REV__R4GNB2;REV__R4GN35	General vesicular transport factor p115	USO1	0	2	0	0	0	1	1	0	1	1	1	1	1	0	1	0	1	0	0	0	0	0	0	0	107.89	962	962;973;378;1387;1607;1673;1909;1958	0	23.531	0	2.6	0	0	0	1.2	1.7	0	0.7	0.7	0.7	1.2	0.7	0	1.2	0	1.2	0
O60779	Thiamine transporter 1	SLC19A2	0	0	0	0	0	0	0	0	0	0	1	0	0	0	0	0	0	0	0	0	0	0	0	0	55.399	497	497	0.0096567	1.8166	0	0	0	0	0	0	0	0	0	0	4.8	0	0	0	0	0	0	0
O60812;B7ZW38;A0A0G2JPF8;P0DMR1	Heterogeneous nuclear ribonucleoprotein C-like 1;Heterogeneous nuclear ribonucleoprotein C-like 3;Heterogeneous nuclear ribonucleoprotein C-like 4	HNRNPCL1;HNRNPCL3;HNRNPCL4	3	3	4	3	4	3	3	5	3	4	4	5	6	6	4	6	5	4	4	3	3	4	4	6	32.142	293	293;293;293;293	0.00046926	4.3643	6.8	7.5	10.9	7.5	18.8	16.4	10.2	10.2	16	16.4	16.4	19.1	19.8	19.8	19.1	19.8	10.9	10.9
O60825;O60825-2	6-phosphofructo-2-kinase/fructose-2,6-bisphosphatase 2;6-phosphofructo-2-kinase;Fructose-2,6-bisphosphatase	PFKFB2	0	1	0	0	0	0	0	0	1	1	1	0	0	1	0	0	0	0	0	0	0	0	0	0	58.476	505	505;471	0.0005685	7.0132	0	2.2	0	0	0	0	0	0	3	3	3	0	0	3	0	0	0	0
O60828;O60828-5;O60828-4;O60828-2;O60828-3;C9JQA1;O60828-10;O60828-9;O60828-8;O60828-7;O60828-6	Polyglutamine-binding protein 1	PQBP1	0	1	0	1	0	0	1	1	2	2	1	0	0	2	0	0	1	0	0	1	0	0	1	1	30.472	265	265;165;170;264;224;213;60;67;73;128;149	0.00051308	5.4898	0	12.8	0	4.5	0	0	4.5	4.5	17.4	17.4	4.5	0	0	17.4	0	0	4.5	0
O60832;O60832-2;C9IYT0;H7C2Q2;H7C2Q9;H7C0M1	H/ACA ribonucleoprotein complex subunit 4	DKC1	2	1	3	2	2	3	2	3	1	1	0	4	2	2	2	1	4	4	3	4	2	4	4	4	57.673	514	514;420;259;207;169;229	0	27.318	4.1	2.1	6.8	4.1	5.1	7	4.1	7.2	3.1	3.1	0	9.5	5.4	5.4	4.1	3.1	9.5	9.5
O60841;A0A087WUT6	Eukaryotic translation initiation factor 5B	EIF5B	7	8	8	8	7	11	8	6	1	2	1	7	3	4	7	2	11	9	9	9	11	6	7	7	138.83	1220	1220;1220	0	112.56	8.8	12.1	9.5	11.3	6.7	11.5	8.9	7.3	0.8	1.6	1	7.6	2.3	3.3	8.2	1.8	11.6	10.4
O60869;O60869-2;O60869-3	Endothelial differentiation-related factor 1	EDF1	6	6	5	4	4	4	4	4	0	0	1	4	1	1	5	1	4	4	5	4	3	5	5	5	16.368	148	148;139;141	0	33.876	55.4	55.4	52.7	41.2	39.9	41.2	47.3	41.2	0	0	14.2	47.3	14.2	14.2	52.7	14.2	39.9	39.9
O60884;I3L320	DnaJ homolog subfamily A member 2	DNAJA2	5	4	5	6	3	5	5	5	1	1	1	4	3	2	5	3	5	3	4	5	5	5	6	6	45.745	412	412;47	0	77.277	18.4	16.5	18.4	22.6	9	18.4	15.5	20.6	2.4	2.4	2.4	16.5	13.6	4.4	18.4	12.9	18.4	9.5
O60885;O60885-2;O60885-3;M0R0H4;M0QYW0;A0A0G2JHN8;M0QZD9	Bromodomain-containing protein 4	BRD4	0	0	0	0	0	0	0	0	1	1	1	0	0	0	0	0	0	0	0	0	0	0	0	1	152.22	1362	1362;722;794;105;146;328;572	0.0015649	2.5585	0	0	0	0	0	0	0	0	1.1	1.1	1.1	0	0	0	0	0	0	0
O60888;C9IZG4;O60888-3;O60888-2;H0YDR4;C9IZQ5	Protein CutA	CUTA	1	1	1	1	1	1	1	1	1	0	1	2	0	0	2	0	1	1	1	1	1	1	1	1	19.116	179	179;135;156;198;111;155	0	7.3913	5	5	5	5	5	5	5	5	5	0	5	11.7	0	0	11.7	0	5	5
O60925;E5RGS4;D6RGG5	Prefoldin subunit 1	PFDN1	1	2	1	1	0	1	2	1	0	1	0	1	0	0	1	0	1	1	1	0	0	1	1	2	14.21	122	122;117;35	0.00056754	6.9852	8.2	16.4	8.2	8.2	0	7.4	18.9	10.7	0	10.7	0	10.7	0	0	10.7	0	10.7	10.7
O75027;B4DGL8;O75027-2;E9PJR8;A0A087WW65;O75027-3	ATP-binding cassette sub-family B member 7, mitochondrial	ABCB7	0	0	0	0	1	1	0	1	2	1	2	0	0	1	1	1	0	0	0	1	1	1	1	1	82.64	752	752;702;753;188;713;712	0.00048996	4.9797	0	0	0	0	1.7	1.7	0	1.7	3.2	1.5	3.2	0	0	1.7	1.7	1.5	0	0
O75083;D6RD66;O75083-3	WD repeat-containing protein 1	WDR1	4	6	4	4	3	4	5	7	1	1	0	3	3	4	6	3	8	7	6	5	6	3	4	3	66.193	606	606;245;466	0	43.857	11.6	18.2	11.7	9.4	7.6	12	14.4	17.3	2.6	2.6	0	7.6	7.9	12	13.2	7.9	18.5	14.7
O75116;Q14DU5;E9PF63;D6REE7	Rho-associated protein kinase 2	ROCK2	0	0	0	1	0	0	0	1	0	0	0	0	0	0	1	1	0	0	0	0	0	1	1	0	160.9	1388	1388;703;1145;446	0	8.821	0	0	0	1.4	0	0	0	1	0	0	0	0	0	0	0.9	1.4	0	0
O75128;O75128-2;H7C2C4;H7C1N2;J3KR05;O75128-5;O75128-4;O75128-3;O75128-7	Protein cordon-bleu	COBL	0	0	0	0	0	0	0	0	0	0	0	0	0	1	0	1	0	0	0	0	0	0	0	0	135.62	1261	1261;1343;614;1106;1146;379;469;1214;1271	0.00085251	3.3197	0	0	0	0	0	0	0	0	0	0	0	0	0	1.3	0	1.3	0	0
O75131;A0A087WYQ3;E5RHZ0;H0YB26;A0A087WXR6;A0A087WUS8	Copine-3	CPNE3	2	3	3	3	3	3	5	4	3	2	2	2	4	3	3	2	3	3	3	3	4	4	3	4	60.13	537	537;234;153;262;139;135	0	17.411	3.7	6.1	6.1	6.5	5.6	5.2	9.9	8.2	3.4	3.7	3.2	3.7	5.4	5.2	6.1	3.7	5.8	5.8
O75150;H3BP71;O75150-4;A0A087WTK2;O75150-3;H3BQ99;H3BUL6;I3L332	E3 ubiquitin-protein ligase BRE1B	RNF40	1	2	1	2	1	0	0	2	0	0	0	2	1	1	1	1	1	3	2	0	0	0	1	1	113.65	1001	1001;961;901;177;838;111;129;144	0	28.752	2.3	2.3	1.2	2.9	1.7	0	0	2.8	0	0	0	2.9	1.2	1.2	1.2	1.2	1.2	4.1
O75152;E9PQ61;E9PBY7	Zinc finger CCCH domain-containing protein 11A	ZC3H11A	0	1	1	1	0	0	0	0	0	1	0	2	1	0	0	0	0	1	0	1	1	2	0	0	89.13	810	810;652;515	0	13.57	0	1.6	2.5	1.6	0	0	0	0	0	1.1	0	3.6	1.1	0	0	0	0	1.6
O75153;I3L2B0;K7EIG1	Clustered mitochondria protein homolog	CLUH	1	1	0	0	0	2	1	1	4	2	1	0	5	4	1	4	0	0	0	0	1	1	2	0	146.67	1309	1309;1236;1251	0	15.381	0.8	0.5	0	0	0	1.5	1.1	0.8	3.4	1.5	0.9	0	4.6	3.1	0.8	3.2	0	0
O75165;H0YA63	DnaJ homolog subfamily C member 13	DNAJC13	0	1	0	1	1	1	0	0	4	2	2	0	4	4	2	5	0	1	1	2	1	1	0	1	254.41	2243	2243;96	0	51.519	0	0.5	0	0.5	0.5	0.5	0	0	2.1	1.1	1.1	0	2	2	1.2	2.6	0	0.5
O75179;Q8IWZ3;Q8IWZ3-6;H7C2F5;H3BLS9;H0YLQ3;E9PDP5;H0YM23;O75179-6;O75179-7;Q8IWZ3-4;O75179-2	Ankyrin repeat domain-containing protein 17;Ankyrin repeat and KH domain-containing protein 1	ANKRD17;ANKHD1	0	0	0	0	0	0	0	0	0	0	0	0	1	1	0	0	1	0	0	0	0	0	0	0	274.25	2603	2603;2542;2617;608;687;862;1565;2487;2352;2490;2544;2602	0.001201	2.7512	0	0	0	0	0	0	0	0	0	0	0	0	0.9	0.9	0	0	0.9	0
O75223;M0QZK8;H7BZK5;B8ZZK2;O75223-3;O75223-2;O75223-4	Gamma-glutamylcyclotransferase	GGCT	3	2	1	1	3	2	1	3	1	0	1	2	2	3	2	3	3	3	4	2	2	2	3	3	21.007	188	188;103;119;166;94;114;166	0	58.32	17.6	10.6	5.3	5.3	17.6	10.6	5.3	17.6	6.9	0	6.9	12.2	12.2	17	10.6	17	17.6	17.6
O75298;K7EMR7;O75298-3;O75298-2	Reticulon-2;Reticulon	RTN2	0	0	0	0	0	0	0	0	1	1	0	0	1	1	0	0	0	0	0	0	0	0	0	0	59.263	545	545;271;205;472	0.00053107	5.9886	0	0	0	0	0	0	0	0	3.3	3.3	0	0	3.3	3.3	0	0	0	0
O75306;O75306-2	NADH dehydrogenase [ubiquinone] iron-sulfur protein 2, mitochondrial	NDUFS2	1	1	1	1	0	1	1	1	0	0	0	0	0	0	1	0	0	0	1	1	0	0	1	1	52.545	463	463;457	0.00083091	3.1262	2.6	2.6	2.6	2.6	0	2.6	2.6	2.6	0	0	0	0	0	0	2.6	0	0	0
O75340;A0A024QZ42;O75340-2	Programmed cell death protein 6	PDCD6	1	1	1	1	1	1	0	1	1	1	0	1	1	1	1	2	1	1	1	1	2	1	1	1	21.868	191	191;121;189	0	8.1909	6.8	6.8	6.8	6.8	6.8	6.8	0	6.8	6.8	6.8	0	6.8	6.8	6.8	6.8	18.3	6.8	6.8
O75347;E5RIX8;E5RIW3;E5RJD8;E5RHG6;O75347-2	Tubulin-specific chaperone A	TBCA	3	2	2	1	3	3	3	2	0	2	1	3	0	0	2	0	4	4	4	3	3	3	2	3	12.855	108	108;79;84;119;131;129	0	15.186	24.1	24.1	17.6	9.3	28.7	28.7	28.7	20.4	0	20.4	9.3	28.7	0	0	20.4	0	29.6	29.6
O75351;Q9UN37;I3L4J1	Vacuolar protein sorting-associated protein 4B;Vacuolar protein sorting-associated protein 4A	VPS4B;VPS4A	0	0	0	0	0	1	3	0	2	0	1	0	1	1	1	1	2	1	0	0	0	0	2	2	49.301	444	444;437;428	0	8.3119	0	0	0	0	0	1.8	7.4	0	4.1	0	1.8	0	1.8	1.8	1.8	1.8	5.6	1.8
O75352;J3QS48;I3L295;J3KT75;J3QW43;J3QRD5;Q9H3L2;Q1HDL3;A0A087WV81;O75352-2;J3KSI4;I3L1D2;I3L4E0;J3KTK8;J3QQZ4;I3L405;I3L261	Mannose-P-dolichol utilization defect 1 protein	MPDU1;HBEBP2BPA	1	2	1	1	1	2	1	1	2	2	2	1	1	2	2	1	1	1	1	1	2	1	0	1	26.638	247	247;101;109;154;192;194;211;299;299;186;52;61;75;116;152;54;61	0	10.617	4.5	8.1	4.5	4.5	4.5	10.1	4.5	4.5	10.1	10.1	10.1	4.5	4.5	10.1	10.1	5.7	4.5	4.5
O75367;O75367-3;O75367-2;D6RCF2;B4DJC3	Core histone macro-H2A.1	H2AFY	8	6	8	7	9	7	8	7	4	4	5	6	4	4	7	4	8	7	7	6	6	9	7	9	39.617	372	372;371;369;165;200	0	140.78	29	28.2	32.5	26.6	33.3	29	32.3	29.8	14.8	18.3	16.7	23.7	18.3	18.3	25.5	14.8	29.3	23.1
O75369;O75369-8;O75369-2;O75369-9;O75369-6;O75369-3;E7EN95;O75369-7;O75369-5;O75369-4;H7C5L4;A0A0A0MT44;A0A0C4DGA1	Filamin-B	FLNB	19	19	20	21	18	16	17	22	17	12	11	21	20	19	21	18	19	20	24	21	23	20	20	17	278.16	2602	2602;2633;2578;2591;2537;2561;2409;2422;2146;2150;135;195;72	0	224.65	9.4	10	11.4	10.8	10.1	8.7	7.9	12.6	10.3	6.8	6	11.3	11.2	12	11.1	10.4	10.1	10.9
O75381;O75381-2	Peroxisomal membrane protein PEX14	PEX14	0	0	0	0	0	0	0	0	1	0	0	0	0	1	0	1	1	0	0	0	0	1	0	0	41.236	377	377;334	0	26.461	0	0	0	0	0	0	0	0	8.8	0	0	0	0	8.8	0	8.8	3.7	0
O75390;B4DJV2;A0A0C4DGI3;H0YIC4;F8W0J2;F8VP03;F8VWQ5;F8VU34;F8VR34;F8VTT8;F8W4S1	Citrate synthase, mitochondrial;Citrate synthase	CS	4	3	4	3	4	4	4	3	1	2	1	4	3	3	5	1	5	4	4	3	3	5	4	4	51.712	466	466;453;400;123;75;105;132;142;146;149;178	0	9.8534	7.7	6.2	8.2	6.2	7.7	7.7	7.7	6.2	1.9	3.4	1.9	7.7	5.8	5.8	9.7	2.4	9.7	8.2
O75394	39S ribosomal protein L33, mitochondrial	MRPL33	0	0	0	0	0	1	0	0	0	0	0	0	0	0	0	0	0	0	0	1	0	0	0	0	7.6191	65	65	0.009667	1.819	0	0	0	0	0	16.9	0	0	0	0	0	0	0	0	0	0	0	0
O75396	Vesicle-trafficking protein SEC22b	SEC22B	2	2	2	2	1	1	1	2	3	1	2	1	3	3	1	3	3	3	2	2	1	1	2	3	24.593	215	215	0	27.861	26.5	26.5	26.5	26	8.8	8.8	17.2	26.5	26.5	17.2	26	8.8	26.5	26.5	8.8	26.5	13.5	13.5
O75400;O75400-2;O75400-3;H0YG38;F5H578	Pre-mRNA-processing factor 40 homolog A	PRPF40A	2	2	2	0	1	1	2	1	0	0	0	2	0	0	1	0	1	0	0	1	0	1	2	1	108.8	957	957;930;939;346;448	0.00053648	6.1315	1.9	1.9	1.9	0	0.9	0.9	1.9	0.9	0	0	0	2.1	0	0	0.9	0	0.9	0
O75431;F8WE26;C9JAZ1	Metaxin-2	MTX2	0	0	0	0	1	0	0	0	0	0	0	0	0	0	0	0	0	0	0	1	0	0	0	0	29.763	263	263;45;229	0	32.141	0	0	0	0	10.6	0	0	0	0	0	0	0	0	0	0	0	0	0
O75436;S4R3Q6;O75436-2;S4R2Y3	Vacuolar protein sorting-associated protein 26A	VPS26A	1	2	3	3	2	3	2	3	3	3	2	1	6	5	1	5	3	2	4	2	3	3	3	4	38.169	327	327;226;251;63	0	45.79	5.5	9.5	16.8	12.8	8.6	16.2	12.8	15.6	15.9	15.9	12.5	4	29.1	26.3	7	26.3	12.8	9.5
O75438;O75438-2	NADH dehydrogenase [ubiquinone] 1 beta subcomplex subunit 1	NDUFB1	0	1	1	1	0	0	0	1	1	1	1	0	1	1	0	1	0	0	0	1	0	0	1	1	6.9611	58	58;105	0.00050787	5.3668	0	20.7	20.7	20.7	0	0	0	20.7	19	19	19	0	19	19	0	19	0	0
O75439;G3V0E4;F8WAZ6	Mitochondrial-processing peptidase subunit beta	PMPCB	1	1	2	1	1	1	0	0	1	1	1	0	2	1	1	0	1	2	2	1	2	1	0	0	54.366	489	489;490;202	0	34.925	3.3	2.2	7.8	2.2	2.2	4.5	0	0	4.5	2.5	3.3	0	4.7	4.5	2.2	0	4.5	6.7
O75448;F5GY88;A0A0B4J1W0;O75448-2;B9TX62;B4DDR8;F5H5K2	Mediator of RNA polymerase II transcription subunit 24	MED24	1	0	1	0	0	0	0	0	1	0	0	0	0	0	0	0	0	0	0	0	0	0	0	0	110.3	989	989;1008;1014;976;292;638;791	0.00050403	5.2704	1.9	0	1.9	0	0	0	0	0	1.4	0	0	0	0	0	0	0	0	0
O75459	P antigen family member 1	PAGE1	1	1	1	1	0	0	1	0	0	0	0	1	0	0	0	0	1	1	1	1	0	0	0	0	16.15	146	146	0	20.51	13	13	13	13	0	0	13	0	0	0	0	13	0	0	0	0	13	13
O75475;O75475-2;O75475-3	PC4 and SFRS1-interacting protein	PSIP1	4	3	5	2	1	1	2	5	2	2	2	3	2	2	2	2	5	1	2	2	2	3	5	5	60.103	530	530;333;329	0	89.473	9.8	7.2	10.2	5.7	2.5	2.5	5.8	10.8	4.9	4.9	4.9	6.8	4.9	4.9	6	4.9	10.8	2.5
O75477;B0QZ43	Erlin-1	ERLIN1	0	0	1	0	0	0	0	0	0	0	0	1	0	0	0	0	1	1	0	1	0	0	0	0	38.925	346	346;275	0.00044984	3.8844	0	0	4.3	0	0	0	0	0	0	0	0	4.3	0	0	0	0	4.3	4.3
O75489	NADH dehydrogenase [ubiquinone] iron-sulfur protein 3, mitochondrial	NDUFS3	3	2	2	3	1	2	3	1	0	0	0	2	0	0	2	0	2	2	1	3	1	2	3	2	30.241	264	264	0	20.363	20.1	13.6	13.6	20.1	8	13.6	20.1	8	0	0	0	13.6	0	0	13.6	0	13.6	13.6
O75496;C9K0U5;H7C608;E2QRF9	Geminin	GMNN	0	0	0	0	0	0	0	0	0	0	0	0	0	0	0	0	0	1	0	0	0	0	0	1	23.565	209	209;66;102;179	0.0089799	1.8379	0	0	0	0	0	0	0	0	0	0	0	0	0	0	0	0	0	11
O75521;A0A0C4DGA2;O75521-2;F8WAW4;F1LLU7;C9JB63;F8W6J1	Enoyl-CoA delta isomerase 2, mitochondrial	ECI2	4	5	4	4	4	4	4	5	3	0	1	2	4	4	1	3	4	5	5	5	3	2	5	3	43.585	394	394;364;359;140;197;220;152	0	44.035	17.5	19.3	17.5	17.5	12.2	17.5	17.5	19.3	7.4	0	2.3	7.4	8.9	9.6	3	7.9	17.5	19.3
O75526	RNA-binding motif protein, X-linked-like-2	RBMXL2	4	2	2	2	3	2	2	2	2	2	2	3	2	2	2	3	4	2	3	2	2	3	2	3	42.814	392	392	1	-2	9.2	6.9	6.9	6.9	9.2	6.9	6.9	6.9	6.9	6.9	4.8	8.9	6.9	6.9	6.1	8.9	9.2	6.9
O75531;E9PJJ8	Barrier-to-autointegration factor;Barrier-to-autointegration factor, N-terminally processed	BANF1	4	4	3	5	1	5	3	4	1	3	3	6	5	5	6	5	3	5	5	4	3	3	4	4	10.058	89	89;28	0	45.631	41.6	41.6	41.6	55.1	13.5	51.7	41.6	51.7	15.7	40.4	40.4	51.7	51.7	51.7	51.7	51.7	39.3	51.7
O75533;B4DGZ4;O75533-2;F8WC19;H7C341	Splicing factor 3B subunit 1	SF3B1	8	6	7	7	6	7	8	7	6	7	6	8	7	6	7	11	8	6	7	9	7	8	5	7	145.83	1304	1304;154;144;37;241	0	123.14	11.3	8.4	8.4	8.7	6.1	9	11.3	9.5	5.8	5.8	5.2	9.9	7.5	6.1	7.4	11.6	8.7	5.5
O75534;O75534-2;O75534-3;O75534-4;E9PLT0;E9PNG3;E9PLD4;E9PJK7	Cold shock domain-containing protein E1	CSDE1	8	7	8	8	7	5	11	9	4	2	2	6	5	5	9	6	9	7	7	7	8	8	5	7	88.884	798	798;767;813;844;668;137;95;36	0	79.748	13.5	10.2	12.2	11.9	11.8	8.5	17.7	13.5	6.4	3.5	3.5	9.8	7.9	10.4	14.8	11.7	15	10.7
O75608;A0A087X1K9;B4DP64;E5RGR0;O75608-2;E5RJ48;E5RI35	Acyl-protein thioesterase 1	LYPLA1	1	1	1	1	1	1	0	0	0	0	1	1	1	1	0	1	0	0	0	0	1	0	1	0	24.669	230	230;166;196;197;214;90;103	0.00046104	4.1822	4.8	4.8	4.8	3.5	3.5	3.5	0	0	0	0	4.8	4.8	4.8	4.8	0	4.8	0	0
O75616;K7EQJ8;J3QSB2;J3QRV9;O75616-2	GTPase Era, mitochondrial	ERAL1	0	0	0	0	0	0	0	1	0	0	0	0	0	0	1	0	1	0	0	1	0	0	1	1	48.349	437	437;80;276;284;276	0	11.874	0	0	0	0	0	0	0	3.7	0	0	0	0	0	0	3.9	0	3.7	0
O75643;O75643-2;B4E0P5	U5 small nuclear ribonucleoprotein 200 kDa helicase	SNRNP200	8	9	7	7	7	9	7	9	8	6	7	8	11	11	6	7	10	10	11	11	9	5	12	11	244.5	2136	2136;625;595	0	191.19	4.7	5.3	4.2	3.5	4.8	5.9	4	5.1	4.2	3.3	3.8	5.3	7	6.9	3.4	3.8	5.5	5.4
O75663;O75663-2	TIP41-like protein	TIPRL	0	0	0	0	1	1	0	1	0	0	0	0	0	0	1	0	1	0	0	1	2	0	1	1	31.444	272	272;178	0.00083928	3.1958	0	0	0	0	5.9	5.9	0	5.9	0	0	0	0	0	0	5.9	0	5.9	0
O75683	Surfeit locus protein 6	SURF6	1	0	2	0	0	0	0	0	0	0	0	0	0	1	0	0	0	0	0	1	0	0	0	0	41.45	361	361	0.0041889	2.3297	3.6	0	7.5	0	0	0	0	0	0	0	0	0	0	3.9	0	0	0	0
O75691	Small subunit processome component 20 homolog	UTP20	1	2	0	0	2	1	2	0	6	5	4	1	4	8	1	8	2	1	1	3	2	1	0	0	318.38	2785	2785	0	34.531	0.6	1.1	0	0	1.1	0.5	1.1	0	2.7	2.3	1.7	0.5	1.7	3.4	0.5	3.6	0.8	0.5
O75694;O75694-2;E9PF10	Nuclear pore complex protein Nup155	NUP155	5	2	7	3	5	5	5	5	7	5	4	4	6	6	2	9	7	6	6	5	4	4	4	4	155.2	1391	1391;1332;1327	0	51.991	6.5	2.5	10	3.5	5.3	6.1	6.5	7	7	6.1	4.7	4.1	6	6.3	2.1	10	7.7	6.4
O75695	Protein XRP2	RP2	0	0	0	0	0	0	1	0	0	0	0	0	0	0	1	0	0	1	0	1	0	1	1	0	39.641	350	350	0.0052161	2.1701	0	0	0	0	0	0	2.9	0	0	0	0	0	0	0	2.3	0	0	2.9
O75718;C9JP16	Cartilage-associated protein	CRTAP	1	1	1	0	1	0	1	1	1	0	0	1	0	0	0	1	1	0	0	1	0	0	1	1	46.561	401	401;358	0.0012146	2.8546	2.7	2	2	0	2	0	2	2	2	0	0	2	0	0	0	2	2	0
O75787;H0Y750;O75787-2;H7C3E1	Renin receptor	ATP6AP2	0	0	1	0	1	1	2	3	1	0	1	1	1	1	1	1	1	1	1	1	2	1	1	1	39.008	350	350;243;318;259	0.0005176	5.5973	0	0	2.6	0	3.1	3.1	5.7	11.1	3.1	0	3.1	3.1	3.1	3.1	3.1	3.1	3.1	3.1
O75794;H7BZW7;X6RKY7;X6RF82;X6RA30	Cell division cycle protein 123 homolog	CDC123	2	2	3	3	2	2	2	2	0	0	0	2	2	0	2	1	2	2	3	2	3	3	3	3	39.134	336	336;144;157;183;295	0	17.686	7.7	7.7	12.8	12.8	7.7	7.7	7.7	7.7	0	0	0	7.7	8.6	0	9.5	3.3	7.7	7.7
O75821;K7ER90;K7EL20;K7ENA8;K7EP16;K7EL60;K7ENH0	Eukaryotic translation initiation factor 3 subunit G	EIF3G	4	4	3	4	3	2	3	4	0	0	0	3	0	0	3	0	5	3	3	4	3	3	2	3	35.611	320	320;227;263;289;118;149;52	0	115.27	16.9	16.9	16.9	16.9	16.2	11.9	16.2	20.9	0	0	0	16.2	0	0	16.2	0	19.4	12.8
O75822;O75822-2;O75822-3;H0YGJ7;H0YLP3	Eukaryotic translation initiation factor 3 subunit J	EIF3J	5	5	5	5	5	4	6	5	0	0	0	7	1	1	7	1	6	6	6	5	3	4	7	6	29.062	258	258;204;209;106;117	0	56.606	33.3	33.3	33.3	33.3	32.9	22.9	41.9	33.3	0	0	0	44.6	8.5	8.5	36.4	8.5	36.8	37.6
O75828	Carbonyl reductase [NADPH] 3	CBR3	0	0	0	0	0	0	0	0	0	1	0	0	1	1	0	0	0	0	0	0	0	0	0	0	30.85	277	277	0	21.034	0	0	0	0	0	0	0	0	0	6.1	0	0	6.1	6.1	0	0	0	0
O75832;B1AJY5;B1AJY7;O75832-2;B1AJY6	26S proteasome non-ATPase regulatory subunit 10	PSMD10	2	2	2	2	3	2	2	2	1	1	1	2	1	1	2	1	4	3	2	1	1	2	2	2	24.428	226	226;185;193;151;110	0	10.342	12.8	12.8	12.8	12.8	19	12.8	12.8	12.8	9.3	9.3	9.3	12.8	9.3	9.3	12.8	9.3	22.1	19
O75844	CAAX prenyl protease 1 homolog	ZMPSTE24	1	2	1	2	1	1	2	0	2	1	1	1	3	3	2	3	1	1	2	1	2	0	1	0	54.812	475	475	0	14.272	1.7	3.4	1.7	3.4	1.7	1.7	3.4	0	6.1	1.7	2.7	3.4	7.8	6.7	3.4	7.8	1.7	1.7
O75874;C9J4N6;C9JJE5;C9JLU6	Isocitrate dehydrogenase [NADP] cytoplasmic	IDH1	3	4	4	5	4	3	3	3	2	2	2	3	4	2	4	2	3	6	5	5	3	3	2	4	46.659	414	414;157;62;74	0	27.152	11.6	13.8	13.8	17.9	12.1	9.9	9.9	9.9	5.3	4.8	4.8	9.9	12.6	5.3	12.1	5.3	9.9	21.5
O75880;J3QL56	Protein SCO1 homolog, mitochondrial	SCO1	0	0	0	0	0	1	0	0	0	1	2	0	3	3	0	1	1	0	1	0	0	0	1	0	33.814	301	301;270	0.00049044	4.9838	0	0	0	0	0	9	0	0	0	5.6	8	0	16.9	16.9	0	5.6	5.6	0
O75909;O75909-1;G3V5E1;O75909-2;O75909-4;G3V2Q3	Cyclin-K	CCNK	0	0	0	0	0	0	0	0	1	1	1	0	1	1	0	1	0	0	0	0	1	0	0	0	64.239	580	580;357;378;354;600;227	0	8.1773	0	0	0	0	0	0	0	0	3.3	1.6	1.6	0	2.4	2.4	0	2.4	0	0
O75915	PRA1 family protein 3	ARL6IP5	0	1	0	1	0	0	1	1	0	1	0	0	0	0	0	1	0	0	0	1	1	0	0	0	21.614	188	188	0.0008489	3.2853	0	3.7	0	14.4	0	0	3.7	3.7	0	3.7	0	0	0	0	0	3.7	0	0
O75934	Pre-mRNA-splicing factor SPF27	BCAS2	0	0	0	0	0	0	0	0	1	0	1	0	0	0	0	1	0	0	1	0	0	0	0	0	26.131	225	225	0.0045232	2.2597	0	0	0	0	0	0	0	0	4.4	0	4.4	0	0	0	0	4.4	0	0
O75935;X6RA56;X6RCK5;A0A0A0MRV8;X6RLR1;O75935-3;O75935-2	Dynactin subunit 3	DCTN3	0	0	0	0	0	0	0	0	2	2	2	1	2	1	1	1	0	0	0	0	0	2	0	0	21.119	186	186;142;151;161;176;158;176	0.00050378	5.268	0	0	0	0	0	0	0	0	15.1	15.1	15.1	5.9	15.1	9.1	9.1	9.1	0	0
O75937;S4R3J5	DnaJ homolog subfamily C member 8	DNAJC8	4	1	3	2	1	1	3	4	1	1	1	3	1	1	2	1	2	3	1	3	2	2	3	3	29.841	253	253;106	0	13.852	18.2	4	15	10.3	4.7	4.7	15	18.2	3.6	3.6	3.6	11.9	3.6	3.6	8.7	3.6	8.7	16.2
O75940	Survival of motor neuron-related-splicing factor 30	SMNDC1	1	1	0	1	1	1	0	1	0	0	0	0	0	0	0	0	1	2	1	1	1	1	0	0	26.711	238	238	0	7.3008	5.5	5.5	0	4.2	4.2	4.2	0	4.2	0	0	0	0	0	0	0	0	4.2	15.5
O75947;O75947-2;F5H608	ATP synthase subunit d, mitochondrial	ATP5H	2	3	2	3	4	2	1	3	0	0	0	4	0	0	2	0	2	4	4	4	4	5	3	3	18.491	161	161;137;81	0	31.699	13.7	19.3	13.7	28	24.2	13.7	6.2	18.6	0	0	0	23	0	0	13.7	0	11.2	24.2
O75955;O75955-2;A2AB13;A0A0G2JJQ6;A2AB12;A2AB10	Flotillin-1	FLOT1	1	1	0	1	2	1	2	2	1	1	0	1	1	1	1	0	1	1	1	1	0	1	0	2	47.355	427	427;379;185;210;235;252	0	18.792	3.5	4.7	0	4	6.1	4	7.5	7.5	4.2	4.2	0	4	4.2	4.2	3.5	0	4	4
O75964;E9PN17	ATP synthase subunit g, mitochondrial	ATP5L	3	2	3	2	4	4	3	3	4	4	4	3	4	4	3	4	2	4	4	4	4	4	4	4	11.428	103	103;76	0	37.484	33	20.4	33	20.4	51.5	51.5	33	33	51.5	51.5	51.5	33	51.5	51.5	33	51.5	20.4	51.5
O75976;O75976-2	Carboxypeptidase D	CPD	0	1	0	0	0	0	0	0	1	1	0	0	0	1	0	0	0	0	0	0	0	0	0	0	152.93	1380	1380;1133	0.001227	2.9356	0	0.7	0	0	0	0	0	0	1.8	1.8	0	0	0	1.8	0	0	0	0
O76003	Glutaredoxin-3	GLRX3	8	6	9	6	5	5	9	6	0	0	2	6	0	1	6	1	6	6	7	5	5	4	9	7	37.432	335	335	0	74.208	29.3	23.9	34	23	16.7	20.6	34	22.1	0	0	7.8	24.5	0	3.3	23.9	3.6	22.4	27.5
O76014;CON__O76015;CON__O76014;O76015	Keratin, type I cuticular Ha7;Keratin, type I cuticular Ha8	KRT37;KRT38	0	0	0	0	0	0	0	0	1	1	1	0	0	0	0	0	0	0	0	0	0	0	0	0	49.747	449	449;456;471;456	0.0041604	2.2827	0	0	0	0	0	0	0	0	2	2	2	0	0	0	0	0	0	0
O76021;J3QSV6;O76021-2;I3L3C4;I3L3U9;I3L234;J3KPU7;I3L2F2;I3L4T8;I3L1Y4	Ribosomal L1 domain-containing protein 1	RSL1D1	7	8	6	7	5	6	7	5	4	3	2	5	5	5	5	2	7	5	6	5	6	6	6	6	54.972	490	490;430;270;158;296;98;39;43;46;47	0	108.49	19.6	19.6	17.3	18.2	16.5	12.2	18.2	12.2	10.6	7.1	4.5	12	16.5	14.1	10.8	4.5	18.8	10.8
O76031;H0YM48	ATP-dependent Clp protease ATP-binding subunit clpX-like, mitochondrial	CLPX	2	2	3	2	5	2	2	3	0	0	0	4	1	1	0	1	2	2	1	3	5	2	2	1	69.223	633	633;268	0	41.816	3.9	3.5	5.8	3.9	11.5	3.9	3.9	7.7	0	0	0	7.9	2.8	2.8	0	2.8	4.1	3.6
O76070;F8W754	Gamma-synuclein	SNCG	4	4	2	3	4	4	2	3	4	5	4	5	4	4	4	4	5	4	4	5	5	6	4	4	13.331	127	127;126	0	147.55	52	52	22.8	38.6	43.3	52	22.8	36.2	52	59.1	52	61.4	52	52	52	52	57.5	52
O76094;O76094-2;D6RDY6;R4GNC1	Signal recognition particle subunit SRP72	SRP72	4	4	4	5	3	2	5	4	0	0	0	5	1	1	1	1	6	5	3	4	5	4	4	3	74.605	671	671;610;357;220	0	100.82	9.4	9.1	8.8	11.9	5.8	4.6	11.9	8	0	0	0	10.3	3	3	1.6	3	13.1	9.4
O94760;O94760-2	N(G),N(G)-dimethylarginine dimethylaminohydrolase 1	DDAH1	0	1	0	2	1	0	1	1	0	0	0	1	0	0	1	0	0	0	1	1	0	1	1	0	31.121	285	285;182	0.00052002	5.6718	0	5.3	0	10.9	5.6	0	5.6	5.3	0	0	0	6	0	0	5.6	0	0	0
O94776;O94776-2;Q9BTC8;Q9BTC8-2;E9PCS8;E7EQY4;D6W5A2;E7EV10	Metastasis-associated protein MTA2	MTA2	3	2	5	3	3	2	2	3	2	1	1	2	2	2	2	2	2	3	3	1	1	3	1	1	75.022	668	668;495;594;515;392;514;537;590	0	26.099	6	4	12.4	6	6	4	4.3	7.3	4.6	1.6	1.6	4.3	3.4	3.6	4.3	3.6	4	5.8
O94822;H7BYG8;O94822-3;S4R3T2;O94822-2	E3 ubiquitin-protein ligase listerin	LTN1	0	0	0	0	0	0	0	0	0	2	2	0	1	1	0	1	0	0	0	0	0	0	0	0	200.55	1766	1766;813;1812;366;437	0	10.519	0	0	0	0	0	0	0	0	0	1.1	1.1	0	0.6	0.6	0	0.6	0	0
O94826	Mitochondrial import receptor subunit TOM70	TOMM70A	4	5	2	4	1	1	4	2	1	1	1	2	1	1	1	1	2	4	3	4	1	2	4	3	67.454	608	608	0	28.131	8.7	10.9	4.6	9.4	1.3	1.3	8.7	4.1	1.2	1.3	1.3	4.1	1.3	1.3	2.8	1.2	6.1	8.7
O94855;O94855-2;E9PC44;E9PDM8	Protein transport protein Sec24D	SEC24D	0	0	0	1	1	0	0	0	0	0	0	1	0	1	0	1	1	0	0	0	1	0	0	0	113.01	1032	1032;1033;393;663	0.00046211	4.2162	0	0	0	1.5	2.8	0	0	0	0	0	0	1.5	0	1.5	0	1.5	1.6	0
O94874;O94874-2	E3 UFM1-protein ligase 1	UFL1	0	0	0	0	0	0	0	1	1	1	1	0	1	1	0	1	0	0	0	0	0	0	0	0	89.594	794	794;729	0.00047081	4.4122	0	0	0	0	0	0	0	1.5	1.4	1.4	1.4	0	1.4	1.4	0	1.4	0	0
O94875;O94875-12;O94875-4;O94875-10;O94875-5;O94875-2;H7BXR3;O94875-9;O94875-3;O94875-8;O94875-7;O94875-11	Sorbin and SH3 domain-containing protein 2	SORBS2	1	0	1	0	0	0	1	1	0	0	0	0	0	0	0	0	0	0	0	1	0	1	0	0	124.11	1100	1100;731;691;824;645;666;636;644;645;661;1004;1200	0.00049529	5.0715	1.9	0	1.9	0	0	0	1.9	1.7	0	0	0	0	0	0	0	0	0	0
O94888;F8WB69;C9JD50;H7BYF4;C9JAT7	UBX domain-containing protein 7	UBXN7	1	1	2	1	2	0	1	0	1	1	0	0	0	0	1	1	0	0	1	0	0	0	0	0	54.862	489	489;75;76;125;327	0	25.576	3.5	3.7	7.2	3.5	6.7	0	3.5	0	3.5	3.5	0	0	0	0	2.7	3.5	0	0
O94905;E5RHW4;E5RJ09;O94905-2;O94905-3	Erlin-2	ERLIN2	2	0	0	2	1	1	2	0	1	1	1	2	1	1	1	1	1	1	1	2	1	1	2	2	37.839	339	339;338;197;152;206	0	19.992	8	0	0	8	3.5	3.5	8	0	6.8	6.8	6.8	11.2	6.8	6.8	6.8	6.8	3.5	3.5
O94906;O94906-2	Pre-mRNA-processing factor 6	PRPF6	3	0	0	1	2	1	0	0	0	0	0	1	2	1	0	0	2	0	2	2	0	0	1	0	106.92	941	941;901	0	13.588	4.4	0	0	1.2	3.2	1.1	0	0	0	0	0	1	2.8	1.7	0	0	3.2	0
O94915;H0Y9X0;O94915-2	Protein furry homolog-like	FRYL	0	0	0	0	0	0	0	0	1	1	0	0	0	0	0	0	0	0	0	0	0	0	0	0	339.59	3013	3013;1455;403	0.00084211	3.21	0	0	0	0	0	0	0	0	0.3	0.3	0	0	0	0	0	0	0	0
O94966;O94966-3;O94966-7;E7ESU0;E7EST9;B5MEG5;O94966-4;O94966-6;O94966-5	Ubiquitin carboxyl-terminal hydrolase 19;Ubiquitin carboxyl-terminal hydrolase	USP19	0	0	0	0	0	0	0	0	0	0	0	0	0	0	0	1	0	0	0	0	0	0	0	0	145.65	1318	1318;1281;1372;1180;1321;1358;1268;1384;1419	0.0089928	1.8623	0	0	0	0	0	0	0	0	0	0	0	0	0	0	0	1.2	0	0
O94973;A0A0G2JQM1;A0A0G2JS82;O94973-3;O94973-2;E9PQP4;A0A0G2JRS3;A0A0G2JS17;A0A0G2JQT9;H0YEG0;H0YDE9;A0A0G2JRF9;A0A0G2JQA4;E9PR62	AP-2 complex subunit alpha-2	AP2A2	0	0	0	0	0	0	0	0	1	2	1	0	1	2	0	1	0	0	0	0	0	0	0	0	103.96	939	939;634;917;656;940;90;140;157;173;185;185;356;356;378	0	8.1541	0	0	0	0	0	0	0	0	1.2	2.1	1	0	1.2	2.4	0	1.2	0	0
O94979;O94979-9;D6REX3;O94979-6;O94979-3;O94979-10;O94979-4;O94979-2;O94979-8;H7BXG7;O94979-7;D6RHZ5;H0YAB3;H0Y9K1;H0Y8V7;O94979-5;H0Y8W8;H0YAF5;H0Y9V3;D6RBT0;D6RHE8;D6RE64;D6RCQ9;H0Y9T9	Protein transport protein Sec31A	SEC31A	2	3	2	3	4	2	3	5	4	3	2	3	5	4	5	5	4	3	6	3	1	2	4	1	133.01	1220	1220;1200;1251;1067;1106;1166;1181;1205;1233;969;969;877;443;237;286;509;383;181;219;81;92;165;166;235	0	119.92	2.7	3.6	2.5	3.4	3.9	1.5	4.9	5.9	5.8	3.9	2.5	3.3	6.6	5.8	4.8	6.5	4.5	2.3
O95070;E9PIZ0;C9JST7;A6NGW1;A0A087WUP4	Protein YIF1A	YIF1A	0	0	0	0	0	0	0	0	1	0	0	0	1	1	0	1	0	0	0	0	0	0	0	0	32.011	293	293;160;199;241;118	0.00046147	4.1865	0	0	0	0	0	0	0	0	4.1	0	0	0	4.1	4.1	0	3.4	0	0
O95071;E7EMW7;O95071-2;H0YBB4;H0YAV7	E3 ubiquitin-protein ligase UBR5	UBR5	0	0	0	0	0	0	0	0	1	1	1	0	1	0	0	0	0	0	0	0	0	0	0	0	309.35	2799	2799;2792;2798;195;201	0.00046189	4.2033	0	0	0	0	0	0	0	0	0.6	0.6	0.6	0	0.3	0	0	0	0	0
O95104;O95104-2;O95104-3	Splicing factor, arginine/serine-rich 15	SCAF4	0	0	0	0	0	0	0	0	2	1	1	0	1	1	0	1	0	0	0	0	0	0	0	0	125.87	1147	1147;1125;1132	0.00050327	5.2571	0	0	0	0	0	0	0	0	2.9	0.7	0.7	0	0.7	0.7	0	0.7	0	0
O95139;A0A087WZX2;O95139-2	NADH dehydrogenase [ubiquinone] 1 beta subcomplex subunit 6	NDUFB6	2	1	0	2	1	1	1	1	1	1	0	1	0	1	1	1	0	2	3	2	1	2	2	1	15.489	128	128;97;113	0.00055157	6.5015	27.3	11.7	0	27.3	11.7	11.7	11.7	11.7	5.5	5.5	0	11.7	0	11.7	11.7	11.7	0	27.3
O95163;F5H2T0;H0YDF3	Elongator complex protein 1	IKBKAP	4	3	1	1	0	3	3	4	4	2	1	3	3	3	5	5	2	2	3	3	2	2	2	3	150.25	1332	1332;983;346	0	43.443	4.1	2.9	0.7	0.8	0	2.4	3.6	3.2	3.7	1.9	0.9	2.4	2.9	2.9	4.1	5.3	1.6	1.6
O95167;S4R3I5;F2Z2C6;A8MVM8;S4R3T6;A8MYJ8	NADH dehydrogenase [ubiquinone] 1 alpha subcomplex subunit 3	NDUFA3	2	0	0	0	0	0	0	0	1	1	1	1	1	1	1	0	0	0	0	0	1	1	0	1	9.2787	84	84;41;65;72;73;81	0.00083264	3.1404	52.4	0	0	0	0	0	0	0	10.7	10.7	10.7	10.7	10.7	10.7	10.7	0	0	0
O95182;M0R0N0;M0R1K9	NADH dehydrogenase [ubiquinone] 1 alpha subcomplex subunit 7	NDUFA7	0	0	1	0	0	0	0	0	1	0	0	0	1	1	0	1	0	0	1	0	0	1	0	0	12.551	113	113;63;76	0.00053591	6.1165	0	0	15.9	0	0	0	0	0	8.8	0	0	0	8.8	8.8	0	8.8	0	0
O95197;O95197-3;O95197-4;O95197-7;O95197-2	Reticulon-3	RTN3	0	0	0	0	1	1	1	0	1	1	1	1	1	1	1	1	1	1	1	0	1	1	1	1	112.61	1032	1032;236;255;920;1013	0	16.685	0	0	0	0	1.5	1.5	1.5	0	1.5	1.5	1.5	1.5	1.5	1.5	1.5	1.5	1.5	1.5
O95202;O95202-2;O95202-3	LETM1 and EF-hand domain-containing protein 1, mitochondrial	LETM1	6	4	4	2	3	4	5	5	0	2	1	5	0	1	4	2	2	2	5	5	2	4	4	4	83.353	739	739;254;294	0	69.037	10.7	6.1	7.4	4.2	4.2	6.1	8.3	9.1	0	3.7	2.2	9.1	0	2.2	6	3.9	3.2	3.4
O95208;O95208-2;F6PQP6;E9PBC1;I3L2B2;O95208-3;Q9Y6I3;Q9H201;Q8IYW4;J3QLN2;D6RBR6;D6RFG3;D6REL6;I6L9I8;Q9H201-2;Q9Y6I3-3;Q9Y6I3-1	Epsin-2;Epsin-1;Epsin-3;ENTH domain-containing protein 1	EPN2;EPN1;EPN3;ENTHD1	0	0	0	0	0	0	0	0	0	0	0	0	0	1	0	2	0	0	0	0	0	0	0	0	68.481	641	641;584;410;484;577;545;576;632;607;95;108;136;168;318;208;550;662	0.0012014	2.7556	0	0	0	0	0	0	0	0	0	0	0	0	0	1.4	0	2.5	0	0
O95229;O95229-2;R4GMS7	ZW10 interactor	ZWINT	0	0	0	0	0	0	0	0	0	0	0	0	0	0	0	0	0	0	1	0	0	0	1	0	31.293	277	277;230;48	0	15.447	0	0	0	0	0	0	0	0	0	0	0	0	0	0	0	0	0	0
O95232;J3KPP4;E7EN55;C9JL41;D6RDI2;H0YA81;O95232-2	Luc7-like protein 3	LUC7L3	0	0	1	1	1	2	2	1	0	0	0	1	0	0	1	0	0	1	1	1	1	0	2	2	51.466	432	432;489;54;79;184;207;79	0	51.067	0	0	5.3	3.7	3.7	9	9	3.7	0	0	0	2.8	0	0	3.7	0	0	3.7
O95235;O95235-2;D6RBN1	Kinesin-like protein KIF20A;Kinesin-like protein	KIF20A	0	0	0	0	0	0	0	0	2	1	1	0	1	1	0	1	0	0	0	0	0	0	0	0	100.28	890	890;872;225	0	8.9328	0	0	0	0	0	0	0	0	3.5	2	2	0	1.5	1.5	0	1.5	0	0
O95292;E5RK64;O95292-2	Vesicle-associated membrane protein-associated protein B/C	VAPB	0	0	1	0	0	0	2	1	1	1	1	2	1	1	3	0	0	1	1	0	2	1	1	0	27.228	243	243;71;99	0	16.141	0	0	5.8	0	0	0	11.5	5.8	6.6	6.6	6.6	11.5	6.6	6.6	14	0	0	5.8
O95297;O95297-4;O95297-2;O95297-3;Q9UEL6;O95297-5	Myelin protein zero-like protein 1	MPZL1	0	1	0	1	1	0	0	1	0	0	0	1	1	0	0	1	2	1	2	1	2	1	1	2	29.082	269	269;145;268;209;183;119	0.00049776	5.135	0	7.1	0	7.1	7.1	0	0	3.7	0	0	0	7.1	7.1	0	0	7.1	10.8	7.1
O95299;A0A087WXC5;E7ESZ7;O95299-2	NADH dehydrogenase [ubiquinone] 1 alpha subcomplex subunit 10, mitochondrial	NDUFA10	0	0	0	0	0	0	0	0	0	0	0	1	0	0	0	0	0	0	0	1	1	0	0	0	40.75	355	355;355;390;429	0.00054142	6.2585	0	0	0	0	0	0	0	0	0	0	0	3.9	0	0	0	0	0	0
O95302;Q75LS8;O95302-2;O95302-3	Peptidyl-prolyl cis-trans isomerase FKBP9;Putative FK506-binding protein 9-like protein	FKBP9;FKBP9P1	1	0	1	0	0	0	0	0	0	0	0	0	0	0	0	0	0	1	0	0	0	0	1	0	63.083	570	570;142;338;623	0.0030663	2.3856	3	0	2.1	0	0	0	0	0	0	0	0	0	0	0	0	0	0	2.1
O95336	6-phosphogluconolactonase	PGLS	1	1	0	1	1	0	1	1	0	0	0	1	1	1	1	0	1	0	0	1	0	1	1	1	27.547	258	258	0.00046041	4.1689	8.5	8.5	0	8.5	8.5	0	8.5	8.5	0	0	0	8.5	8.5	8.5	8.5	0	8.5	0
O95340;O95340-2	Bifunctional 3-phosphoadenosine 5-phosphosulfate synthase 2;Sulfate adenylyltransferase;Adenylyl-sulfate kinase	PAPSS2	3	1	4	1	0	1	4	3	0	0	0	1	1	1	2	1	1	0	0	0	0	0	2	1	69.5	614	614;619	0	13.62	8.1	3.7	11.1	3.7	0	3.7	9.8	7.3	0	0	0	2.6	2.4	1.8	6.4	2.4	2.6	0
O95347;O95347-2;Q5T821;A0A0C4DGE5	Structural maintenance of chromosomes protein 2	SMC2	8	8	7	5	7	5	4	5	1	0	0	5	1	1	6	1	6	6	8	8	6	2	5	6	135.65	1197	1197;1099;145;166	0	81.257	8.3	8.4	7.2	4.7	6.4	5.3	3.5	5.3	0.8	0	0	5	0.8	0.8	5.3	0.8	5.9	5.8
O95352;O95352-3;O95352-2;H7C059;C9J415;C9JFF4	Ubiquitin-like modifier-activating enzyme ATG7	ATG7	0	0	0	0	0	0	0	0	1	0	0	0	0	0	0	1	0	0	0	0	0	0	0	0	77.959	703	703;623;676;105;152;176	0.0045079	2.2367	0	0	0	0	0	0	0	0	1.7	0	0	0	0	0	0	1.8	0	0
O95359;E7EMZ9;E9PBC6;O95359-3;O95359-2;Q4VXL4;D6RAA5;Q4VXL8;O95359-6;O95359-1;O95359-5;H0Y9C3;H0Y9Y7;H0Y911;E9PGB3	Transforming acidic coiled-coil-containing protein 2	TACC2	4	3	3	2	1	1	2	1	1	1	0	0	0	1	2	0	2	1	1	1	1	1	2	2	309.42	2948	2948;2826;2875;2871;571;575;1008;1038;996;1026;1094;153;165;409;669	0	20.231	3.2	2.3	2.1	2	0.8	0.8	1.4	0.7	0.3	0.3	0	0	0	0.3	1.3	0	1.5	0.8
O95361;B3KP96;H0Y626;J3QKY5;K7EL43;O95361-2;Q309B1;I3L1X9;I3L3K9;K7ENN8;J3KSX4;J3QR69;C9JWX7;J3QLP0;I3L2F3;Q309B1-2	Tripartite motif-containing protein 16;Tripartite motif-containing protein 16-like protein	TRIM16;TRIM16L	0	0	0	1	0	1	1	2	0	0	0	0	0	0	1	0	0	1	0	1	1	0	1	1	63.954	564	564;434;953;115;184;348;348;115;224;232;53;112;114;140;232;140	0	7.1181	0	0	0	2.7	0	3	3	5.7	0	0	0	0	0	0	3	0	0	2.1
O95373;E9PLB2	Importin-7	IPO7	3	2	4	2	6	7	5	5	7	7	7	8	8	7	6	7	5	6	7	4	7	8	7	7	119.52	1038	1038;131	0	87.613	5.2	3.1	7.7	3.3	10	12.5	8.8	8.8	12.2	11.3	11.3	14.1	13.4	11.3	10.6	11.3	8.4	10.7
O95394;A0A087WT27;J3KN95;O95394-3;O95394-4;H0Y8I3;H0Y987	Phosphoacetylglucosamine mutase	PGM3	2	1	1	1	1	0	0	2	1	1	0	1	2	1	0	1	2	1	1	0	1	0	2	2	59.851	542	542;441;461;566;570;113;197	0	8.7354	5.5	3.7	3.7	1.8	3.7	0	0	5.5	1.8	1.8	0	3.7	5.5	3.7	0	3.7	5.9	3.7
O95433;O95433-2;H0YJU2;G3V438;H0YJG7;G3V3W9;H0YJ63	Activator of 90 kDa heat shock protein ATPase homolog 1	AHSA1	2	1	4	3	2	0	2	2	4	1	3	3	4	3	5	4	4	5	5	4	3	3	2	3	38.274	338	338;288;133;203;216;100;90	0	58.976	10.4	3	18	13.9	7.7	0	11.5	7.1	16	5.6	11.8	12.1	16	12.7	22.8	16	20.7	23.7
O95453;O95453-2;O95453-3;F5H1Z4;H3BRK1;O95453-4;H3BVG1	Poly(A)-specific ribonuclease PARN	PARN	0	1	0	1	1	1	1	0	1	0	1	1	0	1	0	3	0	0	1	1	1	1	0	0	73.45	639	639;578;593;207;261;464;65	0	11.691	0	1.3	0	1.3	1.4	1.3	1.3	0	1.4	0	1.4	1.4	0	1.4	0	4.5	0	0
O95456;O95456-2;F8WBH7	Proteasome assembly chaperone 1	PSMG1	1	1	1	1	0	1	2	1	2	1	1	2	1	1	1	2	3	2	2	2	0	1	1	1	32.854	288	288;267;63	0	12.916	5.9	5.9	5.9	5.9	0	3.5	9.4	5.9	6.9	3.5	3.5	6.9	3.5	3.5	3.5	6.9	12.8	9.4
O95478;A0A0A0MQZ6;H0YAI9	Ribosome biogenesis protein NSA2 homolog	NSA2	1	2	2	3	2	3	1	1	1	1	0	1	2	2	3	2	1	1	1	3	3	2	2	3	30.065	260	260;189;98	0	27.904	4.2	11.9	11.9	17.7	10	13.5	7.7	7.7	5.8	5.8	0	5.8	13.1	13.1	15.4	10	4.2	4.2
O95486;O95486-2	Protein transport protein Sec24A	SEC24A	0	0	0	0	0	0	0	0	2	1	1	0	2	2	0	1	0	0	0	0	0	0	0	0	119.75	1093	1093;613	0	12.042	0	0	0	0	0	0	0	0	3.3	2.3	2.3	0	3.3	3.3	0	2.3	0	0
O95563;Q5R3B4	Mitochondrial pyruvate carrier 2	MPC2	0	0	0	0	0	0	0	0	0	1	1	0	0	0	0	0	0	0	0	0	0	0	0	0	14.279	127	127;105	1	-2	0	0	0	0	0	0	0	0	0	6.3	6.3	0	0	0	0	0	0	0
O95573	Long-chain-fatty-acid--CoA ligase 3	ACSL3	3	3	4	3	1	0	4	4	2	1	1	2	2	3	2	2	1	2	2	3	0	2	3	3	80.419	720	720	0	27.547	7.1	7.1	9.3	7.1	1.5	0	9.3	9.3	3.8	1.5	1.5	4.7	3.8	6.5	4.3	3.8	1.5	3.8
O95602;B9ZVN9	DNA-directed RNA polymerase I subunit RPA1;DNA-directed RNA polymerase	POLR1A	0	0	0	0	0	0	0	0	2	2	2	0	2	4	0	3	0	1	0	0	0	0	0	0	194.81	1720	1720;1659	0	41.719	0	0	0	0	0	0	0	0	1.4	1.4	1.4	0	1.7	3	0	2.1	0	0.9
O95628;O95628-5;O95628-3;O95628-2;O95628-8;O95628-4;O95628-7;O95628-9;O95628-10;O95628-6	CCR4-NOT transcription complex subunit 4	CNOT4	0	0	0	0	0	0	0	0	0	0	0	0	1	1	0	1	0	0	0	0	0	0	0	0	63.509	575	575;433;558;572;639;642;675;710;713;767	0.00083893	3.1943	0	0	0	0	0	0	0	0	0	0	0	0	1.9	1.7	0	1.9	0	0
O95670;O75348;F2Z307;O95670-2	V-type proton ATPase subunit G 2;V-type proton ATPase subunit G 1	ATP6V1G2;ATP6V1G1;ATP6V1G2-DDX39B	1	1	1	1	0	1	0	1	0	0	0	1	0	0	0	0	0	1	1	1	1	1	1	1	13.604	118	118;118;99;78	0	11.733	12.7	12.7	12.7	12.7	0	12.7	0	12.7	0	0	0	12.7	0	0	0	0	0	12.7
O95672;O95672-2	Endothelin-converting enzyme-like 1	ECEL1	0	0	0	0	0	0	0	0	1	1	1	0	1	0	0	1	0	0	0	0	0	0	0	0	87.79	775	775;773	0.0030829	2.4234	0	0	0	0	0	0	0	0	1.2	1.2	1.2	0	1.2	0	0	1	0	0
O95714	E3 ubiquitin-protein ligase HERC2	HERC2	0	0	0	0	0	0	0	0	0	1	1	0	0	0	0	0	0	0	0	0	0	0	0	0	527.22	4834	4834	0	11.492	0	0	0	0	0	0	0	0	0	0.5	0.5	0	0	0	0	0	0	0
O95721;C9JAF7	Synaptosomal-associated protein 29;Synaptosomal-associated protein	SNAP29	1	1	1	0	0	0	0	1	0	0	1	0	0	0	0	0	0	0	0	0	0	0	0	0	28.97	258	258;160	0.0015699	2.5815	4.3	4.3	4.3	0	0	0	0	4.3	0	0	4.3	0	0	0	0	0	0	0
O95747;C9JIG9	Serine/threonine-protein kinase OSR1	OXSR1	1	0	0	1	1	1	1	1	1	1	1	1	2	1	1	1	0	2	2	1	1	1	1	1	58.022	527	527;468	0	10.024	2.8	0	0	2.3	2.3	2.3	2.3	2.3	2.3	2.3	2.3	2.3	4.4	2.3	2.3	2.3	0	5.1
O95757;E9PDE8;D6RJ96	Heat shock 70 kDa protein 4L	HSPA4L	3	2	2	2	1	2	2	0	2	0	0	1	2	4	0	2	1	0	0	0	1	1	0	0	94.511	839	839;813;531	0	13.343	4.9	2.3	6.1	3.8	1.2	4.6	5.5	0	2.7	0	0	1.2	3.5	5.5	0	2.7	1.2	0
O95758;O95758-2;O95758-1;O95758-6;O95758-5;O95758-4;O95758-7	Polypyrimidine tract-binding protein 3	PTBP3	0	1	0	1	1	0	1	2	1	0	0	1	0	0	0	0	0	1	2	0	0	1	1	1	59.689	552	552;547;521;524;555;558;457	0.00050125	5.2018	0	1.4	0	1.4	1.4	0	1.4	5.1	1.4	0	0	1.4	0	0	0	0	0	1.4
O95777;F2Z2Y6	U6 snRNA-associated Sm-like protein LSm8	LSM8	0	0	0	1	0	0	0	0	0	0	0	0	0	0	0	0	0	0	0	0	0	0	0	0	10.403	96	96;67	0.00046468	4.2622	0	0	0	28.1	0	0	0	0	0	0	0	0	0	0	0	0	0	0
O95782;O95782-2	AP-2 complex subunit alpha-1	AP2A1	1	2	2	3	3	2	2	3	3	2	1	1	2	2	1	2	2	2	1	3	3	2	4	1	107.54	977	977;955	0	18.899	2.8	4.5	3.9	5.6	5	2.3	3.9	5	4.8	3.9	2.8	2.8	3.9	3.9	1.1	3.9	2.3	2.9
O95785;M0QXA7;B9EGQ5;O95785-2;O95785-4;O95785-3	Protein Wiz	WIZ	0	0	0	0	0	0	0	0	1	1	1	0	1	1	0	1	0	0	0	0	0	0	0	0	178.67	1651	1651;968;832;794;835;965	0.00043611	3.5243	0	0	0	0	0	0	0	0	1.3	1.3	1.3	0	1.3	1.3	0	1.3	0	0
O95793;A0A087X1A5;O95793-2;O95793-3	Double-stranded RNA-binding protein Staufen homolog 1	STAU1	0	0	0	0	0	0	0	0	1	0	0	0	0	0	0	0	0	0	0	0	0	0	0	0	63.182	577	577;493;496;502	0.001226	2.9273	0	0	0	0	0	0	0	0	4.2	0	0	0	0	0	0	0	0	0
O95816;O95816-2	BAG family molecular chaperone regulator 2	BAG2	1	2	2	2	2	3	2	3	0	0	1	3	1	1	3	1	2	2	2	3	3	3	3	3	23.772	211	211;178	0	31.981	5.2	10.9	10.9	10.9	10	15.2	10.9	18	0	0	5.7	15.2	5.7	5.7	15.2	5.7	10.9	10.9
O95817;C9JFK9	BAG family molecular chaperone regulator 3	BAG3	0	0	0	0	0	0	0	1	1	1	1	1	1	0	0	1	0	0	1	0	0	1	0	1	61.594	575	575;325	0	12.096	0	0	0	0	0	0	0	1.7	3.5	3.5	3.5	3.5	3.5	0	0	3.5	0	0
O95825;A6NMA8	Quinone oxidoreductase-like protein 1	CRYZL1	0	0	0	0	0	0	0	0	0	0	0	0	0	1	0	0	0	0	0	0	0	0	0	0	38.696	349	349;334	0.0041635	2.2874	0	0	0	0	0	0	0	0	0	0	0	0	0	5.7	0	0	0	0
O95831;O95831-3;O95831-6;O95831-4;E9PMA0;O95831-2;O95831-5	Apoptosis-inducing factor 1, mitochondrial	AIFM1	9	7	8	9	8	7	9	9	4	3	4	8	7	6	6	8	7	10	9	8	9	7	8	7	66.9	613	613;609;237;324;274;326;261	0	88.634	20.4	16.8	19.1	20.4	18.3	17.1	20.6	20.2	9.5	8.2	9.5	17.9	15.3	12.7	13.4	17.3	16.3	22
O95834;O95834-3;O95834-2;K7EIK7;A0A0C4DGQ7;C9JRL6	Echinoderm microtubule-associated protein-like 2	EML2	1	0	1	1	0	0	0	0	0	0	0	1	0	0	1	0	1	1	1	1	0	1	0	0	70.678	649	649;850;796;773;427;603	0.00053419	6.0933	1.5	0	1.5	1.5	0	0	0	0	0	0	0	1.5	0	0	1.8	0	1.8	1.5
O95861;A6NF51;O95861-3;O95861-2;O95861-4;F8VRY7;F8VVW8;F8W1J0	3(2),5-bisphosphate nucleotidase 1	BPNT1	0	0	0	0	0	0	0	2	0	0	0	0	2	2	0	1	1	0	0	2	0	0	0	0	33.392	308	308;291;253;325;272;116;130;170	0.00053476	6.0982	0	0	0	0	0	0	0	9.1	0	0	0	0	6.8	6.8	0	4.2	3.9	0
O95870;A0A0G2JJD3;O95870-2	Abhydrolase domain-containing protein 16A	ABHD16A	0	0	0	0	0	0	0	0	0	0	1	0	0	1	0	0	0	0	0	0	0	0	0	0	63.243	558	558;601;525	0.00043687	3.5354	0	0	0	0	0	0	0	0	0	0	4.1	0	0	4.1	0	0	0	0
O95881	Thioredoxin domain-containing protein 12	TXNDC12	1	0	2	3	1	2	2	3	0	0	0	1	0	0	1	0	1	1	2	0	1	0	0	2	19.206	172	172	0	18.187	8.1	0	15.7	24.4	7.6	16.9	15.7	24.4	0	0	0	7.6	0	0	7.6	0	7.6	7.6
O95999;A0A087WWW9	B-cell lymphoma/leukemia 10	BCL10	0	0	1	0	0	0	0	0	0	0	0	0	0	0	0	0	0	0	0	0	0	0	0	0	26.251	233	233;156	0.0059369	2.1342	0	0	4.3	0	0	0	0	0	0	0	0	0	0	0	0	0	0	0
O96000;H3BPJ9;O96000-2;H3BV16	NADH dehydrogenase [ubiquinone] 1 beta subcomplex subunit 10	NDUFB10	3	4	2	2	3	1	3	3	0	1	1	2	1	1	2	1	2	2	3	2	2	1	1	1	20.776	172	172;161;168;143	0	19.537	16.3	29.1	14	14	30.8	8.1	23.8	23.8	0	12.8	8.1	14	8.1	8.1	14	8.1	18	18
O96005;O96005-3;O96005-4;K7EQQ1	Cleft lip and palate transmembrane protein 1	CLPTM1	1	1	0	0	1	0	0	0	2	1	1	0	2	2	0	2	0	0	0	0	1	0	0	0	76.096	669	669;567;655;171	0	43.336	2.2	2.2	0	0	2.2	0	0	0	3.3	2.5	2.5	0	3.3	3.3	0	3.3	0	0
O96008;K7EJ57;O96008-2;K7EKG4	Mitochondrial import receptor subunit TOM40 homolog	TOMM40	2	2	2	2	3	2	2	2	2	2	2	3	3	3	1	2	3	3	2	1	1	2	2	2	37.893	361	361;215;329;168	0	53.672	7.2	7.2	7.2	7.2	9.7	7.2	7.2	7.2	7.2	7.2	7.2	9.7	17.2	17.2	3	7.2	9.7	9.7
O96013	Serine/threonine-protein kinase PAK 4	PAK4	0	0	0	0	0	0	0	0	0	0	0	0	0	0	0	0	0	0	0	0	0	0	0	1	64.071	591	591	0.0027079	2.4498	0	0	0	0	0	0	0	0	0	0	0	0	0	0	0	0	0	0
O96017;B7ZBF2;A0A087X102;H0Y4V6;B7ZBF6;O96017-8;O96017-13;O96017-7;O96017-4;O96017-12;O96017-9	Serine/threonine-protein kinase Chk2	CHEK2	0	0	0	0	1	0	0	0	0	0	0	0	0	0	0	1	0	0	0	0	0	0	0	0	60.914	543	543;121;137;144;298;289;322;339;452;514;586	0.00086022	3.4039	0	0	0	0	4.2	0	0	0	0	0	0	0	0	0	0	4.2	0	0
O96019;O96019-2;O94805;H7C5S0	Actin-like protein 6A	ACTL6A	1	1	2	1	1	1	1	1	0	0	0	1	1	1	1	0	1	1	2	1	1	0	2	1	47.46	429	429;387;426;161	0	11.017	2.8	2.8	7.5	2.8	2.8	2.8	2.8	2.8	0	0	0	2.8	2.8	2.8	2.8	0	2.8	2.8
P00156	Cytochrome b	MT-CYB	0	0	0	0	0	0	0	0	0	0	1	0	0	0	0	0	0	0	0	0	0	0	0	0	42.717	380	380	0.0089702	1.8356	0	0	0	0	0	0	0	0	0	0	2.6	0	0	0	0	0	0	0
P00338;P00338-3;P00338-4;P00338-2;P00338-5;F5GXY2;F5GYU2;F5GXH2;F5H5J4;F5H6W8;F5GZQ4;F5H8H6;F5GXC7;F5GWW2;F5GXU1	L-lactate dehydrogenase A chain	LDHA	14	11	12	11	10	11	11	10	8	8	9	11	11	9	12	12	12	11	10	11	11	10	12	10	36.688	332	332;361;274;274;241;157;144;114;89;94;72;42;45;45;46	0	197.48	43.1	32.5	37.7	38	34.3	41	42.8	36.7	31	27.7	31.3	42.8	40.4	30.7	45.5	45.5	41.3	35.5
P00367;P00367-3;P49448;P00367-2	Glutamate dehydrogenase 1, mitochondrial;Glutamate dehydrogenase 2, mitochondrial	GLUD1;GLUD2	8	6	4	5	4	4	6	5	1	0	0	4	2	3	5	5	4	3	4	5	5	4	4	4	61.397	558	558;425;558;391	0	55.906	20.3	14.9	11.5	14.2	11.1	12.4	15.8	13.8	2.3	0	0	9.9	5	7.5	13.8	13.3	10.9	9.9
P00374;P00374-2;B4DM58	Dihydrofolate reductase	DHFR	1	2	3	1	2	2	2	1	1	0	0	2	1	1	2	1	2	2	2	2	2	2	2	2	21.452	187	187;135;129	0	13.926	8.6	16	21.4	5.3	13.9	13.9	13.9	5.3	5.3	0	0	13.9	5.3	5.3	13.9	5.3	13.9	13.9
P00387;P00387-2;P00387-3;B1AHF3	NADH-cytochrome b5 reductase 3;NADH-cytochrome b5 reductase 3 membrane-bound form;NADH-cytochrome b5 reductase 3 soluble form	CYB5R3	2	4	3	2	3	3	4	3	2	2	2	2	3	3	3	4	3	2	2	4	2	3	3	3	34.234	301	301;278;334;147	0	43.485	14	19.6	16.9	14	16.9	16.3	19.6	16.9	8.6	8.6	8.6	7.6	16.9	15	16.3	19.6	16.9	7.6
P00390;P00390-5;P00390-4;P00390-2;P00390-3;E5RI06;H0YC68	Glutathione reductase, mitochondrial	GSR	2	1	2	3	0	2	4	1	2	2	0	1	3	3	2	4	0	2	1	5	1	1	2	2	56.256	522	522;440;469;479;493;145;131	0	30.027	8	5.6	8	10	0	9.6	13.8	5.6	9.6	8	0	5.6	6.5	6.5	9.6	14.8	0	8.2
P00403	Cytochrome c oxidase subunit 2	MT-CO2	1	0	1	0	0	0	1	0	0	0	0	0	0	0	1	0	0	0	0	1	0	0	1	1	25.565	227	227	0.0041667	2.2885	4.4	0	4.4	0	0	0	4.4	0	0	0	0	0	0	0	4.4	0	0	0
P00441;H7BYH4	Superoxide dismutase [Cu-Zn]	SOD1	3	3	2	2	2	2	2	2	2	2	2	2	2	2	2	2	2	2	2	2	2	2	2	2	15.936	154	154;135	0	49.417	22.7	22.7	19.5	19.5	19.5	19.5	19.5	19.5	19.5	19.5	19.5	19.5	19.5	19.5	19.5	19.5	19.5	19.5
P00491;G3V2H3;G3V5M2	Purine nucleoside phosphorylase	PNP	1	2	1	2	3	2	3	3	2	1	1	2	2	1	3	1	3	3	3	4	3	1	4	2	32.118	289	289;93;221	0	57.021	3.8	7.6	3.8	7.3	11.1	7.3	11.1	11.1	7.3	3.5	3.5	7.6	7.3	3.5	11.1	3.5	11.1	11.1
P00492;Q9NRG1;Q9NRG1-2	Hypoxanthine-guanine phosphoribosyltransferase	HPRT1	3	3	3	2	2	3	4	4	3	1	1	1	2	3	2	2	4	3	4	3	2	2	4	2	24.579	218	218;225;190	0	30.446	15.1	21.1	21.1	15.1	11.9	15.1	24.3	24.3	20.6	9.2	4.6	6	15.1	22	11.9	10.6	24.3	21.1
P00505;P00505-2	Aspartate aminotransferase, mitochondrial	GOT2	3	3	4	4	5	3	4	4	5	5	5	3	6	6	3	6	5	4	5	5	3	2	4	6	47.517	430	430;387	0	56.772	11.6	7.2	13.7	13.3	15.3	11.6	13.7	13.7	15.3	15.8	11.4	7.2	17.2	17.2	10.5	17.2	15.3	13.7
P00533;Q504U8;E9PFD7;A0A0B4J1Y5;P00533-4;P00533-3	Epidermal growth factor receptor;Receptor protein-tyrosine kinase	EGFR	1	1	1	1	0	0	1	1	1	1	1	1	1	1	1	1	0	0	0	0	1	0	1	0	134.28	1210	1210;1091;1165;657;628;705	0	9.5989	1	1	1	1	0	0	1	1	1.3	1.3	1.3	1.1	1.3	1.3	1	1.3	0	0
P00558;P00558-2	Phosphoglycerate kinase 1	PGK1	19	18	17	15	14	16	17	17	11	9	12	16	12	13	14	14	19	17	16	18	15	14	16	16	44.614	417	417;389	0	246.15	56.4	54	53.7	50.8	46.5	54.2	56.1	57.3	33.1	27.3	36.2	52.3	36.7	39.3	46.5	42.9	55.6	53.7
P00568;Q5T9B7;H0Y4J6	Adenylate kinase isoenzyme 1	AK1	2	1	1	0	3	3	2	3	1	0	1	3	1	1	2	2	4	4	4	3	4	3	4	3	21.635	194	194;210;135	0	18.547	8.8	8.8	12.4	0	20.1	20.1	14.4	26.8	6.2	0	6.2	20.1	6.2	6.2	13.9	11.9	20.6	20.6
P00813;F5GYD4;F5GXW0;F5GWI4	Adenosine deaminase	ADA	0	0	0	0	0	0	0	0	0	1	1	0	1	1	0	1	0	0	0	0	0	0	0	0	40.764	363	363;75;263;339	0.00083195	3.1296	0	0	0	0	0	0	0	0	0	2.8	2.8	0	2.8	2.8	0	2.8	0	0
P00846	ATP synthase subunit a	MT-ATP6	0	0	0	0	0	0	0	0	0	0	0	0	1	1	0	1	1	0	0	0	0	0	0	0	24.817	226	226	0.00085215	3.3197	0	0	0	0	0	0	0	0	0	0	0	0	7.1	7.1	0	7.1	7.1	0
P00966;Q5T6L5;Q5T6L6	Argininosuccinate synthase	ASS1	11	10	10	11	11	10	9	9	4	3	3	9	7	4	10	5	12	9	12	12	11	10	10	10	46.53	412	412;179;198	0	234.28	33.3	30.8	32.3	34.5	35.7	33	28.9	28.9	12.9	8.7	9.5	28.2	24	13.1	30.8	15.8	33.7	28.9
P01040;C9J0E4	Cystatin-A;Cystatin-A, N-terminally processed	CSTA	0	0	0	0	0	0	0	0	2	0	0	0	0	0	0	0	0	0	0	0	0	0	0	0	11.006	98	98;63	0.0004985	5.1499	0	0	0	0	0	0	0	0	30.6	0	0	0	0	0	0	0	0	0
P01111;P01112;P01116;P01112-2;G3V4K2;G3V5T7	GTPase NRas;GTPase HRas;GTPase HRas, N-terminally processed;GTPase KRas;GTPase KRas, N-terminally processed	NRAS;HRAS;KRAS	3	1	2	1	0	2	2	1	0	0	0	2	0	0	1	1	3	2	2	2	0	2	0	0	21.229	189	189;189;189;170;43;75	0	7.7588	25.9	13.8	19.6	13.8	0	19.6	19.6	13.8	0	0	0	13.2	0	0	5.8	5.8	25.9	19.6
P01116-2	GTPase KRas;GTPase KRas, N-terminally processed	KRAS	2	1	2	1	0	2	2	1	0	0	0	0	0	0	1	1	2	2	1	3	0	2	0	0	21.424	188	188	0.0048762	2.2195	19.7	13.8	19.7	13.8	0	19.7	19.7	13.8	0	0	0	0	0	0	5.9	5.9	19.7	19.7
P01130;J3KMZ9;P01130-2;P01130-3;P01130-6;P01130-4;P01130-5;H0YMD1	Low-density lipoprotein receptor	LDLR	0	1	1	0	0	0	0	0	1	1	1	0	1	0	0	1	0	0	0	0	0	0	0	0	95.375	860	860;945;682;692;739;819;858;948	0	18.042	0	1.6	1.6	0	0	0	0	0	1.6	1.6	1.6	0	1.6	0	0	1.6	0	0
P01889;Q31612;P30460;P10321;P30501;P30499;F6U0H7;A0A087WWL9;O19617;A2AEA2;Q04826;P30480;P30479;Q29963;Q29865;Q07000;P30510;P30508;P30505;P30504;P04222	HLA class I histocompatibility antigen, B-7 alpha chain;HLA class I histocompatibility antigen, B-73 alpha chain;HLA class I histocompatibility antigen, B-8 alpha chain;HLA class I histocompatibility antigen, Cw-7 alpha chain;HLA class I histocompatibility antigen, Cw-2 alpha chain;HLA class I histocompatibility antigen, Cw-1 alpha chain;HLA class I histocompatibility antigen, B-40 alpha chain;HL…	HLA-B;HLA-C	0	0	1	1	1	1	1	1	1	1	0	1	1	1	1	1	1	1	1	1	1	1	1	1	40.46	362	362;363;362;366;366;366;246;325;366;372;362;362;362;366;366;366;366;366;366;366;366	0	19.531	0	0	6.9	6.9	6.9	6.9	6.9	6.9	6.9	6.9	0	6.9	6.9	6.9	6.9	6.9	6.9	6.9
P01892;A0A0G2JNY4;P10316;P01891;P18462;Q9GJ45;B0UXQ0;A0A0G2JPD3;P30512;P30459;P30457;P30456;P30453;P30450;P10314	HLA class I histocompatibility antigen, A-2 alpha chain;HLA class I histocompatibility antigen, A-69 alpha chain;HLA class I histocompatibility antigen, A-68 alpha chain;HLA class I histocompatibility antigen, A-25 alpha chain;HLA class I histocompatibility antigen, A-29 alpha chain;HLA class I histocompatibility antigen, A-74 alpha chain;HLA class I histocompatibility antigen, A-66 alpha chain;H…	HLA-A	1	1	1	1	1	1	1	1	0	0	0	2	0	0	2	0	1	2	2	2	1	1	1	0	40.921	365	365;339;365;365;365;326;365;394;365;365;365;365;365;365;365	0	8.0218	4.7	4.7	4.7	4.7	2.7	2.7	4.7	4.7	0	0	0	7.4	0	0	7.4	0	4.7	7.4
P02533;CON__P02533;CON__Q6IFX2;P13646;P19012;P13646-3;K7EMD9;K7ERE3;CON__ENSEMBL:ENSP00000377550;CON__P19012;CON__A2A4G1;CON__P13646-1;CON__Q9Z2K1;CON__Q3ZAW8;P13646-2	Keratin, type I cytoskeletal 14	KRT14	1	1	1	1	1	1	2	1	7	3	1	1	2	2	1	4	1	1	1	2	1	0	1	1	51.561	472	472;472;452;458;456;420;165;415;420;456;456;458;469;474;355	0	20.952	4	4	4	4	4	4	7.4	4	22.2	9.7	4	4	7.4	7.4	4	12.3	4	4
P02538;P48668;CON__P48668;CON__P04259;CON__P02538;P04259;CON__P50446;F8W0C6;P12035;CON__Q922U2;CON__P12035;O95678;Q01546;CON__Q8BGZ7;CON__O95678;CON__Q01546;Q9NSB2;CON__P07744;CON__Q9NSB2;CON__Q6ISB0;O43790;Q3SY84;Q8IWY7;Q7RTS7;Q14533;P78386;Q8N1N4;Q86Y46;Q14CN4;P78385;H0YHD9;U3KPR1;B4DIR1;K7ELP4;F8VS61;K7EKH9;CON__Q61726;A0A087X106;CON__O43790;CON__Q6NT21;CON__P78385;CON__Q14533;CON__P78386;CON_…	Keratin, type II cytoskeletal 6A;Keratin, type II cytoskeletal 6C;Keratin, type II cytoskeletal 6B	KRT6A;KRT6C;KRT6B;KRT5	3	3	3	3	5	4	3	3	9	4	4	4	4	4	5	5	3	3	4	3	4	5	3	3	60.044	564	564;564;564;564;564;564;553;179;628;580;629;551;638;551;551;638;600;525;600;600;486;523;1649;529;505;507;520;540;511;493;143;143;179;189;248;261;479;484;486;493;493;505;507;511;520;521;521;523;529;540;543;381;410;469;510	0	22.29	4.4	4.4	4.4	4.4	6	6	4.4	4.4	19.1	6.6	6	5.7	6	6	6	7.8	4.4	4.4
P02545;P02545-2;P02545-6;P02545-3;Q5TCI8;P02545-5;P02545-4;Q3BDU5;H0YAB0;A0A0C4DGC5	Prelamin-A/C;Lamin-A/C	LMNA	12	12	10	15	10	11	12	11	6	5	6	12	10	11	11	10	13	13	10	12	11	10	12	12	74.139	664	664;572;614;634;491;565;574;487;182;260	0	139.58	23.3	27.7	19.9	33	19.9	20.9	25.3	21.2	12.3	11.3	11.9	22.3	24.1	23.8	20.6	26.4	23.5	24.1
P02786;G3V0E5;F8WBE5	Transferrin receptor protein 1;Transferrin receptor protein 1, serum form	TFRC	13	15	12	14	16	16	16	16	14	7	10	15	16	18	14	17	17	17	19	19	16	16	16	17	84.87	760	760;679;81	0	323.31	22.5	24.5	21.4	23.9	27.8	30	26.2	26.3	24.6	12.1	17.9	27.9	27.9	31.6	23.9	28.9	29.3	29.9
P02794;G3V192;G3V1D1;E9PPQ4;E9PRK8;E9PKY7	Ferritin heavy chain;Ferritin heavy chain, N-terminally processed;Ferritin	FTH1	4	3	5	5	2	3	4	5	1	2	1	3	2	1	3	1	5	3	4	3	5	3	5	5	21.225	183	183;153;113;58;95;114	0	25.946	28.4	22.4	36.6	36.6	14.2	20.2	28.4	36.6	8.2	16.4	8.2	22.4	16.4	8.2	22.4	8.2	36.6	20.2
P03886	NADH-ubiquinone oxidoreductase chain 1	MT-ND1	0	0	0	0	0	0	0	0	1	1	1	1	1	1	1	1	0	0	0	0	0	0	0	0	35.66	318	318	0	12.822	0	0	0	0	0	0	0	0	6	6	6	6	6	6	6	6	0	0
P03905	NADH-ubiquinone oxidoreductase chain 4	MT-ND4	0	0	0	0	0	0	0	0	0	0	0	0	1	0	0	0	0	0	0	0	0	0	0	0	51.58	459	459	1	-2	0	0	0	0	0	0	0	0	0	0	0	0	2.6	0	0	0	0	0
P03915	NADH-ubiquinone oxidoreductase chain 5	MT-ND5	0	0	0	0	0	0	0	0	1	1	1	0	1	1	0	1	0	0	0	0	0	0	0	0	67.026	603	603	0	16.127	0	0	0	0	0	0	0	0	2.8	2.8	2.8	0	2.8	2.8	0	2.8	0	0
P03928	ATP synthase protein 8	MT-ATP8	0	0	0	0	0	0	0	0	1	1	1	0	1	1	0	1	0	0	0	0	0	0	0	0	7.9916	68	68	0.0012034	2.766	0	0	0	0	0	0	0	0	19.1	19.1	19.1	0	19.1	19.1	0	19.1	0	0
P04040	Catalase	CAT	3	2	2	1	3	2	2	0	1	2	0	2	0	1	3	1	3	3	2	4	1	2	2	2	59.755	527	527	0	14.463	9.5	5.9	5.9	3.6	11.4	8.3	8.3	0	5.5	7	0	8.3	0	5.5	11.4	5.5	11.4	9.9
P04075;J3KPS3;H3BQN4;P04075-2;H3BUH7;H3BPS8;H3BMQ8;H3BU78;H3BR68;P05062;A0A087WXX2	Fructose-bisphosphate aldolase A;Fructose-bisphosphate aldolase	ALDOA	9	9	8	9	7	8	9	9	7	7	7	8	8	8	9	7	9	9	9	9	8	9	9	10	39.42	364	364;368;361;418;155;278;140;204;130;364;316	0	120.28	29.4	29.4	26.6	28.6	26.6	28.6	28.6	28.6	24.5	26.4	26.4	28.3	28.3	28.3	30.5	26.4	28.8	28.8
P04080	Cystatin-B	CSTB	2	2	2	2	3	2	2	2	2	2	2	3	2	2	2	2	2	2	3	3	2	2	2	2	11.139	98	98	0	80.211	23.5	23.5	23.5	23.5	45.9	23.5	23.5	23.5	23.5	23.5	23.5	45.9	23.5	23.5	23.5	23.5	23.5	23.5
P04083;Q5T3N1;Q5T3N0	Annexin A1;Annexin	ANXA1	13	10	12	10	10	9	11	9	2	3	4	8	3	3	9	4	12	9	10	12	9	6	11	10	38.714	346	346;204;115	0	276.85	58.7	41.3	54.3	47.4	45.1	41.3	46	43.4	4	11	16.5	32.4	11	11	40.5	16.5	50.3	38.7
P04179;A0A0C4DFU2;P04179-4;F5H3C5;A0A0C4DFU1;F5H4R2;F5GYZ5;P04179-2;G8JLJ2;A0A0C4DG56;P04179-3;G5E9P6;F5GXZ9	Superoxide dismutase [Mn], mitochondrial;Superoxide dismutase	SOD2	1	2	3	1	2	3	3	4	1	0	0	4	0	0	3	1	4	2	4	1	2	3	3	2	24.722	222	222;222;176;111;183;183;190;183;61;162;162;140;141	0	14.265	6.3	13.1	16.7	6.8	9.9	13.5	16.7	20.3	3.6	0	0	17.1	0	0	13.5	3.6	20.3	9.9
P04181;P04181-2	Ornithine aminotransferase, mitochondrial;Ornithine aminotransferase, hepatic form;Ornithine aminotransferase, renal form	OAT	2	1	1	2	3	1	2	3	1	1	1	1	1	2	1	1	2	2	2	1	1	1	0	2	48.534	439	439;301	0	10.054	4.8	2.1	3.6	4.8	8.4	2.7	4.8	8.4	3.6	3.6	3.6	2.1	2.1	5.7	2.1	3.6	4.8	6.4
P04183;K7ES52;K7ERJ1;K7ERV3	Thymidine kinase, cytosolic;Thymidine kinase	TK1	0	0	0	0	0	0	0	0	0	0	0	0	1	0	0	1	0	0	0	0	0	0	0	0	25.468	234	234;180;187;267	0.009674	1.8232	0	0	0	0	0	0	0	0	0	0	0	0	6	0	0	4.3	0	0
P04264;CON__P04264	Keratin, type II cytoskeletal 1	KRT1	1	0	0	0	4	3	4	2	13	12	9	3	10	10	6	11	0	3	6	8	7	4	5	3	66.038	644	644;644	0	98.685	1.9	0	0	0	7	5.9	7.1	3.6	22.4	22.2	15.7	4.8	18.8	19.1	9.9	19.1	0	5.4
P04350;M0R1I1;M0R042;M0R278	Tubulin beta-4A chain	TUBB4A	3	2	3	2	2	2	2	2	0	0	0	3	1	1	2	1	3	1	2	3	3	2	2	2	49.585	444	444;74;144;167	0.0030793	2.4146	11.9	7.4	11.9	7.4	7.4	7.4	7.4	7.4	0	0	0	11.9	3.2	4.3	7.4	3.2	11.9	3.2
P04406	Glyceraldehyde-3-phosphate dehydrogenase	GAPDH	10	9	9	9	8	8	8	8	6	5	5	8	7	7	8	8	9	9	8	10	8	9	8	8	36.053	335	335	0	16.714	54.3	51.3	53.7	59.1	52.8	52.8	50.7	50.7	43	31.6	31.6	58.8	51.3	50.4	58.8	58.8	53.1	53.1
P04406-2;E7EUT5	Glyceraldehyde-3-phosphate dehydrogenase	GAPDH	10	9	9	8	8	8	8	8	7	6	6	7	7	7	7	8	9	9	8	9	7	8	8	8	31.548	293	293;260	0	250.77	62.1	58.7	61.4	58	60.4	60.4	58	58	53.2	40.3	40.3	57.7	53.2	57.7	57.7	61.8	60.8	60.8
P04632;K7EKD8;K7ELJ7;A0A0C4DGQ5;U3KPR7;U3KQE2;K7EM73;K7EIV0;A0A075B7C0;Q96L46;K7ES78;K7EMQ1	Calpain small subunit 1	CAPNS1	2	2	0	1	1	1	2	1	1	0	0	2	2	2	1	1	1	1	2	1	1	1	3	1	28.315	268	268;238;278;322;100;161;163;196;197;248;72;94	0	59.128	6	6	0	3.4	3.4	3.4	6.7	3.4	2.6	0	0	6.7	6	6	3.4	2.6	3.4	3.4
P04792;C9J3N8	Heat shock protein beta-1	HSPB1	2	3	3	3	3	2	3	3	2	3	3	2	3	3	3	3	3	3	3	2	2	3	2	2	22.782	205	205;37	0	40.394	27.8	32.2	32.2	32.2	32.2	27.8	32.2	32.2	27.8	32.2	32.2	27.8	33.2	32.2	32.2	32.2	32.2	32.2
P04818;P04818-3;P04818-2	Thymidylate synthase	TYMS	1	3	2	0	0	1	1	2	0	1	0	1	0	1	1	0	1	0	1	1	2	1	1	1	35.716	313	313;230;279	0	10.163	3.8	10.5	8.9	0	0	5.1	3.8	8.9	0	3.8	0	5.1	0	3.8	5.1	0	5.1	0
P04843;B7Z4L4;F8WF32	Dolichyl-diphosphooligosaccharide--protein glycosyltransferase subunit 1	RPN1	13	15	15	13	14	12	14	14	4	4	5	13	8	8	9	8	11	10	13	14	14	12	11	12	68.569	607	607;435;121	0	115.5	37.6	41.2	41	39.2	38.1	33.1	40.9	38.1	11.7	9.4	11.2	36.4	20.8	20.8	28.5	22.7	30.8	29.3
P04844;P04844-2;Q5JYR3;H0Y5M1;Q5JYR4;Q5JYR7;F2Z3K5	Dolichyl-diphosphooligosaccharide--protein glycosyltransferase subunit 2	RPN2	3	5	6	4	6	6	6	6	3	1	1	3	3	4	7	4	4	4	4	3	5	4	6	6	69.283	631	631;615;138;147;167;345;162	0	66.752	7.3	11.7	13.2	9	13	13.2	13.2	13.2	6.2	3	3	7	6.2	8.1	14.6	8.1	8.4	9.7
P05023;P05023-4;P05023-3;P05023-2;P13637;M0R116;A0A0A0MT26;P13637-2;P13637-3;P50993;Q5TC02;Q5TC01;H0Y7C1;B1AKY9;P54707;Q13733;Q5TC05;P54707-2	Sodium/potassium-transporting ATPase subunit alpha-1	ATP1A1	10	10	8	9	11	9	9	10	4	3	3	9	4	4	8	2	11	8	7	10	11	8	9	11	112.89	1023	1023;1023;992;681;1013;983;1226;1024;1026;1020;106;144;714;1009;1039;1029;157;1045	0	148	15.1	15.1	11.9	13.4	13.9	11.5	13.2	14.4	7.4	3.8	3.8	11.3	5.2	5.2	12.2	2.6	12.4	10.3
P05026;P05026-2;V9GYR2	Sodium/potassium-transporting ATPase subunit beta-1	ATP1B1	1	0	0	0	1	0	0	0	1	1	1	0	1	1	1	2	0	2	1	1	0	1	1	1	35.061	303	303;301;130	0	7.5463	3.3	0	0	0	3.6	0	0	0	2.6	2.6	2.6	0	2.6	2.6	3.3	6.3	0	6.9
P05091;P05091-2	Aldehyde dehydrogenase, mitochondrial	ALDH2	1	0	0	1	0	0	0	0	0	0	0	0	0	0	0	0	0	0	0	0	0	0	0	0	56.381	517	517;470	0.00083056	3.1262	2.3	0	0	2.3	0	0	0	0	0	0	0	0	0	0	0	0	0	0
P05114;A6NL93;A6NEL0	Non-histone chromosomal protein HMG-14	HMGN1	0	0	0	0	1	0	0	0	0	0	0	0	0	0	0	0	0	0	0	0	1	1	0	0	10.659	100	100;90;116	0	9.171	0	0	0	0	13	0	0	0	0	0	0	0	0	0	0	0	0	0
P05141	ADP/ATP translocase 2;ADP/ATP translocase 2, N-terminally processed	SLC25A5	5	4	6	6	4	4	4	7	5	5	2	6	4	3	5	3	4	5	4	5	3	5	5	4	32.852	298	298	0	11.284	17.1	14.1	19.5	19.5	14.1	14.1	14.1	19.8	17.1	17.1	6.7	19.5	12.1	9.7	16.4	9.7	14.1	14.4
P05161;A0A096LNZ9;A0A096LPJ4	Ubiquitin-like protein ISG15	ISG15	0	0	0	0	0	0	0	0	1	0	1	1	1	1	0	1	0	0	0	0	0	0	0	0	17.887	165	165;144;157	0	10.045	0	0	0	0	0	0	0	0	8.5	0	8.5	8.5	8.5	8.5	0	8.5	0	0
P05166;E9PEC3;E7ETT4;E7EUY3;E7ETT1;E9PDR0;C9JQS9;E7EX59;P05166-2	Propionyl-CoA carboxylase beta chain, mitochondrial	PCCB	0	0	0	0	0	0	0	0	0	0	0	0	0	1	0	0	0	0	0	0	0	0	0	0	58.215	539	539;423;482;516;520;550;559;570;559	0.0093257	1.8354	0	0	0	0	0	0	0	0	0	0	0	0	0	2.2	0	0	0	0
P05198;H0YJS4;G3V4T5	Eukaryotic translation initiation factor 2 subunit 1	EIF2S1	3	3	3	3	4	4	4	4	2	2	1	4	1	2	4	2	3	3	4	4	2	3	3	3	36.112	315	315;252;273	0	10.903	10.2	10.2	10.2	18.1	21.6	21.6	21.6	21.6	14.6	14.6	3.2	21.6	3.2	14.6	21.6	6.7	10.2	18.1
P05204;Q15651;A0A087WZE9;Q15651-2	Non-histone chromosomal protein HMG-17;High mobility group nucleosome-binding domain-containing protein 3	HMGN2;HMGN3	2	0	1	1	1	1	1	1	1	0	0	1	0	0	1	1	1	1	1	1	0	1	0	1	9.3926	90	90;99;130;77	0.0041762	2.3029	12.2	0	10	10	10	10	10	10	10	0	0	10	0	0	10	10	10	10
P05362;K7EKL8	Intercellular adhesion molecule 1	ICAM1	0	0	0	0	0	0	1	1	0	0	0	0	0	0	0	0	0	0	0	0	0	0	0	0	57.825	532	532;180	0.003443	2.3698	0	0	0	0	0	0	1.9	1.9	0	0	0	0	0	0	0	0	0	0
P05386	60S acidic ribosomal protein P1	RPLP1	1	1	1	1	1	0	1	1	0	0	0	1	1	0	1	0	1	1	1	1	1	1	1	0	11.514	114	114	0	8.4286	14	14	14	14	14	0	14	14	0	0	0	14	14	0	14	0	14	14
P05387;H0YDD8	60S acidic ribosomal protein P2	RPLP2	4	4	3	3	3	3	3	3	3	4	4	3	3	4	3	3	4	3	3	3	3	3	3	3	11.665	115	115;92	0	135.91	53.9	53.9	53	53	53	53	53	53	53	71.3	71.3	53	53	71.3	53	53	60	53
P05388;F8VWS0;P05388-2;F8VU65;Q8NHW5;F8VPE8;G3V210;F8VW21;F8VZS0;F8VS58;F8VQY6;F8VRK7;F8VWV4;F8W1K8	60S acidic ribosomal protein P0;60S acidic ribosomal protein P0-like	RPLP0;RPLP0P6	6	7	6	7	7	6	6	6	6	6	6	6	7	6	7	7	7	7	7	7	7	6	7	7	34.273	317	317;281;255;247;317;153;166;244;246;121;142;156;111;107	0	138.11	26.5	36.3	26.5	36.3	28.7	26.5	26.5	26.5	26.5	26.5	26.5	26.5	30.3	26.5	28.7	28.7	28.7	28.7
P05455;E7ERC4;E9PGX9;E9PFL9	Lupus La protein	SSB	9	8	8	8	8	5	6	6	3	1	1	5	3	6	7	3	8	8	8	6	6	10	6	9	46.836	408	408;184;120;134	0	116.99	23	22.5	22.5	22.5	21.6	14.2	15.9	16.7	8.8	3.2	2.9	14.2	7.6	15.9	19.4	7.6	19.9	21.1
P05556;P05556-2;P05556-5;P05556-4;P05556-3;H7C4N8;E7EQW5	Integrin beta-1	ITGB1	5	6	5	4	4	6	5	5	1	1	1	6	2	1	6	2	5	4	6	6	5	5	6	5	88.414	798	798;789;801;819;825;108;163	0	49.274	6.3	7.5	6.5	5.3	5.1	7.9	6.5	7.8	1.4	1.4	1.4	7.9	2.6	1.4	7.9	2.6	6.6	5
P05783;F8VZY9	Keratin, type I cytoskeletal 18	KRT18	6	8	9	7	7	8	8	7	7	8	6	9	8	8	7	7	8	7	7	8	9	9	8	7	48.057	430	430;391	0	177.94	28.1	28.8	35.8	28.6	29.8	30	30	29.8	29.8	30	28.1	33.7	30	30	29.8	29.8	31.4	28.4
P05787;CON__P05787;P05787-2;F8W1U3;CON__H-INV:HIT000292931;F8VP67;F8VRG4;CON__Q9H552;CON__H-INV:HIT000016045;P14136;P14136-2;H0YIB2;K7EJU1;P14136-3;Q6KB66;Q6KB66-2;CON__REFSEQ:XP_092267;CON__Q6KB66-1;Q6KB66-3	Keratin, type II cytoskeletal 8	KRT8	20	19	18	18	17	17	18	19	16	15	14	15	18	17	17	17	19	18	19	17	16	17	15	18	53.704	483	483;483;511;289;443;113;177;499;99;432;438;35;248;431;452;422;213;452;487	0	194.54	47	45.5	45.5	45.5	44.9	46.4	45.5	47	39.1	35.2	35	42.4	45.5	41.2	44.9	41.2	47	45.5
P06132;H0Y5R6	Uroporphyrinogen decarboxylase	UROD	0	0	0	0	1	0	0	0	1	1	2	0	0	1	0	1	0	0	0	0	0	0	0	0	40.786	367	367;228	0.000516	5.557	0	0	0	0	3	0	0	0	4.9	3	7.9	0	0	3	0	3	0	0
P06454;P06454-2;B8ZZQ6;B8ZZA1;A0A087WUT1;B8ZZW7;H7C2N1	Prothymosin alpha;Prothymosin alpha, N-terminally processed;Thymosin alpha-1	PTMA	2	2	3	2	2	2	2	3	0	1	1	2	0	0	2	1	3	4	3	3	2	2	2	3	12.203	111	111;110;107;131;135;136;148	0	83.458	26.1	26.1	28.8	26.1	25.2	25.2	26.1	26.1	0	12.6	12.6	25.2	0	0	25.2	12.6	26.1	28.8
P06493;A0A024QZP7;P06493-2;E5RIU6;A0A087WZZ9	Cyclin-dependent kinase 1	CDK1;CDC2	4	5	4	5	4	4	5	5	3	2	4	3	4	4	4	4	4	5	5	4	4	3	3	3	34.095	297	297;297;240;189;224	0	32.282	19.2	22.9	19.5	23.2	20.5	15.8	23.2	23.2	16.2	8.8	19.9	16.5	19.9	19.9	20.5	19.9	20.5	23.6
P06576;F8W079;H0YH81;H0YI37;F8W0P7	ATP synthase subunit beta, mitochondrial;ATP synthase subunit beta	ATP5B	8	8	8	10	6	7	9	9	4	5	5	8	5	4	6	4	9	7	9	8	8	7	7	7	56.559	529	529;284;362;133;270	0	228.14	28.5	28.5	28.5	37.8	20	26.5	32.1	32.1	10.4	15.3	15.3	25.7	15.3	10.4	22.5	10.4	27.2	22.1
P06703;R4GN98	Protein S100-A6;Protein S100	S100A6	1	1	1	2	1	2	1	1	1	1	1	1	1	1	1	1	1	2	2	2	1	1	1	2	10.18	90	90;85	0	14.966	18.9	18.9	18.9	46.7	18.9	46.7	18.9	18.9	18.9	18.9	18.9	18.9	18.9	18.9	18.9	18.9	18.9	46.7
P06730;D6RBW1;P06730-3;P06730-2;H0Y8J7;D6RFJ3	Eukaryotic translation initiation factor 4E	EIF4E	1	1	1	1	1	1	1	1	1	0	0	1	1	1	0	0	2	1	2	2	2	1	2	0	25.097	217	217;245;237;248;155;42	0	9.9685	6.9	6.9	6.9	6.9	6.5	6.9	6.9	6.9	5.1	0	0	6.9	5.1	5.1	0	0	13.4	6.9
P06733;P06733-2;K7EM90	Alpha-enolase	ENO1	16	17	14	13	11	10	15	13	7	8	8	11	9	10	12	9	14	14	11	13	12	12	10	13	47.168	434	434;341;195	0	323.31	55.8	58.1	53	44.7	38.5	38.9	49.1	46.1	27.9	31.8	30	41	37.1	39.2	45.9	37.1	43.3	47
P06737;P06737-2	Glycogen phosphorylase, liver form	PYGL	0	0	0	0	0	1	0	0	0	0	0	0	0	0	0	0	0	0	0	0	0	0	0	0	97.147	847	847;813	0.005218	2.1709	0	0	0	0	0	1.1	0	0	0	0	0	0	0	0	0	0	0	0
P06744;A0A0A0MTS2;P06744-2;K7EQ48;K7ENA0;K7EPY4;K7EP41;K7ERC6;K7ERK8;K7ELR7	Glucose-6-phosphate isomerase	GPI	11	10	13	11	11	12	14	12	8	8	9	10	11	10	10	10	13	12	10	12	11	10	11	13	63.146	558	558;573;569;474;163;167;159;162;133;146	0	224.09	30.6	30.1	37.5	32.1	31.7	32.1	39.4	32.1	20.6	22.2	23.5	24.6	30.5	28.1	26.5	28.1	34.9	32.1
P06748;P06748-3;P06748-2;E5RI98;E5RGW4	Nucleophosmin	NPM1	9	5	7	6	5	4	5	6	3	5	3	6	4	3	6	3	6	6	7	8	5	5	6	6	32.575	294	294;259;265;111;59	0	94.373	33.7	24.8	29.6	27.2	27.2	19.7	29.3	29.6	21.8	27.2	21.8	29.9	19.4	16.3	29.9	16.3	29.6	29.9
P06753-2;Q5VU61;P06753-5;P06753-3;J3KN67;P06753-7;P06753-4;P06753-6;P06753;A0A087WWU8;Q5HYB6;U3KQK2;D6RFM2;D6R904	Tropomyosin alpha-3 chain	TPM3;DKFZp686J1372	6	6	6	4	3	2	5	6	0	0	0	3	0	0	2	1	7	5	5	6	1	2	4	4	29.032	248	248;223;248;247;285;158;247;248;285;227;232;111;49;95	0	29.079	28.6	28.6	28.6	21	10.1	6.9	22.2	21.4	0	0	0	10.1	0	0	6.9	4	25.4	18.1
P06756;P06756-3;P06756-2	Integrin alpha-V;Integrin alpha-V heavy chain;Integrin alpha-V light chain	ITGAV	0	0	0	1	0	0	0	0	0	0	0	0	0	0	0	2	0	0	0	0	0	0	0	0	116.04	1048	1048;1002;1012	0	20.66	0	0	0	1.3	0	0	0	0	0	0	0	0	0	0	0	2.3	0	0
P06865;H3BS10;H3BP20	Beta-hexosaminidase subunit alpha;Beta-hexosaminidase	HEXA	0	0	0	0	0	0	0	0	0	0	0	0	0	0	0	0	0	0	0	1	0	0	0	1	60.702	529	529;509;540	0.0011966	2.723	0	0	0	0	0	0	0	0	0	0	0	0	0	0	0	0	0	0
P07099;B1AQP9;B1AQP8	Epoxide hydrolase 1	EPHX1	1	1	2	1	0	2	1	0	2	0	0	1	3	2	0	2	1	2	2	0	1	0	2	1	52.948	455	455;161;136	0	16.56	1.8	1.8	3.7	1.8	0	3.7	1.8	0	8.1	0	0	2.6	10.8	8.1	0	6.2	1.8	7.9
P07108;P07108-5;B8ZWD1;A0A0A0MTI5;P07108-3;P07108-2;P07108-4;P07108-6	Acyl-CoA-binding protein	DBI	2	2	1	2	2	3	3	2	0	0	0	3	0	0	2	1	3	4	0	2	3	4	2	2	10.044	87	87;148;97;143;88;104;129;123	0	9.995	29.9	34.5	23	41.4	41.4	51.7	50.6	41.4	0	0	0	50.6	0	0	32.2	23	34.5	60.9
P07195;C9J7H8;A8MW50;F5H793	L-lactate dehydrogenase B chain	LDHB	10	9	10	9	11	9	9	7	6	7	8	11	7	7	9	7	10	11	9	9	10	10	10	10	36.638	334	334;137;232;102	0	204.09	34.4	28.4	34.4	28.4	38.6	32.6	34.1	29	22.5	26.9	29.6	38.6	25.1	25.1	30.2	25.1	29	39.2
P07197-2			0	0	0	0	0	1	1	0	0	0	0	0	1	1	1	1	0	0	0	0	1	1	0	0	59.467	540	540	0.00086618	3.4607	0	0	0	0	0	2.6	2.6	0	0	0	0	0	2.6	2.6	2.6	2.6	0	0
P07205	Phosphoglycerate kinase 2	PGK2	2	2	2	3	2	2	2	2	2	2	2	2	2	2	2	2	3	3	2	2	2	2	2	2	44.796	417	417	0.00054318	6.2941	6.7	6.7	6.7	10.6	6.7	6.7	6.7	6.7	6.7	6.7	6.7	6.7	6.7	6.7	6.7	6.7	10.6	10.6
P07237;H7BZ94;H0Y3Z3;I3L312;I3NI03;I3L0S0;I3L398;I3L3U6;I3L4M2;I3L3P5;I3L514;I3L1Y5	Protein disulfide-isomerase	P4HB	16	16	14	16	13	13	13	16	7	4	7	14	8	9	11	7	15	14	17	17	13	14	15	15	57.116	508	508;464;274;208;166;148;200;188;117;156;106;54	0	181.02	34.1	36.6	31.7	35	34.1	30.1	36	39.2	13	8.7	17.5	31.5	19.3	17.1	28	13.2	35	31.9
P07339;F8WD96;C9JH19;F8W787;H7C469	Cathepsin D;Cathepsin D light chain;Cathepsin D heavy chain	CTSD	0	1	0	0	1	0	1	1	1	1	1	1	1	1	0	2	0	1	1	1	0	1	1	1	44.552	412	412;276;299;199;262	0	17.724	0	2.7	0	0	2.7	0	2.7	7.5	2.7	2.7	2.7	2.7	2.7	2.7	0	5.1	0	2.7
P07355;P07355-2;A6NMY6;H0YN42;H0YMD0;H0YMU9;H0YM50;H0YKS4;H0YNP5;H0YKZ7;H0YLV6;H0YMT9;H0YKX9;H0YN28;H0YL33;H0YMW4;H0YMM1;H0YKL9;H0YNB8;H0YN52;H0YMD9;H0YKN4;H0YNA0;H0YKV8	Annexin A2;Putative annexin A2-like protein;Annexin	ANXA2;ANXA2P2	12	12	11	11	9	9	11	11	6	5	7	10	10	9	9	9	10	11	10	10	10	10	11	11	38.604	339	339;357;339;256;227;230;248;176;175;119;132;133;134;139;142;146;149;110;47;59;65;69;79;81	0	228.25	49.6	49.6	48.1	48.1	38.9	38.9	48.1	48.1	23.3	20.6	26.8	43.7	46	42.5	38.9	39.8	43.4	48.1
P07384;E9PL37;E9PRM1	Calpain-1 catalytic subunit	CAPN1	2	1	2	1	0	0	2	2	1	1	1	0	2	1	1	1	1	1	1	1	1	0	1	2	81.889	714	714;191;201	0	12.221	4.2	1.5	4.2	1.5	0	0	3.2	4.2	1.5	1.5	1.5	0	3.8	1.5	1.5	1.5	1.5	1.5
P07437;Q5JP53;Q5ST81	Tubulin beta chain	TUBB	5	5	5	5	5	5	5	5	3	3	3	5	5	3	5	4	5	5	5	5	5	5	5	5	49.67	444	444;426;372	0	237.06	23.4	23.4	23.4	23.4	23.4	23.4	23.4	23.4	11.5	11.5	11.5	23.4	18.5	11.5	23.4	14.6	23.4	23.4
P07602;C9JIZ6;P07602-2;P07602-3;Q5BJH1	Prosaposin;Saposin-A;Saposin-B-Val;Saposin-B;Saposin-C;Saposin-D	PSAP	4	3	1	1	3	2	3	3	1	2	2	4	2	2	2	2	2	3	3	3	3	2	3	3	58.112	524	524;527;526;527;240	0	29.821	6.1	5.9	2.1	2.1	6.7	4.2	5.9	5.9	2.1	4.2	4.2	8.4	4.2	3.8	4.2	3.8	4.2	5.9
P07686;Q5URX0;H0YA83;H0Y9B6	Beta-hexosaminidase subunit beta;Beta-hexosaminidase subunit beta chain B;Beta-hexosaminidase subunit beta chain A	HEXB	6	3	5	4	3	4	4	7	1	1	0	3	3	3	3	3	5	4	4	3	2	4	7	6	63.111	556	556;331;170;202	0	43.732	13.1	8.3	11.7	10.3	5.4	9.5	10.3	15.1	1.6	1.6	0	6.1	5.4	5.8	6.5	5.6	8.8	7.4
P07737;K7EJ44;I3L3D5;CON__P02584	Profilin-1	PFN1	6	6	7	6	5	6	7	7	5	5	5	6	5	6	5	6	6	6	6	7	5	6	5	5	15.054	140	140;104;165;140	0	38.968	49.3	54.3	55	43.6	48.6	54.3	55	55	42.9	42.9	42.9	54.3	43.6	43.6	42.9	43.6	43.6	43.6
P07741;H3BQB1;P07741-2;H3BQF1;H3BQZ9	Adenine phosphoribosyltransferase	APRT	0	2	2	2	3	1	1	1	1	1	1	2	1	1	1	1	2	1	2	2	2	2	2	2	19.608	180	180;162;134;149;153	0	27.227	0	16.1	16.1	16.1	20	8.9	7.2	7.2	8.9	8.9	8.9	16.1	8.9	8.9	8.9	8.9	16.1	8.9
P07814;V9GYZ6;V9GZ76	Bifunctional glutamate/proline--tRNA ligase;Glutamate--tRNA ligase;Proline--tRNA ligase	EPRS	27	23	24	19	20	21	25	24	6	2	4	18	8	7	21	8	23	23	29	21	20	16	24	21	170.59	1512	1512;968;194	0	317.55	25.7	21.8	24.5	18.9	19.9	19.4	25.4	26.2	4.4	1.4	2.5	16.8	7.6	6.7	19.6	7.7	21.7	20.4
P07900;P07900-2;G3V2J8;Q14568;Q58FG0;Q58FG1	Heat shock protein HSP 90-alpha	HSP90AA1	24	25	22	21	19	19	21	21	16	16	13	17	16	16	18	17	22	23	23	21	19	19	20	21	84.659	732	732;854;174;343;334;418	0	323.31	34.6	44	36.5	42.1	38.5	37.6	38.7	38.7	30.1	32.5	27	32	32.2	32.2	33.2	38.9	38.1	44.3
P07910;P07910-2;G3V576;G3V4W0;B4DY08;B2R5W2;G3V4C1;G3V2Q1;P07910-3;B2RXH8;P07910-4;G3V5V7;G3V2D6;A0A0G2JNQ3;G3V5X6;G3V3K6;G3V251;B4DSU6;G3V555;G3V575;G3V2H6;G3V4M8	Heterogeneous nuclear ribonucleoproteins C1/C2;Heterogeneous nuclear ribonucleoprotein C-like 2	HNRNPC;HNRNPCL2	5	6	7	6	4	3	5	9	3	4	4	5	6	7	3	6	8	8	6	5	3	3	6	7	33.67	306	306;293;231;262;288;290;292;305;226;293;250;180;214;293;117;121;126;147;175;187;54;66	0	44.929	22.9	30.4	30.4	30.4	15.7	13.4	17	29.7	13.1	13.4	13.4	16	16.7	17	9.2	16.7	30.4	30.4
P07951-2;CON__Q3SX28;Q5TCU3;P07951-3;P07951;Q5TCU8;K7ELJ3	Tropomyosin beta chain	TPM2	6	5	5	3	2	2	6	6	0	0	0	2	0	0	0	0	5	6	5	5	2	3	5	5	32.989	284	284;284;284;248;284;322;16	0	107.31	26.1	20.1	20.1	13	8.5	8.5	24.3	24.3	0	0	0	8.1	0	0	0	0	19.7	24.3
P07954-2;P07954	Fumarate hydratase, mitochondrial	FH	9	10	9	8	12	10	10	8	6	5	5	10	8	6	8	7	10	11	10	9	11	9	10	8	50.212	467	467;510	0	120.77	34	42.8	39	36.6	48.4	40.3	40.3	35.5	22.5	23.8	25.3	40.3	34.3	28.1	36.4	26.8	35.5	43.3
P08133;P08133-2;E5RK69;E7EMC6;E5RI05;E5RJF5;E5RK63;E5RFF0;E5RIU8;E5RJR0;H0YC77	Annexin A6;Annexin	ANXA6	7	6	6	7	8	6	6	5	5	3	4	6	5	6	4	4	8	7	6	7	6	5	6	5	75.872	673	673;641;460;330;129;130;150;156;95;110;91	0	63.431	17.8	17.7	17.1	19.5	22	16	17.1	14.4	8.5	5.1	7.4	15.8	8.5	12.3	10.7	7.4	19	20.1
P08195;F5GZS6	4F2 cell-surface antigen heavy chain	SLC3A2	13	12	13	12	10	10	10	12	7	6	9	11	7	7	11	6	12	12	11	12	10	12	11	10	67.993	630	630;599	0	319.08	33.5	29.8	36.2	31.7	23.5	23.5	23.5	31.7	15.4	13.7	20.6	26.2	15.4	18.3	27.1	13.7	31.6	31.7
P08195-2;P08195-3;J3KPF3;P08195-4;F5H0E2;H0YFS2;F5H867;F5GZI0;F5GZR9;H0YFX4	4F2 cell-surface antigen heavy chain	SLC3A2	13	12	13	12	10	10	10	12	7	6	9	11	7	7	11	6	13	12	11	12	10	13	11	10	57.944	529	529;568;631;661;145;247;135;175;47;122	0.0096394	1.8081	39.9	35.5	43.1	37.8	28	28	28	37.8	18.3	16.3	24.6	29.7	18.3	21.7	32.3	16.3	39.3	37.8
P08236;P08236-3;P08236-2	Beta-glucuronidase	GUSB	0	0	0	0	0	0	0	0	0	0	0	0	1	1	0	1	0	0	0	0	0	0	0	0	74.731	651	651;505;600	0.0019539	2.548	0	0	0	0	0	0	0	0	0	0	0	0	1.4	1.4	0	1.4	0	0
P08237;P08237-3;P08237-2;F8VP00;H0YIS9	ATP-dependent 6-phosphofructokinase, muscle type	PFKM	3	2	3	4	2	3	5	3	3	1	1	2	3	4	4	4	4	5	3	4	2	4	3	3	85.182	780	780;851;749;177;97	0	37.551	4.1	2.9	5.5	6.8	2.9	4.1	7.9	4.1	5.3	1.4	1.4	2.7	5.3	8.1	6.5	6.4	5.5	7.9
P08238;Q58FF7	Heat shock protein HSP 90-beta	HSP90AB1	21	18	18	17	18	16	18	18	15	13	11	15	14	13	16	11	20	17	16	16	17	16	17	20	83.263	724	724;597	0	247.54	33.7	37.7	37	35.8	39.1	32.7	37	36.2	31.2	31.9	26.2	31.5	30	29	36.6	23.9	39.5	31.6
P08240;P08240-2	Signal recognition particle receptor subunit alpha	SRPR	1	0	1	0	2	0	1	1	2	2	2	1	3	4	1	5	1	1	1	0	2	0	1	1	69.81	638	638;610	0	14.126	1.9	0	1.9	0	3.4	0	1.9	1.9	4.1	4.1	4.1	2	6	9.9	2	7.5	2	2
P08243;P08243-3;P08243-2;F8WEJ5;C9J057;C9JM09;C9JT45	Asparagine synthetase [glutamine-hydrolyzing]	ASNS	4	4	2	5	3	2	3	5	2	1	1	3	3	1	3	2	3	4	3	4	1	3	3	4	64.369	561	561;478;540;401;215;119;162	0	32.599	10	7.5	4.1	12.8	4.6	6.6	5.2	12.7	4.1	2	2	4.6	6.2	2.1	5.2	4.1	6.2	7.3
P08559;Q5JPU3;P08559-3;P08559-2;P08559-4	Pyruvate dehydrogenase E1 component subunit alpha, somatic form, mitochondrial	PDHA1	0	2	1	1	0	0	1	1	0	0	0	0	0	0	0	0	0	0	0	0	0	0	0	0	43.295	390	390;109;359;397;428	0.00055127	6.4946	0	5.9	2.1	3.8	0	0	2.1	2.1	0	0	0	0	0	0	0	0	0	0
P08574	Cytochrome c1, heme protein, mitochondrial	CYC1	2	1	1	1	0	2	2	2	0	0	0	0	1	1	0	1	1	2	2	1	0	2	2	0	35.422	325	325	0	12.039	9.5	2.2	7.4	2.2	0	9.5	9.5	9.5	0	0	0	0	2.2	2.2	0	2.2	2.2	9.5
P08579	U2 small nuclear ribonucleoprotein B	SNRPB2	2	2	3	1	1	2	3	2	2	1	1	0	3	2	1	3	3	3	2	2	0	3	3	3	25.486	225	225	0	13.299	13.3	12.4	16.9	8.9	14.7	23.6	16.9	8	12.4	8.9	8.9	0	16.9	13.3	14.7	16.9	12.9	16.9
P08581;P08581-2;P08581-3	Hepatocyte growth factor receptor	MET	0	0	0	0	0	0	0	0	2	1	1	0	2	2	0	2	0	0	0	0	0	0	0	0	155.54	1390	1390;1408;764	0.00052083	5.6895	0	0	0	0	0	0	0	0	1.7	0.9	0.9	0	1.7	1.7	0	1.7	0	0
P08621;P08621-2;M0QYR1;P08621-3;M0QX04;P08621-4	U1 small nuclear ribonucleoprotein 70 kDa	SNRNP70	4	4	4	5	1	4	5	5	1	0	0	2	3	2	5	4	4	4	4	5	2	3	3	5	51.556	437	437;428;94;166;33;341	0	23.723	12.8	12.8	12.8	14.6	3	13.3	14.6	14.6	2.7	0	0	6.6	8	4.6	14.9	11	11	11
P08670;B0YJC4;B0YJC5;Q5JVS8;P41219;H7C5W5;P41219-2;F8W835	Vimentin	VIM	11	14	12	13	14	13	11	13	8	7	8	14	13	14	13	12	12	13	13	12	14	14	13	13	53.651	466	466;431;228;173;470;200;471;207	0	165.46	36.7	52.4	44.6	52.1	56.7	46.6	36.7	48.5	27	22.1	26.4	54.1	52.4	56.7	50.2	44.6	47.9	52.1
P08708;P0CW22;H0YN88;A0A075B716;H0YN73;H3BNC9	40S ribosomal protein S17;40S ribosomal protein S17-like	RPS17;RPS17L	5	4	5	4	4	5	4	6	3	4	3	5	4	4	5	4	5	5	4	4	5	4	5	5	15.55	135	135;135;136;191;59;293	0	69.228	62.2	54.8	62.2	56.3	45.9	62.2	56.3	70.4	40	45.9	36.3	62.2	45.9	45.9	62.2	45.9	62.2	62.2
P08754;P63096;P04899;P04899-4;P09471;P63096-2;P04899-6;P04899-3;P04899-5;P04899-2;P09471-2;P19087;A8MTJ3;P11488;A0A087WTB6;H3BTM2;A0A087WZE5;C9JPP4	Guanine nucleotide-binding protein G(k) subunit alpha;Guanine nucleotide-binding protein G(i) subunit alpha-1;Guanine nucleotide-binding protein G(i) subunit alpha-2;Guanine nucleotide-binding protein G(o) subunit alpha	GNAI3;GNAI1;GNAI2;GNAO1	2	3	3	4	1	3	4	3	3	1	1	3	3	2	1	2	3	3	3	3	3	3	4	3	40.532	354	354;354;355;366;354;302;303;318;339;339;354;354;354;350;54;110;124;144	0	14.719	6.5	9.9	9.9	13.3	3.4	9.9	13.3	9.9	9.9	3.1	3.4	9.9	9.9	6.5	3.1	6.5	9.9	9.9
P08758;E9PHT9;D6RBL5;D6RBE9;D6RCN3	Annexin A5;Annexin	ANXA5	6	6	7	7	5	6	6	7	7	6	6	5	7	5	4	6	7	7	7	7	6	5	6	7	35.936	320	320;163;260;220;35	0	36.134	33.1	25.6	35.3	35.3	29.7	33.1	33.1	35.3	31.9	26.2	24.1	22.8	31.9	20.6	20.6	26.2	29.1	35.9
P08779;CON__P08779;K7ENW6	Keratin, type I cytoskeletal 16	KRT16	0	0	0	0	0	0	1	0	6	2	0	0	1	1	0	2	0	0	0	1	0	0	0	0	51.267	473	473;473;162	0.00048008	4.689	0	0	0	0	0	0	3.4	0	18.8	5.7	0	0	3.4	3.4	0	6.3	0	0
P08865;C9J9K3;A0A0C4DG17;C9JQR9;A6NE09	40S ribosomal protein SA	RPSA;RPSAP58	3	3	2	3	3	3	4	4	3	2	2	3	2	3	3	2	4	4	3	3	3	3	3	3	32.854	295	295;264;300;73;295	0	65.968	13.2	13.2	13.2	13.2	14.6	14.6	16.6	16.6	14.6	11.2	11.2	14.6	11.2	14.6	14.6	11.2	16.6	16.6
P08962;F8VV56;P08962-3;P08962-2;F8VNT9;F8W022;F8VWK8	CD63 antigen;Tetraspanin	CD63	1	0	0	1	1	1	0	1	2	2	2	1	2	2	1	2	1	1	1	1	1	1	0	1	25.636	238	238;145;156;215;133;215;217	0.00053362	6.0884	7.6	0	0	7.6	7.6	7.6	0	7.6	11.3	11.3	11.3	7.6	11.3	11.3	7.6	11.3	7.6	7.6
P09001;H0Y9G6;E7ETU7;E9PF06;D6RC14	39S ribosomal protein L3, mitochondrial	MRPL3	0	0	0	1	0	0	1	1	1	1	1	1	1	3	0	2	1	1	1	1	1	1	3	1	38.632	348	348;363;375;176;155	0	8.7341	0	0	0	5.2	0	0	6	5.2	6	6	3.2	3.2	3.2	12.6	0	9.2	6	6
P09012;M0R221;M0R2B8;M0QXK2;M0QZG7;M0R268;M0R0G9	U1 small nuclear ribonucleoprotein A	SNRPA	2	2	5	2	1	2	4	5	1	0	0	1	2	3	2	4	3	4	5	4	2	3	4	4	31.279	282	282;142;148;129;184;256;87	0	16.153	10.3	9.9	31.9	18.4	6.7	18.4	25.2	31.9	2.8	0	0	6.7	6.4	17.4	18.4	20.2	13.1	24.8
P09234;A0A0A0MRR7	U1 small nuclear ribonucleoprotein C	SNRPC	1	1	1	1	1	1	1	1	0	0	0	1	0	0	1	0	1	1	0	1	1	1	1	1	17.394	159	159;180	0	39.388	7.5	7.5	7.5	7.5	7.5	7.5	7.5	7.5	0	0	0	7.5	0	0	7.5	0	7.5	7.5
P09382	Galectin-1	LGALS1	3	3	3	3	2	2	2	3	2	2	2	2	3	2	2	2	2	2	2	3	2	2	3	3	14.716	135	135	0	16.504	26.7	26.7	26.7	26.7	20.7	20.7	20.7	26.7	20.7	20.7	20.7	20.7	26.7	20.7	20.7	20.7	20.7	20.7
P09429;Q5T7C4;B2RPK0;P23497	High mobility group protein B1;Putative high mobility group protein B1-like 1	HMGB1;HMGB1P1	6	4	5	4	5	5	6	5	3	2	2	4	5	5	5	4	8	8	7	8	5	5	5	5	24.893	215	215;158;211;879	0	49.472	26	21.9	21.9	21.9	22.3	22.3	23.3	23.3	12.6	12.1	12.1	21.9	17.2	17.2	22.3	13.5	29.3	30.7
P09493;P09493-3;Q6ZN40;P09493-9;P09493-8;P09493-7;P09493-6;P09493-4;P09493-10;P09493-2;H0YLS7;H0YKZ6;A0A087WTJ7;H0YKP3;H0YNC7;F5H7S3;H7BYY1;H0YK48;H0YL52;B7Z596;P09493-5	Tropomyosin alpha-1 chain	TPM1	1	2	0	1	0	0	0	0	0	0	0	0	0	0	0	0	1	1	2	1	0	0	1	0	32.708	284	284;284;326;284;284;284;284;284;284;228;40;70;106;157;223;245;248;248;265;275;245	0	17.825	5.3	10.6	0	5.3	0	0	0	0	0	0	0	0	0	0	0	0	5.3	5.3
P09496;P09496-2;P09496-4;P09496-3;C9J8P9;F8WF69;P09496-5	Clathrin light chain A	CLTA	1	2	3	2	2	1	2	2	0	0	0	1	0	0	2	0	1	1	1	0	1	2	1	2	27.076	248	248;218;230;236;196;260;166	0	106.33	6	11.3	18.5	13.3	13.3	6	13.3	13.3	0	0	0	6	0	0	13.3	0	5.2	6
P09497-2;P09497;D6RJD1	Clathrin light chain B	CLTB	0	1	1	0	2	1	1	1	0	0	0	1	0	0	2	0	1	1	1	1	1	1	1	1	23.181	211	211;229;125	0	7.1542	0	4.7	4.7	0	9.5	4.7	4.7	4.7	0	0	0	4.7	0	0	10.4	0	4.7	4.7
P09525;Q6P452;P09525-2	Annexin A4;Annexin	ANXA4	1	3	2	2	2	2	3	1	0	0	0	2	0	0	1	0	2	1	2	2	1	2	2	2	35.882	319	319;299;237	0	10.301	3.8	13.8	8.8	8.8	8.8	8.8	13.8	5	0	0	0	8.8	0	0	5	0	8.8	5
P09543;P09543-2;K7EN66;C9K0L8;K7ERZ0;K7ERC4	2,3-cyclic-nucleotide 3-phosphodiesterase	CNP	1	1	2	2	2	0	0	1	1	1	2	1	2	2	1	2	0	2	1	0	1	0	2	1	47.578	421	421;401;120;144;154;165	0	24.284	2.1	2.1	6.7	5.7	6.4	0	0	3.6	3.3	3.3	8.6	2.4	8.6	8.6	3.3	8.6	0	6.9
P09622;E9PEX6;P09622-2;P09622-3;F8WDM5;F2Z2E3	Dihydrolipoyl dehydrogenase, mitochondrial;Dihydrolipoyl dehydrogenase	DLD	2	3	6	5	3	3	5	5	3	2	2	3	3	4	4	2	6	6	9	2	3	4	4	4	54.177	509	509;486;410;461;114;115	0	50.608	5.9	11	15.3	13.2	8.3	8.1	11.8	14.7	5.9	6.1	6.1	8.3	7.7	9.6	11.8	6.1	14.7	15.3
P09651;F8W6I7;P09651-3;P09651-2;Q32P51;F8VZ49;F8VYN5;F8VTQ5;F8W646	Heterogeneous nuclear ribonucleoprotein A1;Heterogeneous nuclear ribonucleoprotein A1, N-terminally processed;Heterogeneous nuclear ribonucleoprotein A1-like 2	HNRNPA1;HNRNPA1L2	13	12	10	12	8	7	11	9	6	7	3	6	9	9	9	7	11	10	8	8	8	9	9	9	38.746	372	372;307;267;320;320;231;113;145;156	0	170.21	44.1	42.2	37.1	42.2	38.4	32.5	42.2	38.7	29	31.5	15.3	26.6	38.7	38.7	40.3	26.9	41.9	41.9
P09661;H0YMA0;H0YKK0;H0YLR3	U2 small nuclear ribonucleoprotein A	SNRPA1	2	2	1	1	3	2	3	2	2	2	2	1	1	1	2	1	3	3	3	3	1	3	2	2	28.415	255	255;142;154;89	0	38.363	11	11	4.7	6.3	20	11	21.6	11	16.1	10.2	10.2	4.7	5.9	5.9	11	5.9	15.7	15.7
P09669	Cytochrome c oxidase subunit 6C	COX6C	2	1	1	1	2	3	2	0	2	3	1	2	2	3	1	1	2	2	2	2	2	2	2	3	8.7813	75	75	0	8.8582	28	10.7	10.7	17.3	28	30.7	28	0	10.7	21.3	9.3	28	20	38.7	10.7	10.7	28	28
P09874;Q5VX84;Q5VX85	Poly [ADP-ribose] polymerase 1	PARP1	24	16	16	19	18	19	19	18	6	5	5	17	9	6	17	9	18	20	20	20	17	18	16	16	113.08	1014	1014;108;155	0	239.95	26.1	18.8	20.2	24.9	22.6	23	25.5	22.8	7.3	6.7	5.6	20.9	11.2	7.1	20.6	11.2	21.4	25.8
P09884;A0A087WU64;A6NMQ1	DNA polymerase alpha catalytic subunit;DNA polymerase	POLA1	1	1	1	2	0	1	0	1	4	3	1	1	2	1	0	3	2	2	1	2	2	0	1	0	165.91	1462	1462;1461;1468	0	40.121	1.7	0.7	1.7	2.4	0	1.7	0	1.7	3.2	2.4	0.9	0.8	1.9	0.9	0	2.3	1.5	2.5
P09960;P09960-4;P09960-3;P09960-2;B4DEH5	Leukotriene A-4 hydrolase	LTA4H	6	5	6	6	4	6	6	7	1	3	2	4	5	5	4	4	6	5	6	6	8	4	6	4	69.284	611	611;587;508;532;132	0	126.16	12.8	12.3	12.8	13.9	9.7	14.9	13.4	16.2	2.3	5.2	3.4	7.9	9.2	9.2	11	7.5	13.9	10.5
P09972;A8MVZ9;J3QKK1;C9J8F3;J3KSV6;J3QKP5	Fructose-bisphosphate aldolase C;Fructose-bisphosphate aldolase	ALDOC	2	1	1	2	0	1	2	1	2	2	1	1	2	1	1	1	0	0	0	0	1	1	1	1	39.455	364	364;336;122;149;175;180	0.00048123	4.7222	5.8	1.9	1.9	5.8	0	1.9	5.8	1.9	6	6	1.9	1.9	6	1.9	1.9	4.1	0	0
P0C0S5;Q71UI9;Q71UI9-3;Q71UI9-4;C9J386;C9J0D1;Q71UI9-2	Histone H2A.Z;Histone H2A.V;Histone H2A	H2AFZ;H2AFV	1	2	2	2	1	1	2	1	1	1	0	1	1	1	1	1	2	2	1	2	1	1	2	2	13.553	128	128;128;90;102;76;122;114	0.00056593	6.9364	10.9	28.1	28.1	28.1	10.9	10.9	28.1	10.9	10.9	10.9	0	10.9	10.9	10.9	10.9	10.9	28.1	28.1
P0CG47;P62979;P62987;M0R1V7;J3QS39;J3QTR3;F5H6Q2;F5GYU3;F5H2Z3;F5H265;B4DV12;F5H388;F5H747;F5GXK7;J3QKN0;Q5PY61;Q96C32;P0CG48;F5GZ39;M0R1M6;M0R2S1;J3QLP7;J3QRK5;J3QSA3;K7EMA8	Polyubiquitin-B;Ubiquitin;Ubiquitin-40S ribosomal protein S27a;Ubiquitin;40S ribosomal protein S27a;Ubiquitin-60S ribosomal protein L40;Ubiquitin;60S ribosomal protein L40;Polyubiquitin-C;Ubiquitin	UBB;RPS27A;UBA52;UBC;UBBP4	3	3	3	3	3	3	3	3	3	3	3	3	3	3	3	3	3	3	3	3	3	3	3	3	25.761	229	229;156;128;63;93;106;123;134;136;149;153;155;161;169;206;229;305;685;61;114;138;224;229;43;53	0	102.15	60.3	60.3	60.3	60.3	60.3	60.3	60.3	60.3	60.3	60.3	60.3	60.3	60.3	60.3	60.3	60.3	60.3	60.3
P10155;P10155-5;P10155-3;P10155-4;H0Y9N5;P10155-2;G5E9R9	60 kDa SS-A/Ro ribonucleoprotein	TROVE2	1	1	2	0	0	0	1	3	3	0	1	0	1	3	0	1	0	0	1	1	0	1	0	0	60.67	538	538;525;518;534;194;205;263	0	9.0188	3.7	3.7	3.7	0	0	0	2	5.4	5.4	0	2	0	2	5.4	0	2	0	0
P10412;P16402;Q02539;P22492	Histone H1.4;Histone H1.3	HIST1H1E;HIST1H1D	5	4	5	5	6	5	5	4	5	5	3	5	5	4	5	5	5	7	5	5	5	5	5	4	21.865	219	219;221;215;207	0	25.689	23.3	16	23.3	23.3	30.1	26	23.3	16	23.3	23.3	15.5	26	23.3	16	26.9	23.3	23.3	30.6
P10515;H0YDD4;E9PEJ4	Dihydrolipoyllysine-residue acetyltransferase component of pyruvate dehydrogenase complex, mitochondrial;Acetyltransferase component of pyruvate dehydrogenase complex	DLAT	2	2	2	2	5	5	2	2	2	3	2	4	2	3	3	2	4	4	4	4	3	3	3	4	68.996	647	647;479;542	0	27.063	5.7	5.4	5.7	3.7	13.1	13.1	5.7	3.7	4.5	5.9	4.3	9.7	3.7	5.9	7	2.9	10.4	10.4
P10599;P10599-2	Thioredoxin	TXN	4	3	3	4	3	2	2	2	3	3	3	3	2	2	4	2	3	4	4	4	3	3	2	4	11.737	105	105;85	0	25.107	40	31.4	31.4	40	29.5	21	21	21	29.5	29.5	29.5	29.5	21	21	38.1	21	29.5	38.1
P10606	Cytochrome c oxidase subunit 5B, mitochondrial	COX5B	2	2	2	2	2	2	2	2	1	2	2	2	1	1	2	1	2	2	2	1	2	2	1	2	13.696	129	129	0	18.547	22.5	22.5	22.5	22.5	22.5	22.5	22.5	22.5	14	22.5	22.5	22.5	14	14	22.5	14	22.5	22.5
P10619;X6R5C5;X6R8A1;P10619-2	Lysosomal protective protein;Lysosomal protective protein 32 kDa chain;Lysosomal protective protein 20 kDa chain;Carboxypeptidase	CTSA	0	1	0	2	0	1	0	1	0	0	0	1	2	1	1	1	1	1	1	1	0	0	2	0	54.465	480	480;481;498;463	0	8.5608	0	2.7	0	5	0	2.7	0	2.7	0	0	0	2.7	5	2.7	2.7	2.7	2.7	2.7
P10644;K7EPB2;P10644-2;K7EMU2;K7EMZ6;K7EM13;K7EIE5;K7EID3;K7EJ40;K7EK41;K7EPR5;K7EQK3;X6RAV4	cAMP-dependent protein kinase type I-alpha regulatory subunit;cAMP-dependent protein kinase type I-alpha regulatory subunit, N-terminally processed	PRKAR1A	4	1	2	2	2	1	2	2	1	1	1	1	2	2	0	2	3	1	3	2	2	2	2	0	42.981	381	381;297;337;113;131;153;157;168;182;204;46;65;124	0	10.906	13.9	5.2	6	7.6	7.3	2.1	8.1	7.3	2.1	2.1	2.1	2.1	5.8	5.8	0	5.8	11.3	3.7
P10768;X6RA14;U3KQT1;H7BZT7	S-formylglutathione hydrolase	ESD	2	2	2	1	3	1	1	1	2	1	1	2	1	1	1	1	2	2	1	2	3	2	1	2	31.462	282	282;253;120;230	0	29.84	7.4	7.4	7.4	4.3	12.8	4.3	4.3	4.3	8.2	5.3	5.3	7.4	5.3	5.3	4.3	5.3	7.1	7.4
P10809;E7ESH4;E7EXB4;C9JL25;P10809-2;C9JL19;C9JCQ4;C9J0S9	60 kDa heat shock protein, mitochondrial	HSPD1	26	22	25	24	22	20	21	23	12	12	13	19	12	13	20	10	22	23	23	21	20	18	22	20	61.054	573	573;234;221;175;158;83;94;58	0	323.31	60.4	47.8	64.2	60.4	58.1	50.1	56.4	61.4	29.7	28.3	30.2	48.9	30.5	32.8	52.9	23.2	54.1	59.2
P10909;H0YAS8;P10909-3;P10909-4;P10909-5;P10909-2	Clusterin;Clusterin beta chain;Clusterin alpha chain	CLU	0	1	1	1	0	1	1	1	0	0	0	0	0	0	1	0	1	0	0	0	0	0	0	0	52.494	449	449;140;274;416;460;501	0.0011952	2.703	0	4	4	4	0	4	4	4	0	0	0	0	0	0	4	0	4	0
P11021	78 kDa glucose-regulated protein	HSPA5	25	22	22	20	18	17	21	20	10	12	13	20	12	13	18	14	22	22	23	21	18	19	20	21	72.332	654	654	0	323.31	45.4	44.3	43.6	43	45.4	40.1	43	40.5	24.2	28.6	30.7	51.7	26.6	29.7	42	31.3	43	44.3
P11142;E9PKE3;E9PNE6;P11142-2;A8K7Q2;E9PN89;E9PLF4;E9PS65;E9PQK7;E9PK54;E9PPY6;E9PM13;P54652;E9PN25;E9PI65;P17066	Heat shock cognate 71 kDa protein	HSPA8	18	18	17	17	16	16	17	18	13	11	12	16	15	15	17	12	18	18	16	15	16	18	17	15	70.897	646	646;627;500;493;410;312;187;223;178;184;137;151;639;132;168;643	0	323.31	51.5	48.6	49.8	50	47.1	48.3	49.8	54.5	39.5	31.9	35.4	45.2	42.7	39.5	45	33.3	47.8	47.8
P11166	Solute carrier family 2, facilitated glucose transporter member 1	SLC2A1	1	1	3	3	1	2	2	2	2	0	0	2	1	2	3	2	3	3	3	2	3	2	3	3	54.083	492	492	0	19.936	3	3	10.4	10.4	3	7.3	7.3	7.3	7.3	0	0	7.3	3	7.3	10.4	6.1	10.4	10.4
P11172;P11172-3;E9PFD2;P11172-2;F2Z3P2;F2Z303;F8WDG4;P11172-4	Uridine 5-monophosphate synthase;Orotate phosphoribosyltransferase;Orotidine 5-phosphate decarboxylase	UMPS	3	4	4	5	3	4	3	4	1	1	1	1	1	1	4	1	4	4	3	4	4	2	3	4	52.221	480	480;388;342;302;57;66;142;205	0	43.814	7.1	11.2	11.2	15.6	8.1	11.7	9.8	9	6.7	6.7	6.7	1.5	6.7	6.7	11.2	6.7	11.2	9
P11177;P11177-3;P11177-2;F8WF02;C9J634	Pyruvate dehydrogenase E1 component subunit beta, mitochondrial	PDHB	3	2	2	2	3	2	3	4	0	0	0	1	0	1	2	1	2	3	2	2	2	1	2	2	39.233	359	359;341;341;251;350	0	20.238	10.6	7.5	7.5	7.5	9.5	7.5	9.5	12.5	0	0	0	4.5	0	2.2	7.5	3.1	6.4	9.5
P11182;Q5VVL7	Lipoamide acyltransferase component of branched-chain alpha-keto acid dehydrogenase complex, mitochondrial	DBT	0	0	0	0	0	0	0	2	3	1	2	0	3	2	0	1	1	0	1	0	0	0	0	0	53.486	482	482;320	0	11.994	0	0	0	0	0	0	0	5.6	6	1.9	3.7	0	6	3.7	0	1.9	2.3	0
P11216;H0Y4Z6	Glycogen phosphorylase, brain form	PYGB	0	0	0	0	1	1	0	2	0	0	0	1	0	0	1	1	1	1	1	2	1	1	1	1	96.695	843	843;245	0	16.172	0	0	0	0	1.5	1.5	0	3.4	0	0	0	1.5	0	0	1.5	2.4	1.5	1.5
P11233;H7C3P7	Ras-related protein Ral-A	RALA	1	1	1	1	1	2	1	0	0	0	0	1	0	0	2	0	1	1	2	1	2	0	1	0	23.567	206	206;164	0.00055006	6.4768	6.3	6.3	6.3	6.3	6.3	10.7	6.3	0	0	0	0	6.3	0	0	11.7	0	6.3	6.3
P11234;C9J6B1;C9JQB3;P11234-3;P11234-2;F8WEQ6;C9JPE8;C9JYR1	Ras-related protein Ral-B	RALB;RALA	1	0	1	1	0	0	0	1	0	0	0	0	0	0	1	0	0	0	2	0	1	0	1	1	23.408	206	206;167;171;227;228;46;101;112	1	-2	8.3	0	8.3	8.3	0	0	0	8.3	0	0	0	0	0	0	5.3	0	0	0
P11279;P11279-2	Lysosome-associated membrane glycoprotein 1	LAMP1	2	1	2	2	2	2	3	3	2	2	2	1	0	1	3	2	2	3	2	2	1	1	2	2	44.882	417	417;364	0	11.955	3.6	3.4	3.6	3.6	5.3	5.3	5.5	5.5	3.8	4.1	4.1	3.4	0	1.7	7	3.6	3.6	5.5
P11310;Q5T4U5;P11310-2;B7Z9I1;H0YDT5;E9PRX4;E9PJM9	Medium-chain specific acyl-CoA dehydrogenase, mitochondrial	ACADM	5	4	4	5	4	4	4	5	1	1	2	5	3	2	4	2	5	7	8	5	4	4	4	5	46.588	421	421;454;425;385;67;76;104	0	45	20.9	16.2	16.4	20.9	13.5	16.2	16.2	20.9	5.2	5.2	8.8	20.9	12.4	8.8	18.8	8.8	20.9	26.4
P11387	DNA topoisomerase 1	TOP1	5	4	5	4	3	6	3	5	1	2	2	3	5	3	4	3	5	5	4	2	4	4	3	2	90.725	765	765	0	51.869	9.9	6.5	8.1	6.7	4.7	9.7	5.1	8.8	0.9	3	4.2	5.2	7.6	5.1	6.7	5	7.8	8.9
P11388;P11388-2;P11388-3;P11388-4;J3KTB7	DNA topoisomerase 2-alpha	TOP2A	4	3	8	6	5	6	6	4	1	0	1	6	4	4	4	9	6	9	7	6	4	3	5	6	174.38	1531	1531;1557;1567;1612;147	0	72.039	3.8	2.7	6.8	5.3	4.6	5.5	5.7	3.9	1	0	1	5.5	3.7	3.7	3.1	8.6	5.6	7.9
P11413;P11413-3;P11413-2;E7EM57;E7EUI8;E9PD92	Glucose-6-phosphate 1-dehydrogenase	G6PD	3	5	3	3	4	2	3	4	3	3	3	5	3	3	3	4	5	4	4	5	5	4	5	4	59.256	515	515;545;561;320;339;256	0	32.158	11.7	15.1	11.7	11.7	13.4	7.6	11.7	13.8	9.1	7.4	9.1	11.1	7.4	7.4	9.7	9.5	16.3	13.8
P11441;Q5HY81	Ubiquitin-like protein 4A	UBL4A	1	0	0	0	0	1	0	0	1	1	1	0	0	0	0	0	0	0	0	0	1	0	1	0	17.776	157	157;180	0	12.124	6.4	0	0	0	0	15.9	0	0	15.9	15.9	15.9	0	0	0	0	0	0	0
P11498;E9PS68;E9PRE7;P11498-2	Pyruvate carboxylase, mitochondrial	PC	1	2	0	1	2	1	1	0	0	0	0	1	2	1	2	0	2	2	1	1	1	1	0	1	129.63	1178	1178;298;489;529	0	10.051	2	3.1	0	2	3.1	2	2	0	0	0	0	2	1.8	0.8	3.1	0	4	4
P11586;F5H2F4;V9GYY3	C-1-tetrahydrofolate synthase, cytoplasmic;Methylenetetrahydrofolate dehydrogenase;Methenyltetrahydrofolate cyclohydrolase;Formyltetrahydrofolate synthetase;C-1-tetrahydrofolate synthase, cytoplasmic, N-terminally processed	MTHFD1	12	10	12	13	11	9	13	11	3	2	4	9	4	5	11	7	13	12	14	14	9	9	13	14	101.56	935	935;1020;107	0	149.23	19.5	16.7	19.6	22.5	17.9	13.5	21.9	17.5	7.3	4.9	8.2	13.6	6.3	9.5	17.6	11.7	23	21
P11717;S4R328	Cation-independent mannose-6-phosphate receptor	IGF2R	1	0	1	0	0	0	1	1	2	2	1	0	3	4	0	1	0	0	0	0	0	0	0	1	274.37	2491	2491;185	0	9.8058	0.3	0	0.3	0	0	0	0.3	0.3	0.8	0.9	0.4	0	1.3	1.8	0	0.4	0	0
P11766;H0YAG8;D6RAY0;D6R9G2;D6RFE4	Alcohol dehydrogenase class-3	ADH5	4	4	3	2	4	3	2	4	4	3	3	4	6	6	2	3	4	4	3	4	4	3	3	3	39.724	374	374;262;56;95;115	0	62.54	10.7	12	11.5	7.8	13.9	11.5	7.8	13.9	11.8	9.4	9.6	13.9	18.4	18.4	7.8	9.4	13.6	13.6
P11802;F8VYH9;F8VTV8;F8VWX7;F8W1L8;F8VYY1;Q96BE9;F8VXD2;F8VZZ0;F8VZ51	Cyclin-dependent kinase 4	CDK4	0	1	0	0	1	0	1	1	1	0	0	1	0	1	0	1	1	0	0	0	0	1	2	0	33.729	303	303;170;201;203;115;74;111;132;186;208	0	11.547	0	4.3	0	0	6.9	0	6.9	6.9	4	0	0	6.9	0	4	0	4	6.9	0
P11908;P11908-2;A6NMS2;D3YTJ7	Ribose-phosphate pyrophosphokinase 2	PRPS2	2	3	1	2	2	0	2	1	0	0	0	0	0	0	1	0	2	3	1	2	1	0	1	2	34.769	318	318;321;147;200	0.00045147	3.9399	10.1	18.9	4.4	10.1	6.9	0	10.1	4.4	0	0	0	0	0	0	4.4	0	10.1	18.9
P11940;A0A087WTT1;E7EQV3;P11940-2;E7ERJ7;H0YAR2;Q9H361;H0YAP2;H0YBN4;H0YAS7;H0YB86;H0YAS6;H0YB75;Q4VXU2;H0YC10;Q96DU9;E5RGH3;E5RH24;E5RJB9;H0YAW6;Q4VXU2-2;Q96DU9-2	Polyadenylate-binding protein 1;Polyadenylate-binding protein;Polyadenylate-binding protein 3	PABPC1;PABPC3	12	13	12	12	12	13	12	13	5	6	1	12	7	6	12	6	15	13	13	13	12	10	13	12	70.67	636	636;522;591;547;604;284;631;131;175;136;165;169;183;614;42;382;108;118;129;187;330;350	0	158.89	25.3	27	25.6	25.3	24.7	26.4	24.7	27	11.6	13.7	1.6	25.8	14.6	14.2	25	13.5	30	25.9
P12004	Proliferating cell nuclear antigen	PCNA	4	4	3	2	4	3	2	3	2	1	2	4	2	2	2	3	3	3	3	3	4	3	2	3	28.768	261	261	0	58.95	21.8	21.8	18.8	13.8	20.3	16.9	13.8	16.9	13.8	5	8.4	20.3	13.8	13.8	11.9	17.2	16.9	16.9
P12074	Cytochrome c oxidase subunit 6A1, mitochondrial	COX6A1	0	0	0	0	0	0	0	0	0	0	0	0	1	1	0	1	0	0	0	0	0	0	1	0	12.155	109	109	0.0072939	1.9828	0	0	0	0	0	0	0	0	0	0	0	0	24.8	24.8	0	24.8	0	0
P12081;B4DDD8;P12081-4;B4E1C5;P12081-3;P12081-2;E7ETE2;B3KWE1;D6RF05;P49590;B4DQ67;REV__Q86YG4;P49590-2	Histidine--tRNA ligase, cytoplasmic	HARS	4	4	3	4	2	4	4	4	1	1	1	4	3	2	4	1	4	4	3	3	4	4	5	4	57.41	509	509;435;489;395;449;469;288;440;60;506;334;428;481	0	30.64	9.6	9.6	7.5	9.6	5.1	8.6	9.6	9.6	2.9	2.9	2.9	9.6	8.8	5.9	9.6	2.9	9.6	9.6
P12235;V9GYG0;Q9H0C2	ADP/ATP translocase 1	SLC25A4	4	3	4	3	2	2	3	5	2	2	2	3	4	3	5	2	3	3	3	4	4	4	3	3	33.064	298	298;208;315	0.00056721	6.9828	14.1	9.7	13.4	9.1	6.7	6.7	11.1	16.4	6.7	6.7	6.7	9.1	12.8	10.4	16.4	6.7	9.7	9.7
P12236	ADP/ATP translocase 3;ADP/ATP translocase 3, N-terminally processed	SLC25A6	6	6	7	7	5	4	6	6	4	4	3	5	6	5	6	5	5	4	5	5	5	7	4	7	32.866	298	298	0	23.332	17.4	17.4	19.8	19.8	16.8	14.1	17.4	19.5	14.1	14.1	11.1	16.4	19.1	16.8	19.1	16.8	17.1	14.1
P12268;H0Y4R1;E7ETK5	Inosine-5-monophosphate dehydrogenase 2	IMPDH2	7	9	10	9	5	9	10	9	2	2	3	8	5	5	9	4	8	10	9	8	6	7	5	7	55.804	514	514;470;279	0	108.33	22	29.8	30	29.8	11.7	23.2	32.3	29.4	8.6	8.6	10.9	23.7	17.3	17.3	28.8	14.6	25.1	31.3
P12270;P12270-2;Q5SWX9	Nucleoprotein TPR	TPR	11	14	13	17	11	9	13	13	0	0	1	10	0	0	12	0	12	11	15	10	11	8	12	11	267.29	2363	2363;726;150	0	209.34	7	8.9	8	11	6.6	4.9	7.7	7.7	0	0	1.1	6.4	0	0	6.3	0	6.5	6.5
P12277;G3V4N7;H0YJG0;P06732;G3V2I1;G3V461	Creatine kinase B-type	CKB	4	4	5	5	3	3	5	5	2	1	2	2	3	2	2	0	5	5	5	4	2	2	4	4	42.644	381	381;217;179;381;58;128	0	45.684	23.6	21	27	27	16.5	16.5	27	23.6	10.5	5	10.5	10.5	17.6	12.1	10.5	0	27	27
P12429;D6RA82;D6RFG5;D6RFJ9;D6RAZ8;D6RCA8	Annexin A3;Annexin	ANXA3	1	1	2	4	2	3	3	4	1	1	0	2	2	1	3	1	2	3	1	4	3	2	2	1	36.375	323	323;284;154;55;104;134	0	22.872	4.6	8.7	7.4	15.8	8.7	16.1	16.1	19.8	4	4	0	12.7	7.4	4	16.1	4	7.4	10.2
P12694;F5GXU9;M0R0C8;F5H5P2;P12694-2;H0YH31	2-oxoisovalerate dehydrogenase subunit alpha, mitochondrial	BCKDHA	0	0	0	0	0	0	0	0	1	0	0	1	0	0	0	1	0	0	0	0	0	0	0	0	50.47	445	445;328;403;479;448;211	0.0089863	1.8448	0	0	0	0	0	0	0	0	5.8	0	0	2.9	0	0	0	5.8	0	0
P12814;P12814-2;P12814-3;P12814-4;H9KV75;G3V2N5;G3V2W4;H7C5W8;G3V5M4;G3V2X9;H0YJ11;G3V2E8;H0YJW3;P35609;G3V380;P35609-2	Alpha-actinin-1	ACTN1	9	11	7	7	8	8	8	8	5	5	4	8	8	10	6	8	9	10	10	9	8	8	11	9	103.06	892	892;887;914;930;822;261;238;297;126;144;207;85;251;894;72;894	0	261.63	14.6	17.5	11.1	11	13.5	13.5	12.6	13.8	8.4	8.4	6.2	14	13.2	16	10.3	13.8	14.5	16.9
P12956;B1AHC9;P12956-2	X-ray repair cross-complementing protein 6	XRCC6	15	14	15	17	12	15	16	18	5	2	5	17	6	4	15	5	16	15	16	15	16	14	15	15	69.842	609	609;559;568	0	167.72	32	29.4	31.4	34.8	25.9	32	32.5	37.9	9.5	4.4	8.7	34.8	14.1	8.9	33	10.2	35.6	32.2
P13010;C9JZ81	X-ray repair cross-complementing protein 5	XRCC5	13	10	13	10	10	12	12	12	6	7	6	12	10	10	10	9	15	13	13	15	10	11	13	13	82.704	732	732;131	0	162.36	26	22.8	27.3	25	24.9	25.3	28	27.5	10.7	12.3	9.8	28	19.8	21.3	20.5	17.6	32.2	30.1
P13073;H3BPG0;H3BN72;H3BNV9;Q86WV2	Cytochrome c oxidase subunit 4 isoform 1, mitochondrial	COX4I1	4	4	4	4	4	2	3	3	3	2	2	3	3	3	4	2	2	2	3	3	4	4	2	3	19.576	169	169;108;126;139;83	0	26.188	33.7	30.8	37.3	30.8	30.8	10.7	24.9	16.6	18.3	14.2	14.2	26.6	18.3	22.5	30.8	14.2	10.7	20.7
P13473;P13473-2;H0YCG2;P13473-3	Lysosome-associated membrane glycoprotein 2	LAMP2	0	0	0	0	0	0	0	1	1	0	1	0	2	2	1	2	0	0	1	0	0	1	0	0	44.96	410	410;410;258;411	0.00044326	3.6888	0	0	0	0	0	0	0	2.2	2	0	2	0	4.1	4.1	2.2	4.1	0	0
P13489;H0YCR7	Ribonuclease inhibitor	RNH1	1	1	1	0	0	0	1	1	0	0	0	0	0	0	1	0	2	0	0	0	0	0	1	1	49.973	461	461;285	0.00048146	4.7314	2.6	2.6	2.6	0	0	0	2.6	2.6	0	0	0	0	0	0	2.6	0	4.6	0
P13498;H3BR52;H3BPX1;H3BNP7	Cytochrome b-245 light chain	CYBA	0	0	0	0	0	0	0	0	2	1	1	0	1	1	0	2	0	0	0	0	0	0	0	0	21.012	195	195;128;145;210	0.0015898	2.6849	0	0	0	0	0	0	0	0	9.7	6.2	6.2	0	6.2	6.2	0	9.7	0	0
P13639;M0R0I6	Elongation factor 2	EEF2	22	20	26	22	17	19	24	23	15	13	13	18	18	18	19	17	24	24	23	21	21	19	22	19	95.337	858	858;85	0	264.68	25.5	26.5	29.7	28.7	24.4	26.2	27.9	28.2	19.3	17.5	17.5	25.3	24.2	24	27.2	23.2	29.5	26.5
P13645;CON__P13645;Q7Z3Y7;CON__Q7Z3Y7;CON__P02535-1	Keratin, type I cytoskeletal 10	KRT10	0	0	0	0	0	0	3	0	4	5	4	0	3	4	1	4	0	0	1	3	0	0	2	0	58.826	584	584;593;464;486;570	0	167.29	0	0	0	0	0	0	6.7	0	9.6	12.7	9.9	0	8	9.6	2.4	9.6	0	0
P13647;CON__P13647;CON__Q5XQN5;H0YIN9;H0YI76	Keratin, type II cytoskeletal 5	KRT5	3	3	3	3	4	3	3	3	5	5	4	3	3	3	4	4	3	3	4	3	3	4	3	3	62.378	590	590;590;601;196;201	0.00056211	6.8022	4.2	4.2	4.2	4.2	4.2	4.2	4.2	4.2	7.6	8.5	5.9	3.9	4.2	4.2	4.2	5.9	4.2	4.2
P13667;C9JMN9	Protein disulfide-isomerase A4	PDIA4	23	19	22	23	20	20	15	17	2	1	3	20	4	5	18	5	21	25	24	19	20	20	17	17	72.932	645	645;163	0	295.69	44	36.4	39.5	41.7	42.9	44	31.9	34	5	1.6	8.2	42	8.8	12.2	38.6	12.6	43.1	51
P13674-2;P13674-3;P13674	Prolyl 4-hydroxylase subunit alpha-1	P4HA1	2	2	2	2	1	1	2	2	0	0	0	2	0	0	2	0	3	1	2	3	3	1	1	1	60.966	534	534;516;534	0	16.057	5.4	6.2	5.6	6.2	3.4	2.8	6.2	6.2	0	0	0	6	0	0	5.4	0	6.9	1.9
P13693;Q5W0H4;A0A0B4J2C3;J3KPG2;P13693-2;E9PJF7;H0YCX0;Q9HAU6	Translationally-controlled tumor protein	TPT1	3	3	3	3	5	3	4	5	2	2	1	1	3	2	3	3	4	3	3	5	3	3	4	4	19.595	172	172;188;197;160;138;162;77;139	0	14.67	21.5	21.5	21.5	21.5	31.4	20.9	27.3	28.5	10.5	10.5	6.4	11	16.3	12.2	21.5	16.3	27.3	21.5
P13797;A0A0A0MSQ0;P13797-2;P13797-3;U3KQI3;H7C4N2;P13796;F2Z2Z9;Q5TBN3	Plastin-3	PLS3	6	9	7	8	7	8	7	8	3	1	2	7	5	6	9	3	9	9	6	8	9	7	7	9	70.81	630	630;617;617;585;164;190;627;42;246	0	103.08	12.2	17.1	15.1	18.3	13.8	17	15.4	17.6	6.3	1.9	4.6	14	8.6	8.9	18.4	5.2	16.5	18.4
P13798;C9JIF9;C9JLK2;H7C393;H7C1U0	Acylamino-acid-releasing enzyme	APEH	2	1	3	2	0	0	1	1	0	0	0	1	0	0	0	0	3	2	3	2	0	1	0	2	81.224	732	732;737;232;284;308	0	7.8781	3.7	2.3	5.7	3.6	0	0	1.4	1.4	0	0	0	2.3	0	0	0	0	5.6	4.4
P13804;P13804-2;H0YK49;H0YL12;H0YNX6;H0YKF0;H0YLU7;H0YL83	Electron transfer flavoprotein subunit alpha, mitochondrial	ETFA	5	5	6	5	5	5	5	3	1	1	1	6	3	3	6	3	7	5	7	4	3	4	6	4	35.079	333	333;284;229;240;254;289;303;73	0	36.547	21.6	29.1	32.1	21.3	21.3	21.3	21.3	15.6	3.9	3.9	3.9	24.3	13.8	13.8	24.3	13.8	27.3	21.6
P13807;P13807-2	Glycogen [starch] synthase, muscle	GYS1	1	1	1	1	1	0	1	1	0	0	0	1	1	0	1	1	1	0	1	1	1	1	0	1	83.785	737	737;673	0	13.381	1.5	1.5	1.5	1.5	1.5	0	1.5	1.5	0	0	0	1.5	1.5	0	1.5	1.5	1.5	0
P13861;H7C330;P13861-2	cAMP-dependent protein kinase type II-alpha regulatory subunit	PRKAR2A	0	0	1	0	0	0	1	1	0	0	0	0	0	0	0	0	0	1	0	2	0	0	0	1	45.518	404	404;92;382	0.00049702	5.1144	0	0	3.2	0	0	0	3.2	3	0	0	0	0	0	0	0	0	0	3.2
P13929;E5RGZ4;P13929-3;P13929-2;K7EPM1;K7EKN2;E5RI09;E5RG95;K7EP84;E5RJH5	Beta-enolase;Enolase	ENO3	2	1	1	0	0	1	1	1	1	1	1	1	2	1	1	1	2	0	0	1	0	0	1	1	46.986	434	434;283;391;406;196;212;148;154;28;58	0	19.481	8.3	6	5.3	0	0	3	5.3	6	3.9	3.9	3.9	3.9	9.9	3.9	5.3	3.9	9	0
P13984	General transcription factor IIF subunit 2	GTF2F2	1	2	2	1	0	1	1	2	0	0	0	1	1	1	1	0	1	1	0	1	0	1	2	1	28.38	249	249	0	9.8372	4.8	8.8	8.8	4	0	4.8	4	13.7	0	0	0	4.8	12.9	12.9	4.8	0	3.6	12.9
P13987;E9PNW4;E9PR17	CD59 glycoprotein	CD59	1	1	1	0	1	1	1	1	1	1	0	1	1	1	1	1	1	1	0	1	1	1	1	1	14.177	128	128;108;130	0.0027058	2.4407	6.2	6.2	6.2	0	6.2	6.2	6.2	6.2	6.2	6.2	0	6.2	6.2	6.2	6.2	6.2	6.2	6.2
P13995;P13995-2;B9A062;B8ZZU9	Bifunctional methylenetetrahydrofolate dehydrogenase/cyclohydrolase, mitochondrial;NAD-dependent methylenetetrahydrofolate dehydrogenase;Methenyltetrahydrofolate cyclohydrolase	MTHFD2	2	4	4	6	2	3	3	5	2	1	1	4	2	1	4	1	4	3	2	4	2	2	3	4	37.895	350	350;248;222;267	0	38.165	8	16.3	16.3	25.7	6.9	12.6	12	19.4	5.7	2.6	2.6	19.4	5.7	3.1	13.7	3.1	15.7	10
P14174	Macrophage migration inhibitory factor	MIF	1	0	1	1	1	1	1	1	1	1	1	1	1	1	1	1	1	1	1	1	1	1	1	1	12.476	115	115	0.00051099	5.4432	9.6	0	9.6	9.6	9.6	9.6	9.6	9.6	9.6	9.6	9.6	9.6	9.6	9.6	9.6	9.6	9.6	9.6
P14324;P14324-2;A0A087X1D8;A0A087X090;A0A087WVN4	Farnesyl pyrophosphate synthase	FDPS	1	1	2	1	2	2	1	2	2	2	1	2	1	1	2	1	2	2	2	2	2	2	2	2	48.275	419	419;353;174;248;274	0	15.613	2.1	2.1	4.8	2.6	4.8	4.8	2.6	4.8	4.8	4.8	2.1	4.8	2.1	2.1	4.8	2.1	4.8	4.8
P14406;D6RIE3;D6RGV5;H0UI06	Cytochrome c oxidase subunit 7A2, mitochondrial	COX7A2	1	1	1	1	1	1	1	1	1	1	1	1	1	1	1	1	1	1	1	1	1	1	1	1	9.3959	83	83;91;103;115	0	30.118	15.7	15.7	15.7	15.7	15.7	15.7	15.7	15.7	15.7	15.7	15.7	15.7	15.7	15.7	15.7	15.7	15.7	15.7
P14550;V9GYG2;V9GYP9;Q5T621	Alcohol dehydrogenase [NADP(+)]	AKR1A1	3	5	3	4	3	3	3	5	2	0	0	3	1	1	4	2	4	3	3	3	3	2	4	4	36.573	325	325;119;140;147	0	16.94	10.5	16.6	10.5	12.9	10.5	9.2	10.5	19.4	5.5	0	0	11.1	3.1	2.5	14.2	5.5	12.9	9.2
P14618;P14618-2;H3BTN5;P14618-3;H3BQ34;B4DNK4;H3BT25;H3BUW1;H3BTJ2;H3BR70	Pyruvate kinase PKM;Pyruvate kinase	PKM	13	12	13	13	10	11	12	12	9	7	8	11	9	10	11	10	12	13	12	12	11	11	11	12	57.936	531	531;531;485;516;281;457;151;162;168;366	0	305.39	38.4	34.1	38.4	38.4	34.8	36.2	38.2	38.2	25	20.5	23.9	38	28.2	28.4	38	28.4	38.2	38.4
P14625;Q96GW1;H0YIV0;F8W026;Q58FF3	Endoplasmin	HSP90B1	20	21	22	19	19	17	19	20	13	11	11	17	13	13	16	11	21	21	21	17	21	18	22	21	92.468	803	803;315;147;49;399	0	323.31	32.5	40.8	42.7	35.9	35.2	30.5	32.6	35	23.3	18.9	17.6	32.3	24	24	29.5	19.3	32.9	37.9
P14635;E9PC90;P14635-2;D6RHI0;H0YA62	G2/mitotic-specific cyclin-B1	CCNB1	1	2	2	2	1	2	1	1	2	2	1	1	1	1	1	2	2	2	2	2	1	2	1	1	48.337	433	433;401;396;244;185	0	37.868	3.9	8.1	6.5	8.1	3.9	8.1	3.9	3.9	6	6	2.5	4.2	2.5	2.5	3.9	6	6.9	6.5
P14735;P14735-2;Q5T5N3	Insulin-degrading enzyme	IDE	4	4	2	3	3	4	4	5	4	3	3	1	4	4	3	3	3	4	5	4	2	2	4	3	117.97	1019	1019;464;257	0	33.369	6.5	6.2	2.8	4	3.3	5.2	4.9	6.1	4	3.1	2.9	1	3.9	4	3.3	2.7	3.3	5.7
P14866;M0QXS5;P14866-2;M0R076;B4DVF8;M0R1W6	Heterogeneous nuclear ribonucleoprotein L	HNRNPL	6	6	6	7	6	6	6	7	5	1	2	6	3	3	6	3	7	8	6	7	5	6	6	7	64.132	589	589;530;456;114;179;220	0	91.25	20.2	15.6	20.2	21.6	20.2	20.2	20.2	24.4	16.1	1.4	3.2	20.2	11.5	12.9	20.2	13.2	21.6	25.8
P14868;P14868-2;H7C278;C9JQM9;C9J7S3;C9JLC1;H7BZ35	Aspartate--tRNA ligase, cytoplasmic	DARS	1	0	3	1	0	0	1	1	3	1	1	3	4	4	1	5	1	1	1	2	0	1	3	0	57.136	501	501;401;179;135;176;182;188	0	108.3	3.8	0	9	3	0	0	3.8	3.8	8.4	2.8	2.8	7.6	12.2	12.2	3.8	14.6	3	3
P14923;C9J826;C9JK18;C9JKY1;C9JTX4;P35222;B4DGU4	Junction plakoglobin	JUP	1	2	1	3	2	2	2	4	2	2	2	1	3	3	3	2	2	2	1	1	2	1	1	1	81.744	745	745;277;296;298;235;781;774	0	26.698	3.4	5	3.4	6.6	5	5	5	7.8	3.5	3.5	3.5	1.6	4.8	4.8	6.2	3.5	5	5
P14927;B7Z2R2;P14927-2;E5RHG9	Cytochrome b-c1 complex subunit 7	UQCRB	3	3	4	3	4	3	4	3	1	1	1	4	1	2	4	1	3	3	3	3	4	4	4	3	13.53	111	111;161;140;76	0	40.341	33.3	33.3	42.3	33.3	42.3	33.3	42.3	33.3	9	9	9	42.3	9	16.2	42.3	9	33.3	33.3
P15121;E9PCX2;E9PEF9	Aldose reductase	AKR1B1	4	3	5	4	6	3	5	5	3	3	4	6	6	5	4	5	5	4	7	5	6	6	5	5	35.853	316	316;263;102	0	28.856	20.3	10.8	23.7	20.9	23.7	15.2	23.7	19.6	13.6	10.4	16.5	23.7	22.2	19	16.1	16.5	22.5	20.3
P15170;P15170-3;P15170-2;H3BR35;H3BSV8	Eukaryotic peptide chain release factor GTP-binding subunit ERF3A	GSPT1	9	7	11	12	10	9	11	12	4	4	3	7	6	6	9	6	11	8	10	6	11	7	8	9	55.755	499	499;637;636;475;199	0	77.08	19.4	18.4	33.3	34.1	27.9	23.2	30.5	35.3	8.4	11.2	6.8	17.6	15.4	15.4	23	15.4	27.3	18.4
P15291;P15291-2	Beta-1,4-galactosyltransferase 1;Lactose synthase A protein;N-acetyllactosamine synthase;Beta-N-acetylglucosaminylglycopeptide beta-1,4-galactosyltransferase;Beta-N-acetylglucosaminyl-glycolipid beta-1,4-galactosyltransferase;Processed beta-1,4-galactosyltransferase 1	B4GALT1	1	1	1	1	1	1	1	1	0	0	0	1	0	0	1	1	0	0	0	0	0	1	0	0	43.92	398	398;385	0.00085874	3.3763	2.8	2.8	2.8	2.8	2.8	2.8	2.8	2.8	0	0	0	2.8	0	0	2.8	2.8	0	0
P15311;E7EQR4;E9PNP4	Ezrin	EZR	11	18	15	11	11	12	15	15	2	4	3	10	5	4	11	5	11	14	15	14	9	11	17	14	69.412	586	586;586;52	0	187.21	29.5	40.4	35.8	27	27.1	29.7	35.5	34.5	4.6	7.2	7	24.9	12.8	11.3	27.8	13	22.4	31.9
P15374;A0A087WTB8;Q5TBK7	Ubiquitin carboxyl-terminal hydrolase isozyme L3;Ubiquitin carboxyl-terminal hydrolase	UCHL3	1	2	2	1	0	0	2	1	0	0	0	0	0	0	0	1	1	0	1	0	0	0	1	0	26.182	230	230;194;228	0	12.682	6.1	15.2	15.2	6.1	0	0	13.9	9.1	0	0	0	0	0	0	0	4.8	4.8	0
P15559;B4DLR8;H3BNV2;P15559-3;P15559-2;H3BRK3	NAD(P)H dehydrogenase [quinone] 1	NQO1	3	4	5	6	4	4	4	3	0	1	0	3	2	0	3	0	5	5	4	4	4	4	4	4	30.867	274	274;202;253;236;240;269	0	49.504	15.3	19	23	23.4	22.3	22.3	22.3	18.2	0	4	0	16.4	8.8	0	18.2	0	23	23
P15586;H0YFA9;H7C3P4;F6S8M0;P15586-2;F5H4C6	N-acetylglucosamine-6-sulfatase	GNS	1	0	0	0	0	0	0	0	0	0	0	0	0	0	2	0	1	2	2	0	1	0	0	0	62.081	552	552;303;496;584;532;248	0.00044763	3.8147	2.5	0	0	0	0	0	0	0	0	0	0	0	0	0	4.2	0	1.6	4.2
P15880;H0YEN5;E9PQD7;E9PPT0;E9PMM9;I3L404;H3BNG3;E9PM36;H0YE27	40S ribosomal protein S2	RPS2	4	6	5	5	8	8	8	8	7	6	6	7	7	7	8	6	6	7	6	7	8	7	6	7	31.324	293	293;195;235;197;218;155;44;209;63	0	225.03	17.1	25.9	21.5	21.5	36.5	36.5	36.5	36.5	32.1	27.3	27.3	31.7	32.1	31.7	36.5	27.3	24.9	30.7
P15924;P15924-3;P15924-2	Desmoplakin	DSP	24	28	21	28	19	22	27	24	11	2	2	16	6	8	17	5	21	20	22	24	21	19	28	25	331.77	2871	2871;2428;2272	0	323.31	12.7	15.4	11.5	16.6	10.4	11.1	14.7	13.4	5.3	1	1	7.9	2.7	3.5	8.3	2.4	10.8	11.5
P15927;Q5TEJ7;P15927-2;P15927-3	Replication protein A 32 kDa subunit	RPA2	0	0	0	0	1	1	0	0	1	1	0	0	1	0	1	0	1	0	2	1	1	0	1	0	29.247	270	270;179;278;358	0.0030852	2.428	0	0	0	0	3	3	0	0	3	3	0	0	4.1	0	3	0	3	0
P16070;H0YE40;H0YD13;H0Y2P0;P16070-18;P16070-12;P16070-14;P16070-13;P16070-11;P16070-10;P16070-16;P16070-8;P16070-17;P16070-6;P16070-4;P16070-3;P16070-7;P16070-5	CD44 antigen	CD44	2	2	1	1	1	1	2	2	0	0	0	1	0	0	2	0	2	2	1	1	2	2	1	1	81.537	742	742;82;206;287;340;361;396;425;429;493;668;674;691;699;699;711;713;734	0	11.192	4.6	4.6	1.3	3.2	1.3	1.3	4.6	4.6	0	0	0	1.3	0	0	4.6	0	4.6	4.6
P16083;Q5TD07;Q5TD05	Ribosyldihydronicotinamide dehydrogenase [quinone]	NQO2	2	2	2	2	2	1	2	2	1	1	1	1	1	1	2	1	1	2	2	2	3	2	2	2	25.918	231	231;193;139	0	30.993	18.2	18.2	15.6	15.6	18.2	8.2	15.6	15.6	8.2	8.2	8.2	8.2	8.2	8.2	18.2	8.2	8.2	18.2
P16104;Q96QV6	Histone H2AX;Histone H2A type 1-A	H2AFX;HIST1H2AA	0	1	1	1	1	2	1	1	1	1	0	1	1	1	1	1	1	1	1	1	1	1	1	1	15.144	143	143;131	0	13.822	0	14	14	14	14	30.1	14	14	14	14	0	14	14	14	14	14	14	14
P16152;E9PQ63;A8MTM1;P16152-2	Carbonyl reductase [NADPH] 1	CBR1	6	5	6	5	5	5	5	6	2	2	2	5	3	4	6	4	4	5	5	6	4	5	6	3	30.375	277	277;178;222;173	0	122.74	38.3	32.5	38.3	32.5	32.5	32.5	32.1	38.3	10.5	10.5	17	32.5	21.3	27.1	38.3	26.4	27.4	32.5
P16278;P16278-3;C9J539;E7EQ29;P16278-2	Beta-galactosidase	GLB1	0	0	0	1	0	0	0	0	1	0	1	0	1	0	0	0	0	0	0	0	0	0	0	0	76.074	677	677;647;114;546;546	0.0041793	2.3129	0	0	0	1.2	0	0	0	0	1.6	0	1.6	0	1.6	0	0	0	0	0
P16401	Histone H1.5	HIST1H1B	3	3	3	3	6	4	3	4	3	3	3	5	3	3	4	3	3	6	3	6	5	5	5	4	22.58	226	226	0	44.956	17.3	17.3	17.3	17.3	29.2	20.4	17.3	22.1	17.3	17.3	17.3	25.2	17.3	17.3	21.2	17.3	17.3	29.2
P16403	Histone H1.2	HIST1H1C	5	5	5	5	6	5	5	5	5	5	4	5	5	5	5	5	5	7	5	6	5	5	5	4	21.364	213	213	0.00055648	6.6176	23.9	23.9	23.9	23.9	31	26.8	23.9	23.9	23.9	23.9	23.5	26.8	23.9	23.9	27.7	23.9	23.9	31.5
P16435;H0Y4R2;E7EMD0;E7EWU0;C9JU80	NADPH--cytochrome P450 reductase	POR	8	10	10	11	6	5	8	9	4	2	2	7	5	5	7	5	7	10	7	10	6	7	9	8	76.689	677	677;725;418;101;108	0	67.489	17	19.6	21.1	22.6	13	11.7	17	18.2	8.4	3.5	2.4	15.2	9.9	12.3	13.3	9.7	15.5	21.7
P16520;F5H8J8;F5H100;F5H0S8;E9PCP0;P16520-2	Guanine nucleotide-binding protein G(I)/G(S)/G(T) subunit beta-3	GNB3	0	0	0	0	0	0	0	0	1	1	0	0	1	1	0	1	0	0	0	0	0	0	0	0	37.221	340	340;232;232;265;339;297	0.0066176	2.0462	0	0	0	0	0	0	0	0	2.9	2.9	0	0	2.9	2.9	0	2.9	0	0
P16615;P16615-5;P16615-2;P16615-3;P16615-4;H7C5W9;O14983;O14983-3;O14983-2;Q93084;Q93084-2;Q93084-4;Q93084-3;Q93084-7;Q93084-6;Q93084-5;A0A0C4DH86;J3QSY6	Sarcoplasmic/endoplasmic reticulum calcium ATPase 2	ATP2A2	6	6	8	7	12	7	6	9	4	6	6	9	5	7	7	4	6	9	8	8	9	11	5	7	114.76	1042	1042;997;997;999;1015;933;1001;869;994;1043;999;998;1029;1033;1044;1052;46;50	0	138.62	8.8	9.2	11.7	10.3	16.7	10.1	8.7	13.7	5.4	7.6	7.1	12	6	9.5	10.1	5.4	9.2	13.6
P16930;H0YLC7;P16930-2	Fumarylacetoacetase	FAH	0	0	0	1	0	1	0	0	1	1	1	0	1	0	0	1	0	0	0	0	0	0	0	0	46.374	419	419;161;349	0	9.5626	0	0	0	2.4	0	2.9	0	0	5.3	5.3	5.3	0	5.3	0	0	5.3	0	0
P16949;A2A2D0;P16949-2	Stathmin	STMN1	1	3	3	2	2	4	3	3	2	1	0	4	1	1	3	1	3	3	3	3	1	3	3	3	17.302	149	149;86;174	0	12.525	8.1	24.8	24.8	18.8	13.4	30.2	24.8	24.8	18.8	8.1	0	30.2	10.7	10.7	19.5	10.7	22.1	24.8
P16989;P16989-2;P16989-3;Q9Y2T7	Y-box-binding protein 3	YBX3	4	3	3	3	3	3	3	2	3	2	2	2	3	3	2	3	4	4	2	2	2	2	3	2	40.089	372	372;303;342;364	0	25.47	22.6	8.6	8.6	8.6	16.9	13.4	16.9	8.3	16.9	8.3	8.3	8.3	16.9	16.9	8.3	16.9	22	17.2
P17096;P17096-3;P17096-2	High mobility group protein HMG-I/HMG-Y	HMGA1	2	1	2	2	1	2	2	2	2	2	1	2	1	1	2	2	2	1	2	2	2	2	0	0	11.676	107	107;179;96	0.00050839	5.3763	22.4	8.4	22.4	22.4	14	22.4	22.4	22.4	22.4	22.4	14	22.4	14	14	22.4	22.4	22.4	14
P17174;P17174-2	Aspartate aminotransferase, cytoplasmic	GOT1	2	4	3	4	2	2	3	5	3	2	2	1	3	3	2	5	0	2	1	4	3	4	5	5	46.247	413	413;392	0	61.903	8.2	17.2	11.4	15.5	9.4	9.7	12.3	21.3	13.3	7.7	7.7	5.8	11.9	11.9	8.7	23.2	0	7.3
P17213;H0Y738	Bactericidal permeability-increasing protein	BPI	0	1	1	0	1	1	1	1	1	0	1	1	1	1	1	1	1	1	1	1	1	1	1	1	53.899	487	487;286	0.0076087	1.9364	0	1.8	1.8	0	1.8	1.8	1.8	1.8	1.8	0	1.8	1.8	1.8	1.8	1.8	1.8	1.8	1.8
P17480;P17480-2;E9PKP7	Nucleolar transcription factor 1	UBTF	1	1	2	0	1	0	0	0	0	0	0	1	0	0	1	0	0	0	0	0	1	2	0	1	89.405	764	764;727;745	0	8.1197	2.1	2.1	2.7	0	2.1	0	0	0	0	0	0	1.3	0	0	2.1	0	0	0
P17655;P17655-2	Calpain-2 catalytic subunit	CAPN2	2	1	1	0	0	1	1	1	1	1	1	0	1	0	1	0	0	1	0	0	0	0	0	1	79.994	700	700;622	0	11.427	3.4	4.1	4.1	0	0	4.1	4.1	4.1	1.1	2.4	2.4	0	1.1	0	4.1	0	0	4.1
P17812;P17812-2	CTP synthase 1	CTPS1	4	4	5	4	3	3	4	5	4	2	2	3	4	5	3	4	5	4	4	5	4	4	5	4	66.69	591	591;360	0	29.514	10.3	9.8	11.7	10.3	8.6	8.3	9.6	12.4	10.5	4.4	4.4	8	8	12.2	8.6	10.3	12.4	7.4
P17844;J3KTA4;P17844-2;J3QSF1;X6RLV5;J3QR02;J3KRX8;J3KRZ1;J3QRQ7	Probable ATP-dependent RNA helicase DDX5	DDX5	9	9	9	9	7	7	10	10	3	4	2	7	4	4	5	3	9	9	8	7	7	6	7	7	69.147	614	614;614;535;153;96;99;120;166;212	0	104.2	21.7	21.7	18.4	21.5	17.8	17.1	22.8	20.7	8.1	10.6	6.4	17.1	10.6	10.6	12.2	8.3	21.2	23.3
P17858;P17858-2	ATP-dependent 6-phosphofructokinase, liver type	PFKL	0	0	1	1	2	2	2	0	1	3	0	1	1	2	2	3	1	2	4	2	2	1	2	2	85.018	780	780;827	0	11.821	0	0	1.4	1.4	3.1	3.1	3.1	0	1	2.9	0	1.7	1	1.9	3.1	3.6	1.7	2.8
P17931;G3V3R6	Galectin-3;Galectin	LGALS3	1	3	3	2	2	3	2	2	2	1	1	2	3	3	2	2	2	3	3	3	2	2	3	2	26.152	250	250;233	0	9.7485	4.4	20	20	10.8	10.8	18.8	10.8	10.8	12.4	4.4	4.4	10.8	18.8	18.8	10.8	12.4	10.8	18.8
P17987;E7ERF2;E7EQR6;F5H282;F5H726;F5GZI8;F5H676;F5H136;F5GZ03;F5GYL4	T-complex protein 1 subunit alpha	TCP1	10	11	9	10	9	9	8	9	6	4	4	8	6	6	10	6	10	10	9	10	8	9	11	9	60.343	556	556;433;401;332;91;100;111;136;221;65	0	179.24	25.5	31.5	22.5	28.2	23	22.5	20.5	26.4	14.4	9.5	9.4	23.9	14.9	14.4	25.7	14.4	28.4	28.2
P18077;C9K025;F8WBS5;F8WB72	60S ribosomal protein L35a	RPL35A	3	3	3	2	3	4	4	4	4	4	4	4	6	4	4	4	3	3	4	5	4	4	5	4	12.538	110	110;94;55;57	0	13.229	28.2	28.2	28.2	13.6	28.2	34.5	34.5	34.5	40	40	34.5	34.5	53.6	34.5	34.5	45.5	28.2	28.2
P18084;H7C4W1;H7C5U2	Integrin beta-5;Integrin beta	ITGB5	0	0	0	0	0	0	0	0	1	1	0	0	1	1	0	0	0	0	0	0	1	0	0	0	88.053	799	799;263;401	0.00047893	4.6568	0	0	0	0	0	0	0	0	1.6	1.6	0	0	1.6	1.6	0	0	0	0
P18085;C9JPM4;P84085;C9J1Z8;C9JAK5;F8WDB3;U3KQF2	ADP-ribosylation factor 4;ADP-ribosylation factor 5	ARF4;ARF5	0	0	2	1	0	0	2	1	1	0	0	1	3	1	0	2	0	0	0	1	1	1	1	0	20.511	180	180;127;180;150;153;59;71	0	9.6229	0	0	25	8.3	0	0	25	16.7	7.8	0	0	16.7	27.8	7.8	0	16.1	0	0
P18124;A8MUD9;C9JZ88;C9JIJ5	60S ribosomal protein L7	RPL7	7	6	6	7	5	7	6	6	6	3	5	5	6	8	7	6	9	9	5	7	7	6	8	7	29.225	248	248;208;88;99	0	40.033	31	29.8	30.6	39.9	19.4	34.3	36.7	30.2	25	10.9	21.4	19.4	25	37.5	31	25	40.3	44.4
P18206;P18206-2;Q5JQ13;P18206-3	Vinculin	VCL	16	12	17	15	18	17	12	17	8	6	6	18	10	11	18	10	16	18	16	18	16	17	17	14	123.8	1134	1134;1066;806;222	0	246.78	19.5	16.8	23.7	19.2	19.6	18.6	13.1	22.2	10	6.5	6.5	19.5	13.8	14.1	21	13.1	20.1	19.7
P18583;P18583-3;P18583-5;P18583-2;P18583-10;P18583-4;P18583-7;P18583-9;P18583-6;H7C2G8;J3QSZ5;H7C1M2;P18583-8	Protein SON	SON	1	1	1	1	2	1	1	1	0	0	0	0	0	0	1	0	2	2	1	1	1	0	1	2	263.83	2426	2426;2303;2459;2140;2282;2325;2386;2466;2108;343;454;1454;699	0	11.403	0.7	0.7	0.7	0.7	1.2	0.7	0.7	0.7	0	0	0	0	0	0	0.7	0	1.2	1.2
P18615;P18615-4;P18615-3	Negative elongation factor E	NELFE	0	0	0	0	0	0	0	1	0	0	0	0	0	0	0	0	0	0	0	0	0	0	0	0	43.239	380	380;350;387	0.0012371	3.0734	0	0	0	0	0	0	0	3.4	0	0	0	0	0	0	0	0	0	0
P18621;A0A087WXM6;J3QQT2;J3KRX5;A0A0A6YYL6;P18621-3;J3QLC8;J3KRB3;A0A087WWH0;J3QS96;A0A0A0MRF8;P18621-2;A0A087WY81;J3KSJ0	60S ribosomal protein L17	RPL17;RPL17-C18orf32	4	5	7	5	7	6	7	7	6	5	4	7	7	7	6	6	6	7	6	7	6	6	6	6	21.397	184	184;169;171;174;228;228;174;129;132;138;190;146;98;56	0	112.47	28.3	34.2	40.2	34.2	44.6	39.7	40.2	40.2	39.7	34.2	26.6	44.6	45.7	45.7	39.7	40.2	39.7	40.2
P18669;P15259;Q8N0Y7	Phosphoglycerate mutase 1	PGAM1	5	7	7	5	4	4	6	5	2	1	2	3	3	3	3	2	6	5	5	4	4	4	5	5	28.804	254	254;253;254	0	65.388	18.9	44.5	47.2	29.9	29.5	32.3	46.1	42.1	15	5.1	15	16.5	21.3	21.3	18.9	15	39.8	32.7
P18754;P18754-2;C9JW69;C9JRH2;C9JMJ4;C9J3R0;C9JQZ4;M0R1Q8	Regulator of chromosome condensation	RCC1	2	2	2	2	1	1	2	2	1	1	1	1	0	0	2	0	2	2	2	1	1	1	2	2	44.969	421	421;452;372;230;272;273;283;148	0	17.709	8.6	8.6	8.6	8.6	3.6	3.6	8.6	8.6	2.6	2.6	2.6	3.6	0	0	8.6	0	8.6	8.6
P18858;M0R0Q7;P18858-2;P18858-3;F5GZ28;B4E135	DNA ligase 1;DNA ligase	LIG1	0	0	0	0	0	0	1	1	0	0	0	0	1	1	1	1	0	0	0	0	0	0	0	0	101.73	919	919;800;801;888;851;415	0.00050226	5.2434	0	0	0	0	0	0	1.3	1.3	0	0	0	0	1.6	1.6	1.6	1.6	0	0
P18859;P18859-2;A8MUH2	ATP synthase-coupling factor 6, mitochondrial	ATP5J	1	1	1	2	2	1	2	2	1	1	1	1	0	1	1	0	3	2	2	2	1	1	1	1	12.587	108	108;116;119	0	15.035	22.2	22.2	22.2	35.2	28.7	22.2	32.4	32.4	22.2	22.2	22.2	22.2	0	22.2	22.2	0	46.3	28.7
P19013;CON__P19013	Keratin, type II cytoskeletal 4	KRT4	2	2	2	2	2	2	2	2	2	1	1	2	2	2	2	2	2	2	2	2	2	2	2	2	57.285	534	534;594	0.0015748	2.5988	3.6	3.6	3.6	3.6	3.6	3.6	3.6	3.6	3.6	2.2	1.3	3.6	3.6	3.6	3.6	3.6	3.6	3.6
P19338;H7BY16;C9JYW2;C9JLB1;C9J1H7;C9JWL1	Nucleolin	NCL	19	14	16	14	16	15	16	14	8	2	4	14	11	12	11	13	15	15	14	14	13	15	13	13	76.613	710	710;297;141;151;166;170	0	323.31	28.7	24.4	27.2	24.8	25.1	25.9	27.3	23.8	13.9	3.7	5.9	24.8	19.2	22.1	19.6	23.1	25.8	26.1
P19404;E7EPT4	NADH dehydrogenase [ubiquinone] flavoprotein 2, mitochondrial	NDUFV2	0	1	0	1	1	0	1	0	0	0	0	1	0	0	1	0	0	1	1	1	0	0	0	0	27.391	249	249;252	0.00047755	4.5682	0	4	0	4	4	0	4	0	0	0	0	4	0	0	4	0	0	4
P19447	TFIIH basal transcription factor complex helicase XPB subunit	ERCC3	0	0	0	0	0	0	0	0	0	1	0	0	0	0	0	1	0	0	0	0	0	0	0	0	89.277	782	782	0.0012381	3.0771	0	0	0	0	0	0	0	0	0	2.3	0	0	0	0	0	1.7	0	0
P19525;P19525-2;F8WBH4;C9JZT2	Interferon-induced, double-stranded RNA-activated protein kinase	EIF2AK2	2	5	3	2	3	3	0	1	0	1	2	3	2	1	2	1	4	3	3	3	4	3	5	3	62.094	551	551;510;102;141	0	61.669	5.8	12.9	6.9	5.3	7.3	7.3	0	2.7	0	1.8	4.5	7.3	4.5	1.8	4.7	1.8	9.1	7.3
P19623;K7EL89;K7EQ47;K7ESL0	Spermidine synthase	SRM	1	1	2	2	3	0	3	2	0	0	0	1	2	2	0	3	2	1	2	0	2	1	3	2	33.824	302	302;83;134;119	0	26.197	4.3	4.3	9.9	9.9	14.9	0	16.2	9.9	0	0	0	4.3	12.3	12.3	0	17.9	10.6	4.3
P19784;H3BSA1;H3BV19;H3BNI9	Casein kinase II subunit alpha	CSNK2A2	0	0	0	1	0	0	0	1	1	1	1	1	1	1	2	2	0	0	0	0	0	0	0	0	41.213	350	350;230;152;135	0	60.91	0	0	0	3.4	0	0	0	3.4	4.3	4.3	4.3	3.4	4.3	4.3	7.7	8	0	0
P19971;C9JGI3;P19971-2	Thymidine phosphorylase	TYMP	0	0	0	0	1	0	0	0	1	0	1	0	1	1	0	1	0	1	1	0	0	0	1	0	49.955	482	482;445;487	0.0005211	5.692	0	0	0	0	2.7	0	0	0	3.7	0	3.7	0	3.7	3.7	0	3.7	0	2.7
P20020;P20020-5;P20020-2;P20020-6;P20020-3;P20020-4;E7ERY9;P23634-2;P23634-5;P23634-4;P23634-3;Q16720;Q16720-2;Q16720-8;Q16720-7;Q16720-6;Q16720-3;Q16720-5;Q16720-4;Q01814;Q01814-2;H0Y7S3;Q01814-4;Q01814-7;Q01814-3;Q01814-6;Q01814-8;Q01814-5	Plasma membrane calcium-transporting ATPase 1;Calcium-transporting ATPase;Plasma membrane calcium-transporting ATPase 4;Plasma membrane calcium-transporting ATPase 3	ATP2B1;ATP2B4;ATP2B3	1	2	1	3	2	1	1	0	2	0	0	3	2	1	1	2	3	2	2	1	3	2	3	2	138.75	1258	1258;1171;1176;1184;1220;1249;963;1170;1122;1134;1158;1220;1173;1115;1129;1154;1159;1168;1206;1243;1199;1099;1154;1168;1185;1198;1212;1229	0	55.597	1.4	2.8	1.4	3.7	2.8	1.4	1.4	0	1.9	0	0	4.1	2.7	1.4	1.3	2.1	3.7	2.8
P20042	Eukaryotic translation initiation factor 2 subunit 2	EIF2S2	3	4	3	3	7	3	4	5	1	0	2	6	4	2	7	3	5	5	6	6	5	4	5	4	38.388	333	333	0	141.9	11.4	15.3	11.1	11.1	26.7	9.6	13.8	18	3	0	4.2	24	9.9	7.2	25.2	9.9	16.8	16.8
P20073;P20073-2	Annexin A7	ANXA7	0	0	0	2	0	0	0	0	0	0	0	0	1	0	0	0	0	0	0	0	0	0	0	0	52.739	488	488;466	0.001586	2.6584	0	0	0	9.8	0	0	0	0	0	0	0	0	1.8	0	0	0	0	0
P20248;P78396;P78396-3;P78396-2	Cyclin-A2;Cyclin-A1	CCNA2;CCNA1	0	0	0	0	0	0	0	0	1	1	1	0	0	0	0	0	0	0	0	0	0	0	0	0	48.55	432	432;465;421;464	0	9.9949	0	0	0	0	0	0	0	0	3.2	3.2	3.2	0	0	0	0	0	0	0
P20290;P20290-2;D6RDG3;E9PPC3;H0Y9Y1;Q96K17-3	Transcription factor BTF3	BTF3	5	6	5	5	4	4	5	4	3	3	2	4	3	3	4	3	6	4	4	4	4	4	4	3	22.168	206	206;162;109;54;86;78	0	118.87	40.3	43.7	40.3	40.3	39.8	39.8	40.3	39.8	27.7	27.7	18.4	39.8	27.7	27.7	39.8	27.7	44.2	39.8
P20339;P20339-2	Ras-related protein Rab-5A	RAB5A	0	0	2	1	1	2	0	2	3	2	2	0	3	3	1	2	1	3	3	2	3	2	2	2	23.658	215	215;201	0.00083507	3.1619	0	0	13.5	8.4	5.1	13.5	0	9.3	17.7	9.3	9.3	0	17.7	17.7	5.1	9.3	8.4	17.7
P20340;P20340-2;F5H3K7;F5GX61;P20340-3;P20340-4;Q9NRW1;C9J0I2	Ras-related protein Rab-6A	RAB6A	1	0	3	3	3	2	3	3	2	2	2	3	2	2	2	2	2	3	2	2	2	3	2	4	23.593	208	208;208;71;87;104;175;208;71	0	12.867	5.3	0	16.3	16.3	16.3	11.1	16.3	16.3	11.1	11.1	11.1	16.3	11.1	11.1	11.1	11.1	11.1	16.8
P20585	DNA mismatch repair protein Msh3	MSH3	0	0	0	0	0	0	0	0	1	1	1	0	1	1	0	2	0	0	0	0	0	0	0	0	127.41	1137	1137	0.00048497	4.8231	0	0	0	0	0	0	0	0	1.1	1.1	1.1	0	1.1	1.1	0	1.9	0	0
P20618	Proteasome subunit beta type-1	PSMB1	3	3	3	4	3	3	3	5	0	0	0	3	0	1	3	0	3	3	4	4	2	3	2	3	26.489	241	241	0	63.395	21.2	21.2	21.2	24.1	20.7	20.7	21.2	29.5	0	0	0	20.7	0	5	20.7	0	21.2	21.2
P20674;H3BNX8;H3BRI0	Cytochrome c oxidase subunit 5A, mitochondrial	COX5A	1	1	1	1	1	1	1	0	1	1	1	1	1	1	0	1	1	1	1	1	1	2	1	1	16.762	150	150;153;84	0	18.438	10	10	10	10	10	10	10	0	10	10	10	10	10	10	0	10	10	10
P20700;E9PBF6;A0A0D9SFE5;A0A0D9SFY5	Lamin-B1	LMNB1	12	12	12	10	11	11	13	11	5	3	4	10	8	6	7	9	13	15	16	13	11	10	12	11	66.408	586	586;387;329;166	0	96.343	24.7	25.3	29.2	22.4	26.5	20.6	25.1	24.4	9.2	5.6	7.2	22.7	14.8	12.1	13.1	17.7	24.6	31.6
P20839;P20839-6;P20839-7;P20839-3;P20839-5;C9J381;P20839-2;P20839-4;C9K0R9;C9J029;H7C5T1;H7C511	Inosine-5-monophosphate dehydrogenase 1;Inosine-5-monophosphate dehydrogenase	IMPDH1	3	1	4	3	0	4	4	3	1	0	0	2	1	1	1	0	3	4	2	3	2	2	3	2	55.405	514	514;599;566;563;589;513;489;509;289;184;190;226	0	23.522	10.5	5.1	14	10.9	0	10.7	14	8.9	5.1	0	0	4.1	5.1	5.1	3.1	0	11.7	13.6
P20936;E9PGC0;P20936-2;P20936-4	Ras GTPase-activating protein 1	RASA1	0	0	0	0	0	0	0	0	1	0	0	0	0	0	0	0	0	0	0	0	0	0	0	0	116.4	1047	1047;881;870;880	0.000456	4.065	0	0	0	0	0	0	0	0	1.3	0	0	0	0	0	0	0	0	0
P20962;F5H7R9;F5GXR3	Parathymosin	PTMS	1	1	1	1	2	1	1	1	0	0	0	2	0	0	1	0	2	1	1	1	2	1	1	1	11.53	102	102;57;104	0	15.08	10.8	10.8	10.8	10.8	22.5	10.8	10.8	10.8	0	0	0	22.5	0	0	10.8	0	22.5	10.8
P21127;Q9UQ88;P21127-12;P21127-9;Q5QPR4;J3QR29;A0A0D9SEI3;Q5QPR3;J3QKR5;B7ZVY7;A0A0D9SER5;A0A0D9SEN2;J3QR44;Q9UQ88-5;Q9UQ88-10;P21127-4;P21127-5;P21127-10;P21127-6;Q9UQ88-4;P21127-8;Q9UQ88-3;Q9UQ88-2;P21127-3;P21127-2;Q9UQ88-8;Q9UQ88-9	Cyclin-dependent kinase 11B;Cyclin-dependent kinase 11A	CDK11B;CDK11A;CDC2L1	0	1	0	0	0	0	0	0	0	0	0	0	0	0	0	1	0	0	0	0	0	0	1	0	92.706	795	795;783;439;748;746;748;772;779;780;782;783;785;795;397;439;461;526;565;738;770;772;779;780;781;782;167;531	0	7.0811	0	1.6	0	0	0	0	0	0	0	0	0	0	0	0	0	2	0	0
P21266;A0A0A0MTN3	Glutathione S-transferase Mu 3	GSTM3	2	1	1	1	0	1	1	1	2	1	2	0	3	3	1	2	1	2	1	2	1	0	2	1	26.559	225	225;212	0	8.9665	9.8	6.2	6.2	6.2	0	6.2	6.2	6.2	9.8	5.3	6.2	0	9.8	9.8	6.2	9.8	6.2	9.8
P21281;H0YC04	V-type proton ATPase subunit B, brain isoform	ATP6V1B2	0	0	0	0	0	0	0	1	0	0	0	0	0	0	0	0	0	0	2	0	0	0	1	0	56.5	511	511;199	0.0004649	4.2636	0	0	0	0	0	0	0	2.9	0	0	0	0	0	0	0	0	0	0
P21283;E7EV59	V-type proton ATPase subunit C 1	ATP6V1C1	1	1	1	2	0	1	1	2	0	0	0	0	0	0	0	1	1	0	2	2	0	0	1	1	43.941	382	382;307	0.00051282	5.4872	1.8	1.8	1.8	5.8	0	2.6	1.8	4.5	0	0	0	0	0	0	0	2.6	1.8	0
P21291;E9PP21;E9PND2;E9PS42	Cysteine and glycine-rich protein 1	CSRP1	3	1	3	3	4	3	3	3	1	1	1	4	1	1	3	1	3	3	3	3	4	4	4	4	20.567	193	193;160;153;153	0	33.557	21.8	5.2	21.8	21.8	29.5	24.4	21.8	21.8	5.2	5.2	5.2	29.5	5.2	5.2	20.7	5.2	21.8	21.8
P21333;Q5HY54;P21333-2;Q60FE5;A0A087WWY3;F8WE98;Q14315;Q14315-2;H0Y5F3;H0Y5C6	Filamin-A	FLNA	33	32	36	39	36	34	39	37	27	29	26	34	34	32	32	33	36	39	42	35	37	38	36	36	280.74	2647	2647;2607;2639;2620;2315;604;2725;2692;232;281	0	323.31	18.1	20.1	23.5	23.3	22.6	21.5	23.7	21.9	16.2	17.3	16	20.8	20.1	19.9	18.9	18.9	21.6	24.6
P21399	Cytoplasmic aconitate hydratase	ACO1	6	4	5	8	5	3	6	3	4	4	3	4	3	3	4	4	5	5	5	5	2	2	5	6	98.398	889	889	0	54.907	10	6	8.8	12.3	6.7	5.8	10.3	4	6.7	4.7	3.8	7	3.8	3.8	5.5	6.7	7.1	6
P21796;C9JI87	Voltage-dependent anion-selective channel protein 1	VDAC1	11	10	12	11	9	10	12	13	11	10	8	11	14	13	10	11	12	12	13	13	8	8	10	11	30.772	283	283;184	0	272.96	46.3	43.5	49.5	46.6	49.1	52.3	49.5	58	51.6	51.2	45.2	59.7	64.3	61.1	47.3	58	55.1	61.8
P21912;A0A087WWT1;A0A087WXX8	Succinate dehydrogenase [ubiquinone] iron-sulfur subunit, mitochondrial	SDHB	3	1	1	1	3	3	1	1	0	0	0	1	0	0	1	0	1	2	2	1	2	1	0	1	31.629	280	280;200;123	0	7.8083	12.5	5	5	5	11.1	11.1	5	5	0	0	0	5	0	0	5	0	5	8.6
P21926;A6NNI4;G8JLH6;A0A087WZG3;A0A087WU13;F5GXT1	CD9 antigen;Tetraspanin	CD9	0	1	1	0	1	1	1	1	1	1	1	2	1	1	1	1	3	2	1	1	0	2	1	2	25.416	228	228;159;228;181;182;142	0	7.2221	0	3.9	3.9	0	3.9	3.9	3.9	3.9	3.1	3.9	3.9	7.9	3.9	3.9	3.9	3.9	11.8	7
P21964;H7BZ45;E7EMS6;E7EUU8;P21964-2	Catechol O-methyltransferase	COMT	2	2	2	2	2	2	2	2	1	1	1	2	1	1	2	1	2	2	1	1	1	2	2	2	30.037	271	271;152;223;235;221	0	15.383	11.8	11.8	11.8	11.8	11.4	11.4	11.8	11.8	5.9	5.9	5.9	11.4	5.9	5.9	11.4	5.9	11.8	11.8
P22059	Oxysterol-binding protein 1	OSBP	0	0	0	0	0	0	0	0	0	1	0	0	1	1	0	1	0	0	0	0	0	0	0	0	89.42	807	807	0.00086096	3.4061	0	0	0	0	0	0	0	0	0	1.5	0	0	1.5	1.5	0	1.5	0	0
P22061;F6S8N6;A0A0A0MRJ6;H7BY58;P22061-2;F8WDT3;F8WAV5;F8WAX2;C9J0F2	Protein-L-isoaspartate(D-aspartate) O-methyltransferase;Protein-L-isoaspartate O-methyltransferase	PCMT1	5	1	4	3	0	0	3	1	2	2	2	1	1	1	0	1	3	1	2	2	0	0	2	3	24.636	227	227;250;285;286;228;120;124;130;96	0	40.008	32.6	10.1	26	22.5	0	0	22.5	10.1	15.9	15.9	15.9	6.6	10.1	10.1	0	10.1	22.5	10.1
P22087;M0R0P1;M0R299;M0QXL5;M0R2Q4;M0R2U2;M0R1H0;M0R2B0;A6NHQ2	rRNA 2-O-methyltransferase fibrillarin	FBL	2	1	1	2	2	3	3	4	3	1	1	3	3	3	2	3	5	5	4	3	2	2	3	3	33.784	321	321;228;229;244;273;157;178;182;334	0	16.798	9.7	5.9	3.7	5.9	7.8	11.5	11.5	12.8	12.8	4.7	4.7	15.9	15.9	15.9	7.8	15.9	20.9	20.9
P22102;P22102-2;C9JBJ1;C9JTV6;F8WD69;C9JZG2;C9JKQ7;H7C366	Trifunctional purine biosynthetic protein adenosine-3;Phosphoribosylamine--glycine ligase;Phosphoribosylformylglycinamidine cyclo-ligase;Phosphoribosylglycinamide formyltransferase	GART	8	12	8	10	10	12	11	9	5	5	2	9	6	7	11	6	10	10	9	9	10	8	14	10	107.77	1010	1010;433;232;241;306;136;138;145	0	91.44	11.1	16.9	11.2	16.1	13.9	17.1	18.2	13	7.1	7	2.3	12	9.6	11	16.9	9.6	14.7	13.3
P22234;E9PBS1;P22234-2;D6RF62	Multifunctional protein ADE2;Phosphoribosylaminoimidazole-succinocarboxamide synthase;Phosphoribosylaminoimidazole carboxylase	PAICS	7	6	8	6	7	6	7	7	3	1	3	6	3	3	8	3	7	6	7	6	6	6	8	6	47.079	425	425;413;432;333	0	171.09	22.4	15.8	22.4	20	22.4	20	22.4	22.4	8.9	4.2	8.9	16.5	8.9	8.9	24.7	8.9	16.7	16.7
P22307;P22307-6;P22307-2;P22307-4;P22307-7;P22307-8;H0YF61	Non-specific lipid-transfer protein	SCP2	5	3	3	3	4	2	3	4	2	1	2	3	2	1	3	2	4	3	3	2	4	2	3	3	58.993	547	547;140;143;466;503;523;140	0	45.03	9.5	5.9	5.5	5.5	7.7	3.5	5.7	7.7	3.7	1.5	3.7	6.2	3.7	2.2	5.7	3.7	7.7	5.7
P22314;P22314-2;Q5JRR6;Q5JRS1;Q5JRS3;Q5JRS2;Q5JRR9;Q5JRS0	Ubiquitin-like modifier-activating enzyme 1	UBA1	8	10	8	9	6	6	8	8	8	5	3	6	7	8	7	6	6	9	9	9	7	6	6	7	117.85	1058	1058;1018;506;173;195;234;271;284	0	153.98	14.2	17.1	13.7	15.9	9.1	10.4	13.7	12.9	11.2	6.3	2.8	9.9	10.6	11.2	12.1	9.5	10.3	15.6
P22392;F6XY72	Nucleoside diphosphate kinase B	NME2	7	7	7	7	8	9	9	9	8	6	6	9	8	8	9	9	7	9	9	9	10	8	9	9	17.298	152	152;82	0.00085543	3.3389	55.3	55.3	55.3	55.3	67.1	71.7	71.7	71.7	67.1	50.7	50	71.7	61.8	61.8	71.7	71.7	55.3	71.7
P22392-2;Q32Q12;J3KPD9;P15531;E7ERL0;O60361;P15531-2;E5RHP0;C9K028	Nucleoside diphosphate kinase B;Nucleoside diphosphate kinase	NME2;NME1-NME2	10	11	11	10	11	11	12	11	10	8	9	12	9	11	12	12	10	11	12	12	13	12	12	12	30.137	267	267;292;197;152;139;137;177;82;60	0	108.66	51.7	54.3	54.3	51.7	62.2	62.2	64.8	62.2	59.6	50.2	53.9	64.8	49.4	59.2	64.8	64.8	51.7	62.2
P22626;A0A087WUI2;P22626-2	Heterogeneous nuclear ribonucleoproteins A2/B1	HNRNPA2B1	8	8	11	8	6	6	9	8	7	4	4	6	9	9	7	9	9	9	7	8	5	7	7	8	37.429	353	353;261;341	0	154.57	32	31.7	38.8	31.7	25.2	22.1	32	31.7	28.9	21	21	22.1	35.4	35.4	35.4	35.4	35.4	31.7
P22694;P17612;P17612-2;P22694-2;A0A087WVC4;A0A0A0MS54;P22694-10;P22694-4;P22694-3;P22694-5;P22694-7;P22694-6;P22694-9;P22612;K7ERP6	cAMP-dependent protein kinase catalytic subunit beta;cAMP-dependent protein kinase catalytic subunit alpha	PRKACB;PRKACA	1	1	2	1	2	0	1	2	2	1	1	1	3	3	1	2	1	1	1	2	1	1	1	1	40.622	351	351;351;343;398;338;357;321;338;339;354;355;357;358;351;251	0.0005637	6.8375	3.7	3.7	6	3.7	7.1	0	3.7	6	7.1	3.7	2.3	3.7	9.4	9.4	2.3	7.1	3.7	3.7
P22695;H3BRG4;H3BSJ9;H3BUE4;H3BUI9;A0A087WVZ4;H3BP04	Cytochrome b-c1 complex subunit 2, mitochondrial	UQCRC2	5	4	5	5	5	4	6	6	5	4	2	5	6	6	5	6	5	6	5	5	5	5	5	6	48.442	453	453;412;336;116;132;70;176	0	119.42	17.2	13.9	17.2	19.6	17.2	13	23	23	19.9	13.5	5.7	17.2	23.4	23.4	17.2	23.4	17.2	23
P23025;F2Z2T2	DNA repair protein complementing XP-A cells	XPA	0	0	0	0	0	0	0	0	0	0	0	0	1	0	0	0	0	0	0	0	0	0	0	0	31.368	273	273;264	0.00046707	4.3018	0	0	0	0	0	0	0	0	0	0	0	0	11	0	0	0	0	0
P23193;P23193-2;E5RIS7;E5RJ93;E5RK46;E5RFI1;B7Z4S1	Transcription elongation factor A protein 1	TCEA1	2	1	1	2	2	1	1	2	0	0	0	0	0	0	0	0	2	2	3	0	0	0	1	3	33.969	301	301;280;111;90;45;47;117	0	9.5148	7.3	3.3	3.3	12	7	3.3	3.3	7.3	0	0	0	0	0	0	0	0	7.3	6.3
P23246;P23246-2;H0Y9K7	Splicing factor, proline- and glutamine-rich	SFPQ	4	5	4	4	4	5	5	4	3	3	2	5	5	3	5	2	4	4	3	4	3	3	4	4	76.149	707	707;669;223	0	18.624	8.2	9.2	8.1	8.1	5.9	9.2	9.2	7.5	4.8	4.8	3.1	7.1	8.1	4.8	9.2	3.1	8.1	5.9
P23258	Tubulin gamma-1 chain	TUBG1	1	1	0	1	0	0	0	1	1	0	0	1	1	1	1	1	1	0	0	0	0	1	1	0	51.169	451	451	0.00086768	3.4843	2.2	2.2	0	2.2	0	0	0	2.2	2.2	0	0	2.2	2.2	2.2	2.2	2.2	2.2	0
P23284	Peptidyl-prolyl cis-trans isomerase B	PPIB	7	7	6	6	6	6	6	5	4	4	4	7	6	4	6	4	6	6	7	6	7	6	6	7	23.742	216	216	0	104.95	39.8	37	34.7	37.5	37.5	37.5	34.7	31.5	25.5	25.5	25.5	40.7	34.7	25.5	34.7	25.5	37.5	37.5
P23368;P23368-2	NAD-dependent malic enzyme, mitochondrial	ME2	0	0	0	0	0	0	0	0	0	0	1	0	0	1	0	1	0	0	0	0	0	0	0	0	65.443	584	584;479	1	-2	0	0	0	0	0	0	0	0	0	0	1.7	0	0	1.7	0	1.7	0	0
P23381;P23381-2;G3V3H8;G3V3Y5;H0YJP3;G3V277;G3V3S7;G3V3X0;G3V3P2;G3V227;G3V2F2;G3V3R3;G3V4S4;G3V313;G3V339;G3V2C0;G3V4C7;G3V4N8;G3V5W1;G3V423;G3V5U1;G3V456;G3V2Y7	Tryptophan--tRNA ligase, cytoplasmic;T1-TrpRS;T2-TrpRS	WARS	5	2	3	3	4	3	4	3	1	2	2	3	3	5	3	3	4	4	4	4	4	4	3	4	53.165	471	471;430;224;227;185;212;114;124;150;152;55;58;63;68;70;86;97;104;107;140;153;154;177	0	147.23	15.7	7	11.3	10.8	13.6	10.8	12.7	10.8	3.8	7.9	5.7	8.9	9.1	14.6	10.8	11	14.6	14.6
P23396;E9PPU1;E9PL09;P23396-2;H0YEU2;E9PSF4;F2Z2S8;H0YCJ7;E9PQ96;E9PJH4;H0YF32;E9PK82;E9PQX2	40S ribosomal protein S3	RPS3	8	6	7	8	7	5	7	7	4	5	5	5	7	7	5	6	6	7	7	7	6	6	8	7	26.688	243	243;158;231;259;171;103;117;135;91;115;123;128;44	0	60.8	30.9	27.6	30.9	30.9	30.9	27.6	30.9	30.9	21	24.3	27.6	27.6	24.3	29.6	27.6	24.3	27.6	30.9
P23434	Glycine cleavage system H protein, mitochondrial	GCSH	0	0	0	0	0	0	0	0	0	0	0	0	0	0	1	0	0	0	0	0	0	0	0	0	18.884	173	173	0	8.0322	0	0	0	0	0	0	0	0	0	0	0	0	0	0	11.6	0	0	0
P23443;P23443-2;P23443-4;P23443-3;P23443-5	Ribosomal protein S6 kinase beta-1	RPS6KB1	0	0	0	0	0	0	0	0	0	0	1	0	0	1	0	0	0	0	0	0	0	0	0	0	59.139	525	525;502;451;472;502	0.00055991	6.7271	0	0	0	0	0	0	0	0	0	0	3	0	0	2.9	0	0	0	0
P23458	Tyrosine-protein kinase JAK1	JAK1	0	0	0	0	0	0	0	0	1	1	1	0	1	1	0	1	0	0	0	0	0	0	0	0	133.28	1154	1154	0	20.617	0	0	0	0	0	0	0	0	1	1	1	0	1	1	0	1	0	0
P23526;P23526-2	Adenosylhomocysteinase	AHCY	6	9	9	9	8	9	8	9	10	8	6	10	9	8	11	8	10	10	8	8	10	9	8	10	47.716	432	432;404	0	48.174	19.2	28.5	28.5	28.5	23.6	23.6	23.6	28.5	27.8	20.1	15.7	28.5	22.9	20.8	30.6	21.5	30.6	30.6
P23528;G3V1A4;E9PK25;E9PP50;E9PQB7;E9PS23;E9PLJ3	Cofilin-1	CFL1	5	7	6	4	5	4	5	5	4	4	4	3	5	5	5	3	5	6	6	6	5	3	5	4	18.502	166	166;149;204;160;122;91;79	0	222.57	39.8	45.2	42.8	27.7	32.5	27.7	32.5	32.5	27.7	27.7	27.7	26.5	32.5	32.5	32.5	24.1	32.5	36.7
P23588;E7EX17;P23588-2;F8VX11;F8VRU1;F8VYE9;F8VSC7;F8VP89;F8W0K0	Eukaryotic translation initiation factor 4B	EIF4B	4	5	4	4	6	6	6	4	2	1	2	6	2	1	7	2	6	5	8	6	5	7	7	5	69.15	611	611;616;572;360;175;185;227;275;170	0	200.25	14.4	16.4	12.9	13.6	16.7	18.7	20	12.9	7.9	3.8	7.9	16.7	7.9	3.8	19.3	7.9	17.3	14.4
P23634;P23634-6;P23634-7;P23634-8	Plasma membrane calcium-transporting ATPase 4	ATP2B4	1	2	1	3	2	1	1	0	1	0	0	3	1	1	1	3	2	2	2	1	3	2	2	2	137.92	1241	1241;1205;1193;1229	1	-2	1.4	2.8	1.5	3.8	2.8	1.5	1.4	0	1.4	0	0	4.1	1.4	1.4	1.3	3.1	2.8	2.8
P23786	Carnitine O-palmitoyltransferase 2, mitochondrial	CPT2	0	0	0	0	0	0	0	1	1	0	2	1	2	3	0	1	0	0	0	0	0	0	0	0	73.776	658	658	0	10.265	0	0	0	0	0	0	0	1.5	1.5	0	3.2	2.7	4.3	6.2	0	2.7	0	0
P23919;P23919-2;H7C312;G5E9E9;H7BZ20;H7C3A4	Thymidylate kinase	DTYMK	1	3	3	4	1	2	2	3	0	2	0	1	2	2	2	2	2	2	2	1	1	3	3	2	23.819	212	212;188;170;83;192;101	0	17.62	3.3	25.5	22.6	34.4	8.5	19.8	11.8	22.6	0	12.3	0	8.5	19.3	19.3	19.8	19.3	19.8	19.3
P23921;E9PL69;E9PRY9;E9PJ62;E9PP77;H0YCY7	Ribonucleoside-diphosphate reductase large subunit	RRM1	6	7	6	6	7	6	9	6	3	2	2	6	8	6	6	6	10	11	10	8	5	5	6	8	90.069	792	792;570;37;69;75;130	0	103.5	11.9	14.3	11.9	13	13.9	11.9	15.9	12.1	3.7	2.5	2.5	11.9	14.5	9.5	11.6	7.4	15.7	19.2
P24534;C9JZW3;F8WF65;F2Z2G2	Elongation factor 1-beta	EEF1B2	2	2	3	3	4	3	3	3	4	3	3	5	4	3	4	3	3	3	3	5	3	4	3	3	24.763	225	225;123;29;68	0	118.82	14.7	14.7	20.4	18.7	22.7	22.7	20.4	20.4	22.7	22.7	22.7	25.8	28.4	22.7	22.7	22.7	20.4	20.4
P24539;Q5QNZ2	ATP synthase F(0) complex subunit B1, mitochondrial	ATP5F1	1	4	2	3	2	3	3	4	2	2	2	3	2	2	1	2	3	4	3	3	2	2	3	3	28.908	256	256;195	0	69.624	4.7	18	10.5	14.8	7.8	12.1	14.8	16.4	9	9	9	12.1	9	9	4.7	9	12.1	16.4
P24666;P24666-3;P24666-2	Low molecular weight phosphotyrosine protein phosphatase	ACP1	0	1	1	1	1	1	1	1	0	0	0	1	2	2	1	0	1	1	1	1	1	1	1	1	18.042	158	158;124;158	0	7.3081	0	7	7	7	7	7	7	7	0	0	0	7	16.5	16.5	7	0	7	7
P24752;H0YEL7;E9PRQ6;P24752-2	Acetyl-CoA acetyltransferase, mitochondrial	ACAT1	4	4	4	4	4	3	3	4	0	0	1	3	1	1	3	1	4	4	5	4	4	3	3	4	45.199	427	427;136;141;162	0	36.816	11.2	12.2	11.2	12.2	9.6	7.5	9.4	12.2	0	0	3	7.5	1.6	1.6	7.5	2.8	12.2	12.2
P24928;A0A0C4DGZ0;A0A087WWE2;P24928-2	DNA-directed RNA polymerase II subunit RPB1;DNA-directed RNA polymerase	POLR2A	0	0	0	0	0	1	0	0	2	1	1	1	3	2	1	3	1	0	0	0	0	1	1	0	217.17	1970	1970;1970;1980;566	0	13.63	0	0	0	0	0	0.9	0	0	0.8	0.4	0.4	0.7	1.8	1.4	0.7	2.3	0.9	0
P24941;G3V5T9;P24941-2;E7ESI2;G3V317;Q00526;K7ELV5	Cyclin-dependent kinase 2	CDK2	5	4	3	4	4	4	4	4	3	1	4	2	3	4	3	3	4	2	2	2	3	2	3	4	33.929	298	298;346;264;238;39;305;165	0	40.588	24.2	21.1	17.4	21.1	17.4	22.1	17.4	18.8	13.1	4.4	19.8	11.1	11.4	18.8	10.1	11.4	21.1	7
P25205;J3KQ69;P25205-2;Q7Z6P5	DNA replication licensing factor MCM3	MCM3	3	4	6	5	3	4	4	5	2	0	1	4	3	3	5	3	9	4	5	3	4	5	5	4	90.98	808	808;818;853;328	0	112.3	6.3	9.3	11.4	10.9	5.8	8.7	9.3	10.9	2.7	0	1.6	7.3	4.2	5.3	8.4	4.2	17	8.8
P25325;P25325-2;B1AH49	3-mercaptopyruvate sulfurtransferase;Sulfurtransferase	MPST	0	0	0	0	1	0	0	0	0	0	0	0	0	0	0	0	0	0	0	0	0	1	0	0	33.178	297	297;317;224	0.0079508	1.9018	0	0	0	0	6.1	0	0	0	0	0	0	0	0	0	0	0	0	0
P25398	40S ribosomal protein S12	RPS12	2	2	2	3	2	2	1	2	0	0	0	3	1	0	1	1	2	3	3	3	3	2	2	2	14.515	132	132	0	165.98	29.5	29.5	29.5	35.6	18.9	29.5	16.7	29.5	0	0	0	35.6	12.9	0	16.7	6.1	29.5	35.6
P25685;P25685-2;M0R080;M0QYT3;M0QXK0	DnaJ homolog subfamily B member 1	DNAJB1	4	4	4	3	5	3	5	5	1	1	1	4	1	2	3	2	3	2	3	4	4	2	5	4	38.044	340	340;240;183;116;162	0	16.036	15.9	15.9	17.4	13.5	19.4	13.5	19.7	19.7	2.9	2.9	2.9	14.1	2.9	8.2	12.1	8.2	8.8	6.8
P25705;P25705-2;P25705-3;K7ENJ4;K7EK77;K7EJP1;K7ERX7;K7EQH4	ATP synthase subunit alpha, mitochondrial	ATP5A1	5	9	9	9	8	8	9	9	6	4	4	7	6	6	8	5	8	8	8	8	8	7	9	7	59.75	553	553;503;531;199;207;145;205;111	0	116.7	14.5	29.1	30.4	29.1	21.2	24.8	29.5	27.3	15.4	10.3	7.4	19	15.4	15.4	24.2	11.9	24.2	24.2
P25786;F5GX11;P25786-2;B4DEV8	Proteasome subunit alpha type-1	PSMA1	3	4	5	5	4	4	5	4	1	1	2	4	2	1	2	2	6	5	3	5	3	3	5	5	29.555	263	263;238;269;164	0	30.658	26.2	31.9	36.9	35.4	23.2	21.7	36.9	27	7.2	7.2	10.6	23.2	10.6	7.2	8.4	10.6	34.6	36.9
P25787;H3BT36;C9JCK5;H7C402	Proteasome subunit alpha type-2	PSMA2	3	3	3	4	2	2	3	4	1	1	1	4	2	0	2	1	2	4	5	2	3	2	3	3	25.898	234	234;48;164;36	0	57.387	20.5	20.5	20.5	29.5	15.8	15.8	20.5	29.5	7.3	7.3	7.3	25.2	12	0	15.8	7.3	12	25.2
P25788;P25788-2;G3V4X5;G3V3W4;G3V5N4;H0YJ03	Proteasome subunit alpha type-3	PSMA3	2	2	3	2	3	2	3	3	1	1	3	3	2	2	2	2	4	2	2	3	1	3	1	2	28.433	255	255;248;180;36;54;83	0	31.799	14.9	14.9	18.4	14.9	18	14.9	18.4	18.4	3.9	3.9	18.4	18	14.9	14.9	14.9	14.9	21.6	14.9
P25789;H0YN18;H0YL69;P25789-2;H0YKT8;H0YMI6;H0YMA1;H0YMZ1;H0YKS0;H0YLC2;H0YMV3;H0YLS6	Proteasome subunit alpha type-4;Proteasome subunit alpha type;Proteasome subunit beta type	PSMA4	2	4	3	2	3	6	4	4	3	4	3	5	3	3	2	3	3	2	2	3	3	4	4	3	29.483	261	261;230;236;190;182;183;209;221;122;174;86;125	0	34.792	6.9	14.2	14.2	6.9	14.9	24.9	18.8	18.8	13.8	17.6	14.2	21.5	14.6	13.8	6.9	14.2	9.6	6.9
P26038;V9GZ54	Moesin	MSN	15	14	12	14	12	10	12	14	3	5	3	11	5	4	12	4	14	13	16	11	13	12	11	11	67.819	577	577;103	0	136.56	34.1	31.9	27.2	31.2	25.5	20.1	25.5	29.1	7.5	10.1	6.9	24.6	11.3	10.1	24.3	8.7	31.9	26.9
P26196;Q8IV96	Probable ATP-dependent RNA helicase DDX6	DDX6	4	4	4	4	3	1	3	3	3	2	2	0	4	3	3	5	6	5	2	2	1	0	1	3	54.416	483	483;187	0	101.52	15.5	14.9	15.5	14.7	11.4	3.5	12.2	12	12.4	8.3	8.3	0	14.1	12.4	7.9	17	21.3	19.5
P26358;P26358-2;P26358-3;K7EJL0;K7EP77;K7ERQ1;K7EMU8;K7ELB1;K7ENQ6	DNA (cytosine-5)-methyltransferase 1	DNMT1	0	1	1	2	0	1	1	1	1	0	0	0	2	3	0	1	1	1	2	0	0	0	3	0	183.16	1616	1616;1632;1280;255;55;71;89;94;119	0	46.853	0	0.9	1.3	2.1	0	0.8	0.8	0.8	0.9	0	0	0	2.1	3.2	0	0.9	1.3	0.8
P26368;P26368-2;K7ENG2;K7ELP8	Splicing factor U2AF 65 kDa subunit	U2AF2	6	5	5	5	3	4	4	5	4	4	4	4	2	5	4	4	5	4	7	6	3	2	6	5	53.5	475	475;471;307;86	0	47.357	16.4	14.3	14.3	12.6	7.6	10.5	10.7	18.1	14.9	14.9	14.9	9.7	9.7	17.1	9.7	14.9	18.7	10.5
P26373;P26373-2;J3KS98;J3QSB4;H3BUK8	60S ribosomal protein L13	RPL13	4	4	3	4	3	3	3	3	2	3	2	5	4	3	4	3	3	4	4	3	3	3	3	4	24.261	211	211;164;78;126;54	0	30.231	19	23.7	18.5	23.7	18.5	18.5	18.5	18.5	14.2	17.5	14.2	31.8	28.9	19.9	27.5	23.2	18.5	27.5
P26374;P24386	Rab proteins geranylgeranyltransferase component A 2;Rab proteins geranylgeranyltransferase component A 1	CHML;CHM	0	0	0	0	0	0	0	0	1	0	1	0	2	2	0	1	0	0	0	0	0	0	0	0	74.071	656	656;653	0	29.87	0	0	0	0	0	0	0	0	2.6	0	2.6	0	4.4	4.4	0	2.6	0	0
P26440;A0A0A0MT83;H0YLC3;P26440-2;H7C4G6;H0YKV0;H0YN10;A0A087WVD3	Isovaleryl-CoA dehydrogenase, mitochondrial	IVD	0	1	1	0	0	0	3	1	0	0	0	0	1	2	1	0	0	0	1	1	0	0	1	2	46.319	423	423;426;243;393;307;145;212;214	0	9.606	0	4.5	2.8	0	0	0	9.5	4.5	0	0	0	0	2.4	5.2	2.8	0	0	0
P26447	Protein S100-A4	S100A4	3	3	3	3	3	3	3	3	2	2	2	3	2	2	3	2	3	3	3	3	3	3	3	3	11.728	101	101	0	13.089	32.7	32.7	32.7	32.7	32.7	32.7	32.7	32.7	23.8	23.8	23.8	32.7	23.8	23.8	32.7	23.8	32.7	32.7
P26583;D6R9A6	High mobility group protein B2	HMGB2	4	2	2	3	4	3	4	4	0	0	0	4	1	1	4	1	3	3	3	4	3	4	3	2	24.033	209	209;134	0	19.019	16.7	12.9	12.9	18.7	21.5	15.3	22	22	0	0	0	21.5	6.7	6.7	21.5	6.7	15.3	15.3
P26599;P26599-2;P26599-3;A6NLN1;A0A0D9SF20;K7EKJ7;A0A087WUW5;K7ELW5;K7ES59;K7EK45;X6R242;A0A087WU68	Polypyrimidine tract-binding protein 1	PTBP1	5	6	5	7	6	6	7	7	4	2	3	6	3	2	6	3	8	7	6	6	6	5	7	8	57.221	531	531;550;557;527;197;238;82;105;149;256;183;227	0	125.06	16.6	17.3	15.8	19.8	17.9	20	19.8	19.8	10.2	5.3	8.7	17.9	8.7	5.3	18.3	8.7	23.9	19.4
P26639;P26639-2;D6RCA5;D6R9F8;D6RDJ6;D6RBR8;D6RJ97;D6RHV7;D6RCS6	Threonine--tRNA ligase, cytoplasmic	TARS	8	9	8	7	9	9	10	9	7	5	5	9	7	8	9	8	10	10	10	11	8	9	10	8	83.434	723	723;756;118;129;131;50;55;56;66	0	76.732	14.8	16.9	13	13.4	15.2	16	16.2	15.4	13	8.6	8.6	16	13	14.2	16.9	14.4	18.3	16.2
P26640;P26640-2;H0Y426	Valine--tRNA ligase	VARS	5	5	6	6	5	5	6	7	1	1	1	5	4	4	8	4	6	7	6	6	5	6	7	7	140.47	1264	1264;297;288	0	40.008	5	5	5.5	7.4	4.6	4.6	5.7	7.5	0.7	0.6	0.6	4.7	3	3	8.5	3	5.8	6.6
P26641;P26641-2	Elongation factor 1-gamma	EEF1G	5	6	5	7	5	4	5	6	3	2	3	5	5	2	4	4	5	4	3	4	4	4	5	4	50.118	437	437;487	0	51.627	12.6	17.6	11.4	22.2	12.1	9.2	17.2	21.7	8.9	5.7	7.6	12.6	19.7	5.5	10.5	13.5	12.6	11
P26885	Peptidyl-prolyl cis-trans isomerase FKBP2	FKBP2	1	1	1	1	1	1	1	1	1	0	0	1	1	1	1	1	1	1	1	1	0	1	1	1	15.649	142	142	0.0019508	2.5433	12	12	12	12	12	12	12	12	12	0	0	12	12	12	12	12	12	12
P27105;F8VSL7;P27105-2	Erythrocyte band 7 integral membrane protein	STOM	1	0	0	2	0	0	0	0	0	1	1	0	0	0	0	0	0	0	0	0	0	0	0	0	31.73	288	288;168;123	0.00083787	3.1846	5.2	0	0	15.6	0	0	0	0	0	6.2	6.2	0	0	0	0	0	0	0
P27144;D3DQ64	Adenylate kinase 4, mitochondrial	AK4	0	0	0	0	0	0	0	0	0	0	0	0	1	0	0	0	0	0	0	0	0	0	0	0	25.268	223	223;171	0.0015729	2.5868	0	0	0	0	0	0	0	0	0	0	0	0	6.7	0	0	0	0	0
P27348;E9PG15	14-3-3 protein theta	YWHAQ	4	4	5	4	4	4	4	4	2	2	2	4	2	2	4	2	5	4	4	4	4	4	4	4	27.764	245	245;149	0	185.62	29.4	29.4	29.4	29.4	29	29	29	29	13.9	13.9	13.9	29	13.9	13.9	29	13.9	29.4	29.4
P27361;B3KR49;E9PBK7;H0YEX6;E9PQW4;P27361-2;P27361-3;E9PRH7	Mitogen-activated protein kinase 3;Mitogen-activated protein kinase	MAPK3	0	0	0	0	0	1	0	0	0	1	1	0	1	1	1	0	0	0	0	0	0	0	0	1	43.135	379	379;265;311;121;339;335;357;136	0.003447	2.3789	0	0	0	0	0	3.4	0	0	0	3.4	3.4	0	3.4	3.4	4.7	0	0	0
P27449	V-type proton ATPase 16 kDa proteolipid subunit	ATP6V0C	1	1	1	1	1	1	1	1	1	1	1	1	1	1	1	1	0	0	0	1	1	1	0	1	15.736	155	155	0.00083368	3.1488	11.6	11.6	11.6	11.6	11.6	11.6	11.6	11.6	11.6	11.6	11.6	11.6	11.6	11.6	11.6	11.6	0	0
P27635;X1WI28;F8W7C6;A0A087WV22;Q96L21;H7C123;H7C2C5;B8A6G2;A6QRI9	60S ribosomal protein L10	RPL10	3	5	5	3	4	3	4	2	3	1	3	3	4	2	4	3	4	4	4	4	3	4	3	3	24.604	214	214;201;163;178;214;91;131;108;181	0	73.985	15.9	23.8	23.8	15.9	20.1	15.9	20.1	10.7	14	4.7	15	15.9	20.1	11.2	20.1	15.4	20.1	20.1
P27694;I3L4R8	Replication protein A 70 kDa DNA-binding subunit;Replication protein A 70 kDa DNA-binding subunit, N-terminally processed	RPA1	1	3	4	2	2	2	1	2	3	2	2	5	4	4	3	3	2	5	3	3	4	2	3	0	68.137	616	616;313	0	36.945	1.9	8.3	11.2	8.9	4.1	4.2	5	7.1	8.9	3.9	3.9	12.7	10.9	8.1	5.4	8	4.1	12.3
P27695;A0A0C4DGK8;G3V3C7;G3V5Q1;G3V3M6;G3V5D9;G3V5M0;G3V359;G3V3Y6;H7C4A8	DNA-(apurinic or apyrimidinic site) lyase;DNA-(apurinic or apyrimidinic site) lyase, mitochondrial	APEX1	3	3	3	3	3	3	3	2	1	1	1	3	1	1	2	1	3	3	3	3	3	3	3	3	35.554	318	318;146;174;242;263;108;162;172;42;150	0	72.432	17.6	17.6	17.6	17.6	17.6	17.6	17.6	10.7	6.9	6.9	6.9	17.6	6.9	6.9	10.7	6.9	17.6	17.6
P27708;F8VPD4	CAD protein;Glutamine-dependent carbamoyl-phosphate synthase;Aspartate carbamoyltransferase;Dihydroorotase	CAD	1	1	2	1	1	1	1	1	4	1	4	0	5	4	2	2	1	1	2	2	1	0	2	2	242.98	2225	2225;2162	0	22.92	1	1	1.7	1	1	1	1	1	2.4	0.7	2.3	0	2.7	2	1.8	1.1	0.4	1
P27797;K7EJB9;K7EL50	Calreticulin	CALR	11	11	12	12	11	12	12	13	7	7	8	12	8	8	11	8	14	12	13	12	12	13	12	12	48.141	417	417;247;163	0	323.31	40.5	40.5	46.3	46.3	43.6	44.1	49.4	46.3	29	29	34.1	45.3	33.1	32.6	42.2	33.1	46.3	46.3
P27816;E7EVA0;P27816-6;P27816-2;P27816-4;P27816-5;B5MEG9;H7C4C5;H0Y2V1;F8W9U4;H7C456;P27816-7	Microtubule-associated protein 4;Microtubule-associated protein	MAP4	10	12	9	12	12	9	11	11	1	0	1	10	2	1	11	1	9	11	12	10	8	11	14	13	121	1152	1152;2297;1135;979;872;809;712;493;463;828;290;99	0	72.123	13.9	16.1	12.1	18	16.2	13.2	14.7	15.7	1.3	0	1.3	13.7	3.1	1.3	14.4	1.3	12.5	15
P27824;P27824-2;P27824-3;H0Y9Q7;D6RGY2;D6RFL1;D6RB85;D6RDP7;H0Y9H1;D6RAU8;D6RAQ8	Calnexin	CANX	10	10	11	10	8	6	9	9	6	5	7	6	7	7	10	6	9	11	9	8	8	6	8	9	67.567	592	592;627;484;170;308;131;144;168;190;134;107	0	101.48	22.5	22.5	25.2	22.5	15.2	12.3	22	22	12.5	11.3	14	13	13	13	19.6	12.5	23.5	25.8
P28066;P28066-2	Proteasome subunit alpha type-5	PSMA5	5	5	3	3	4	4	4	3	3	1	1	4	3	3	3	3	4	4	3	3	3	4	2	4	26.411	241	241;183	0	18.823	22	22	17.8	17.8	21.2	21.2	21.2	17.8	17.8	9.1	2.9	21.2	17.8	17.8	18.3	17.8	21.2	21.2
P28074;P28074-2;H0YJM8;P28074-3	Proteasome subunit beta type-5	PSMB5	2	2	2	2	2	2	2	2	2	2	2	2	2	2	2	2	2	2	2	2	2	2	2	2	28.48	263	263;203;118;160	0	26.87	7.6	7.6	7.6	7.6	7.6	7.6	7.6	7.6	7.6	7.6	7.6	7.6	7.6	7.6	7.6	7.6	7.6	7.6
P28288;P28288-2;P28288-3	ATP-binding cassette sub-family D member 3	ABCD3	1	2	0	2	1	1	2	0	1	1	1	1	2	2	2	2	2	0	0	1	1	0	1	2	75.475	659	659;549;236	0	29.802	1.2	4.4	0	4.4	3.2	3.2	4.4	0	3.2	3.2	3.2	3.2	4.9	4.9	4.4	4.9	4.4	0
P28331;B4DJ81;P28331-3;P28331-4;P28331-5;P28331-2	NADH-ubiquinone oxidoreductase 75 kDa subunit, mitochondrial	NDUFS1	2	2	2	2	1	2	2	2	2	1	0	2	2	2	2	1	2	2	2	3	2	2	2	1	79.467	727	727;611;616;670;691;741	0	18.66	5.4	5.4	5.4	5.4	3	5.4	5.4	5.4	5.8	4	0	5.4	5.8	5.8	5.4	4	5.4	5.4
P28340;M0R2B7;M0QXE6;M0QXQ2;M0QZR8;M0R2J2;M0QZB4;M0R2I8;M0R3H8	DNA polymerase delta catalytic subunit;DNA polymerase	POLD1	0	1	0	1	2	1	1	1	2	2	1	0	3	1	0	1	0	1	1	1	2	0	1	2	123.63	1107	1107;1133;289;291;1009;105;188;202;397	0	13.821	0	2	0	2	3.7	1.7	1.7	2	1.7	2	0.8	0	2.8	1.1	0	0.9	0	0.9
P28347;E9PKB7;J3KP52;H0YE88	Transcriptional enhancer factor TEF-1	TEAD1	0	0	0	0	0	0	0	0	0	0	1	0	0	0	1	1	0	0	0	0	0	0	0	0	47.945	426	426;330;361;426	0.0012136	2.8495	0	0	0	0	0	0	0	0	0	0	2.3	0	0	0	2.3	2.3	0	0
P28370;A0A0A0MRP6;B7ZLQ5;P28370-2	Probable global transcription activator SNF2L1	SMARCA1	1	1	1	0	0	1	1	2	1	2	0	1	1	1	0	2	1	1	2	2	1	1	1	2	122.6	1054	1054;1058;1070;1042	1	-2	0.8	1.4	0.8	0	0	0.8	0.8	1.6	0.9	2.3	0	0.9	0.9	0.9	0	2.3	0.8	0.9
P28482;P28482-2;Q16659;H0YDH9;E9PJF0	Mitogen-activated protein kinase 1	MAPK1	1	2	2	1	2	3	2	3	1	3	1	2	2	2	3	2	2	3	2	3	3	2	3	1	41.389	360	360;316;721;87;316	0	29.948	4.4	6.7	6.7	4.4	12.8	13.9	12.8	14.7	3.1	10.3	3.6	12.8	7.2	11.9	8.6	11.4	12.8	15.8
P28838;P28838-2;H0Y9Q1;H0Y983	Cytosol aminopeptidase	LAP3	2	3	0	3	2	1	0	0	0	0	0	1	0	0	2	0	2	1	4	1	1	3	3	2	56.166	519	519;488;209;119	0	24.254	4.8	8.7	0	7.1	6.9	2.3	0	0	0	0	0	4	0	0	6.7	0	6.7	2.9
P29083;C9J329;E9PER7	General transcription factor IIE subunit 1	GTF2E1	0	0	0	0	0	0	0	0	1	1	1	0	1	1	0	1	0	0	0	0	0	0	0	0	49.452	439	439;49;122	0.00084388	3.2349	0	0	0	0	0	0	0	0	3.2	3.2	3.2	0	3.2	3.2	0	3.2	0	0
P29144;Q5VZU9	Tripeptidyl-peptidase 2	TPP2	4	4	1	3	4	2	2	2	3	2	2	1	3	3	1	3	1	3	4	0	2	4	4	3	138.35	1249	1249;1262	0	78.774	4.2	4.6	1.4	3.5	4.5	2.5	2.2	2.5	3	1.8	1.8	1.4	3.2	3.2	1.4	3.2	1.4	3.6
P29218;P29218-3;E5RIP7;H0YBL1;E5RG94;E5RIF4;E5RHE9;E5RG13;E5RI82;E5RGY4;P29218-2	Inositol monophosphatase 1	IMPA1	1	2	2	2	1	1	0	2	0	0	0	1	0	0	2	0	1	1	2	1	1	1	1	1	30.188	277	277;336;181;265;101;109;126;153;174;211;198	0	47.236	4	8.7	8.7	8.7	4	4.7	0	8.7	0	0	0	4	0	0	10.1	0	4	4
P29353;P29353-2;P29353-3;P29353-7;P29353-6;X6R6D0;P29353-5;P98077;H0Y539	SHC-transforming protein 1;SHC-transforming protein 2	SHC1;SHC2	1	0	1	1	0	0	1	0	0	0	0	0	0	0	0	0	1	1	0	0	1	0	0	0	62.821	583	583;473;428;474;584;354;369;582;297	0.00046555	4.2763	2.4	0	2.4	2.4	0	0	2.4	0	0	0	0	0	0	0	0	0	5.1	2.4
P29401;P29401-2;E9PFF2;F8W888;F8WAX4	Transketolase	TKT	19	14	17	16	14	12	15	16	9	9	8	14	8	9	14	8	18	17	16	15	15	12	16	13	67.877	623	623;631;334;153;81	0	280.43	38.4	32.4	37.1	34.8	30.8	27	36	37.6	23	23	19.1	35.6	21.7	24.2	35.6	18.1	38.8	39
P29692;E9PQZ1;P29692-3;P29692-4;P29692-2;E9PRY8;E9PK01;H0YE72;E9PL71;E9PI39;A0A087X1X7;H0YE58;E9PQ49;E9PK06;E9PPR1;E9PL12;E9PN91;E9PMW7;E9PJD0;E9PNW6;E9PQC9;E9PKK3;E9PK72;E9PIZ1;H0YCK7	Elongation factor 1-delta	EEF1D	4	6	5	5	6	6	6	5	6	5	4	6	4	4	5	4	6	5	5	6	5	6	5	5	31.121	281	281;238;257;262;647;697;261;156;187;204;631;119;199;140;166;168;106;130;99;35;36;39;63;137;210	0	54.434	14.6	29.5	19.9	19.9	22.8	29.2	29.2	19.9	22.8	19.9	16.4	22.8	16.7	16.7	19.6	16.7	25.6	19.9
P29966;A0A087WZH7	Myristoylated alanine-rich C-kinase substrate	MARCKS	3	2	4	3	4	5	4	3	2	2	2	5	2	1	4	1	4	4	5	5	5	5	4	4	31.554	332	332;330	0	165.13	16.3	11.1	22	16.6	21.7	27.1	22	16.6	19	19	19	26.2	11.1	5.4	21.7	5.4	21.7	21.7
P29992;P50148;O95837;K7EL62	Guanine nucleotide-binding protein subunit alpha-11;Guanine nucleotide-binding protein G(q) subunit alpha	GNA11;GNAQ	0	0	0	0	1	1	0	2	1	1	0	0	0	0	0	0	1	0	1	0	0	0	0	0	42.123	359	359;359;355;236	0.00051151	5.4528	0	0	0	0	2.5	3.6	0	5.6	2.5	2.5	0	0	0	0	0	0	2.5	0
P30040;F8VY02;F8W1G0;P30040-2	Endoplasmic reticulum resident protein 29	ERP29	7	7	7	5	6	4	8	7	3	3	2	6	3	3	3	4	8	7	7	6	5	7	6	6	28.993	261	261;160;95;53	0	100.18	36.4	31	29.9	17.6	26.4	15.3	39.5	29.9	11.9	11.9	8	33.3	11.9	11.9	10.3	15.7	39.5	36
P30041	Peroxiredoxin-6	PRDX6	4	7	4	6	5	5	6	6	5	2	4	5	4	4	4	5	5	6	3	6	5	3	6	4	25.035	224	224	0	48.696	19.2	34.4	19.6	34.4	33.9	29.9	34.4	34.4	29.9	14.7	22.3	37.5	26.3	26.3	22.8	29.9	26.8	30.4
P30043	Flavin reductase (NADPH)	BLVRB	2	0	2	0	1	0	1	2	0	0	0	0	2	1	0	2	1	1	2	2	1	0	1	3	22.119	206	206	0.00046382	4.2483	19.9	0	24.3	0	16	0	16	24.3	0	0	0	0	24.3	8.3	0	24.3	3.9	3.9
P30044;P30044-2;P30044-3;P30044-4	Peroxiredoxin-5, mitochondrial	PRDX5	4	6	4	5	6	6	4	6	3	4	5	4	3	3	6	3	5	6	5	5	6	6	5	6	22.086	214	214;162;170;125	0	28.431	29.9	39.7	29.9	36	39.7	39.7	29.9	39.7	16.4	24.8	30.4	26.6	18.2	18.2	39.7	18.2	30.4	39.7
P30046;A6NHG4;H7C342;J3KQ18;B5MC82;P30046-2	D-dopachrome decarboxylase;D-dopachrome decarboxylase-like protein	DDT;DDTL	2	2	1	2	1	1	2	2	1	1	1	1	1	1	2	2	2	2	1	2	1	0	1	1	12.712	118	118;134;50;132;166;107	0	10.531	23.7	23.7	16.9	23.7	6.8	6.8	23.7	23.7	16.9	16.9	16.9	6.8	16.9	16.9	23.7	23.7	23.7	23.7
P30048;P30048-2	Thioredoxin-dependent peroxide reductase, mitochondrial	PRDX3	1	1	1	1	2	2	3	3	1	2	0	3	1	1	2	1	3	2	1	2	2	1	3	2	27.692	256	256;238	0	8.6389	8.2	8.2	8.2	8.2	12.1	12.1	15.2	15.2	8.2	11.3	0	15.2	8.2	8.2	12.1	8.2	15.2	11.3
P30050	60S ribosomal protein L12	RPL12	2	1	2	1	2	1	2	1	2	1	2	2	3	3	2	2	2	2	3	2	2	2	1	2	17.818	165	165	0	14.806	6.1	5.5	18.8	5.5	18.8	13.3	18.8	5.5	17.6	5.5	18.8	18.8	23	23	18.8	18.8	18.8	18.8
P30084	Enoyl-CoA hydratase, mitochondrial	ECHS1	7	6	7	7	6	7	7	7	1	1	1	7	3	3	6	3	7	6	7	9	5	5	7	7	31.387	290	290	0	89.269	30.7	27.6	37.2	37.2	32.8	37.2	37.2	36.2	9.7	9.7	9.7	37.2	20.3	16.9	30.7	20.3	37.2	34.1
P30085;Q5T0D2;P30085-2	UMP-CMP kinase	CMPK1	5	5	3	5	3	3	2	5	2	2	1	4	2	1	4	1	4	5	6	4	4	3	5	4	22.222	196	196;169;147	0	40.15	41.3	41.3	26	40.8	19.9	20.4	14.8	34.7	10.7	10.7	5.1	26	10.7	5.1	29.1	5.1	26.5	35.7
P30086	Phosphatidylethanolamine-binding protein 1;Hippocampal cholinergic neurostimulating peptide	PEBP1	5	7	6	6	6	5	6	5	2	3	2	4	3	3	6	3	5	4	6	6	5	4	4	5	21.057	187	187	0	77.533	48.1	54	52.4	52.4	52.4	48.1	52.4	48.1	18.7	35.8	27.8	43.9	35.8	35.8	52.4	35.8	48.1	43.9
P30101;H7BZJ3	Protein disulfide-isomerase A3	PDIA3	19	17	16	17	15	13	16	14	6	5	6	13	6	6	16	4	15	14	14	14	14	13	14	14	56.782	505	505;123	0	262.31	48.3	51.1	49.3	51.1	47.7	43.8	46.9	46.3	18.6	13.3	19.2	40.6	16.2	18.6	50.5	11.3	44.4	46.3
P30153;B3KQV6;E9PH38;C9J9C1	Serine/threonine-protein phosphatase 2A 65 kDa regulatory subunit A alpha isoform	PPP2R1A	6	6	6	7	6	7	7	6	4	4	3	8	5	3	6	5	8	8	8	8	7	5	9	8	65.308	589	589;410;132;395	0	124.66	14.8	15.6	14.8	17.3	11.2	12.1	15.1	10.9	8.3	8.3	5.6	16.5	12.7	8	11.2	12.7	16.5	17
P30154;P30154-2;P30154-4;P30154-3;P30154-5;H0YDG7	Serine/threonine-protein phosphatase 2A 65 kDa regulatory subunit A beta isoform	PPP2R1B	0	0	0	1	1	1	0	0	1	1	1	1	1	1	0	1	0	1	1	0	1	1	1	2	66.213	601	601;667;556;603;474;224	0	19.631	0	0	0	3.3	2.5	2.5	0	0	2.2	2.2	2.2	2.5	2.2	2.2	0	2.2	0	4.3
P30260;P30260-2;G5EA36;I3L2Z8;I3L328;I3L394;I3L3H6;F6QPS0	Cell division cycle protein 27 homolog	CDC27	0	1	0	0	0	0	0	0	0	0	0	0	1	0	0	0	2	0	1	1	0	0	0	0	91.866	824	824;830;823;86;113;163;233;343	0.00051125	5.4472	0	1.8	0	0	0	0	0	0	0	0	0	0	1.8	0	0	0	3	0
P30405;R4GN99;H0Y548;P30405-2;E9PKY5;Q9UNP9-2;Q9UNP9-3	Peptidyl-prolyl cis-trans isomerase F, mitochondrial;Peptidyl-prolyl cis-trans isomerase	PPIF	2	2	2	2	3	3	3	3	2	2	2	2	1	2	3	1	4	4	3	4	2	3	2	3	22.04	207	207;145;165;155;213;296;314	0	11.378	12.1	12.1	12.1	12.1	15.9	15.9	15.9	15.9	8.7	8.7	8.7	12.1	3.9	8.7	15.9	4.8	19.3	19.3
P30419;P30419-2;K7EN82;B7Z8J4;O60551;K7EN42;Q5VUC6	Glycylpeptide N-tetradecanoyltransferase 1	NMT1	7	6	5	8	4	3	5	4	1	1	2	6	1	2	3	1	6	2	3	3	5	6	5	5	56.806	496	496;416;72;137;498;88;485	0	137.17	23.2	20.2	17.3	25.8	12.3	8.7	17.1	13.3	3.8	3.8	6.7	16.7	3.8	5.6	7.7	3.8	15.3	5.4
P30466;Q95365;Q29940;Q29836;Q29718;P30685;P30498;P30495;P30493;P30492;P30491;P30490;P30488;P30487;P30485;P30484;P30483;P30481;P30475;P30464;P30462;P18465;P18464;P18463;P10319;P03989	HLA class I histocompatibility antigen, B-18 alpha chain;HLA class I histocompatibility antigen, B-38 alpha chain;HLA class I histocompatibility antigen, B-59 alpha chain;HLA class I histocompatibility antigen, B-67 alpha chain;HLA class I histocompatibility antigen, B-82 alpha chain;HLA class I histocompatibility antigen, B-35 alpha chain;HLA class I histocompatibility antigen, B-78 alpha chain;…	HLA-B	0	0	0	0	0	0	0	0	1	1	1	0	1	1	0	1	1	0	0	1	0	0	0	0	40.274	362	362;362;362;362;362;362;362;362;362;362;362;362;362;362;362;362;362;362;362;362;362;362;362;362;362;362	0	7.4437	0	0	0	0	0	0	0	0	6.9	6.9	6.9	0	6.9	6.9	0	6.9	6.9	0
P30519;I3L159;I3L1F5;A0A087WT44;I3L276;I3L4P8;I3L463;P30519-2	Heme oxygenase 2	HMOX2	2	3	2	2	0	0	2	1	0	0	0	0	0	0	1	0	1	1	1	1	1	0	0	1	36.032	316	316;229;238;370;110;131;132;287	0	14.936	13.9	18	13.9	11.1	0	0	13.9	6.6	0	0	0	0	0	0	7.3	0	7.3	4.1
P30520	Adenylosuccinate synthetase isozyme 2	ADSS	1	1	1	1	1	0	1	2	3	3	3	0	2	3	1	3	1	1	1	3	1	0	1	1	50.097	456	456	0	36.955	3.9	3.9	3.9	3.9	3.9	0	3.9	6.4	9.9	9.9	9.9	0	7.5	9.9	3.9	9.9	3.5	3.9
P30533	Alpha-2-macroglobulin receptor-associated protein	LRPAP1	0	0	0	0	1	1	0	0	0	0	0	0	0	0	0	0	0	0	1	0	0	0	0	0	41.465	357	357	0.001218	2.8832	0	0	0	0	2.5	2.5	0	0	0	0	0	0	0	0	0	0	0	0
P30566;A0A0A6YY92;A0A096LNY5;A0A096LNY6;P30566-2;B4DEP1;A0A096LP72;A0A096LNY4	Adenylosuccinate lyase	ADSL	1	2	1	2	0	1	2	2	1	1	2	1	1	1	2	1	1	1	2	0	1	1	0	0	54.889	484	484;498;262;360;425;127;149;164	0	11.463	2.7	4.5	2.7	7.4	0	1.9	7.4	7.4	4.8	4.8	7.4	4.8	4.8	4.8	6.6	4.8	1.9	4.8
P30622;P30622-2;P30622-1;J3KP58;F5H1T5;F6VGP8;F5H6A0;F5H0N7;F5H367;F5H270	CAP-Gly domain-containing linker protein 1	CLIP1	2	3	0	1	0	0	0	1	0	0	0	1	0	0	0	0	1	1	0	0	0	0	1	0	162.24	1438	1438;1392;1427;1316;350;428;803;1013;83;108	0	9.354	1.6	2.5	0	0.6	0	0	0	0.8	0	0	0	1	0	0	0	0	0.8	0.8
P30626;C9J0K6;P30626-3;P30626-2	Sorcin	SRI	1	1	1	1	0	1	0	1	1	1	1	0	1	1	0	1	1	1	1	0	0	1	1	1	21.676	198	198;155;180;183	0.00048591	4.8322	9.6	9.6	9.6	9.6	0	9.6	0	9.6	9.6	9.6	9.6	0	9.6	9.6	0	9.6	9.6	9.6
P30740;P30740-2;P50452;H7BXK7;P50452-2	Leukocyte elastase inhibitor	SERPINB1	7	6	8	5	6	6	7	5	2	1	1	6	5	3	4	3	7	6	6	6	7	3	8	6	42.741	379	379;228;374;189;242	0	106.04	30.9	26.6	33.8	15.8	16.1	23.5	32.2	19.3	4.5	2.4	2.6	19.8	15.8	11.1	15.3	11.1	26.1	19.8
P30825	High affinity cationic amino acid transporter 1	SLC7A1	0	0	0	0	0	0	0	0	1	1	0	0	0	0	0	1	0	0	0	0	0	0	0	0	67.638	629	629	0.00043592	3.5217	0	0	0	0	0	0	0	0	1.6	1.6	0	0	0	0	0	1.6	0	0
P30837	Aldehyde dehydrogenase X, mitochondrial	ALDH1B1	0	1	0	0	1	0	0	1	1	1	1	0	1	1	0	1	0	0	1	0	1	0	0	0	57.206	517	517	0	15.534	0	2.3	0	0	2.3	0	0	2.3	2.9	2.9	2.9	0	2.9	2.9	0	2.9	0	0
P30876;C9J4M6;C9J2Y9	DNA-directed RNA polymerase II subunit RPB2;DNA-directed RNA polymerase	POLR2B	0	0	0	0	0	0	0	0	2	2	1	0	1	0	0	1	0	0	0	0	1	0	0	1	133.9	1174	1174;1099;1167	0.0005618	6.7901	0	0	0	0	0	0	0	0	2	2	0.9	0	0.7	0	0	1.3	0	0
P31040;D6RFM5;P31040-2;A0A087X1I3;P31040-3;H0Y8X1	Succinate dehydrogenase [ubiquinone] flavoprotein subunit, mitochondrial	SDHA	6	6	6	6	3	3	6	6	4	2	2	3	3	3	5	4	4	6	3	4	3	3	5	3	72.691	664	664;583;616;519;519;126	0	28.476	11.3	12.3	12.7	12.3	6.5	6.5	12.7	10.8	7.7	3.8	5.1	6.6	4.5	4.5	9.5	7.7	9.2	12.7
P31150;G5E9U5	Rab GDP dissociation inhibitor alpha	GDI1	3	2	3	2	4	2	3	3	1	2	1	4	4	4	1	3	3	4	3	4	4	4	3	2	50.582	447	447;147	0	17.873	8.9	5.6	8.9	5.6	11.2	5.4	8.9	8.9	2.5	4.7	2.5	11.2	9.8	9.8	3.1	7.8	8.9	11.2
P31153;P31153-2;Q00266	S-adenosylmethionine synthase isoform type-2	MAT2A	5	5	6	5	4	5	4	5	2	2	1	3	3	3	5	3	6	4	5	4	4	5	5	5	43.66	395	395;299;395	0	29.48	19.7	19.2	23.3	19.2	19	23	14.2	23	6.1	6.1	2.5	15.4	11.1	13.9	23	13.9	25.3	19
P31327;P31327-3;P31327-2;Q5R211;E7EWJ3;C9JTA4	Carbamoyl-phosphate synthase [ammonia], mitochondrial	CPS1	39	38	38	38	35	36	35	36	15	16	15	32	20	22	35	23	40	38	36	39	33	29	36	39	164.94	1500	1500;1506;1049;513;157;121	0	323.31	40.7	40.9	39.1	40.3	35.8	37.5	37.5	36	14.7	17.9	17.4	35	22.9	23.6	37.1	25.8	39.7	38.6
P31350;P31350-2;C9JXC1	Ribonucleoside-diphosphate reductase subunit M2	RRM2	0	0	2	0	0	1	0	1	0	0	0	0	0	0	1	0	0	0	0	0	0	0	1	0	44.877	389	389;449;289	0.00044307	3.6713	0	0	9	0	0	3.3	0	4.1	0	0	0	0	0	0	2.8	0	0	0
P31641;A0A087WY96	Sodium- and chloride-dependent taurine transporter;Transporter	SLC6A6	0	0	0	0	0	0	0	0	0	0	1	0	0	0	0	0	0	0	0	0	0	0	0	0	69.829	620	620;721	1	-2	0	0	0	0	0	0	0	0	0	0	1.6	0	0	0	0	0	0	0
P31689;P31689-2	DnaJ homolog subfamily A member 1	DNAJA1	6	8	6	7	3	6	7	6	1	1	1	4	3	4	5	4	7	5	4	6	4	5	5	6	44.868	397	397;331	0	51.714	27	29.2	25.7	29	10.3	21.4	23.9	25.7	5.3	5.3	5.3	13.9	10.1	12.3	18.4	12.3	29	20.7
P31930	Cytochrome b-c1 complex subunit 1, mitochondrial	UQCRC1	1	1	2	2	1	2	2	1	0	0	0	0	1	1	2	1	2	2	2	2	2	2	2	2	52.645	480	480	0	15.514	4.8	4.8	7.9	7.9	3.1	7.9	7.9	4.8	0	0	0	0	4.8	4.8	7.9	4.8	7.9	7.9
P31937;H7BZL2	3-hydroxyisobutyrate dehydrogenase, mitochondrial	HIBADH	0	1	0	1	1	1	1	0	0	0	0	2	0	0	1	0	1	1	1	1	0	2	1	1	35.329	336	336;206	0	18.077	0	4.8	0	4.8	4.8	4.8	4.8	0	0	0	0	9.8	0	0	4.8	0	4.8	4.8
P31939;P31939-2;H7C1S2;C9JLK0;F8WEF0	Bifunctional purine biosynthesis protein PURH;Phosphoribosylaminoimidazolecarboxamide formyltransferase;IMP cyclohydrolase	ATIC	9	8	10	11	8	10	10	8	2	0	2	7	3	3	9	1	9	8	9	9	9	9	10	8	64.615	592	592;591;231;170;84	0	100.17	27	27.2	32.4	32.6	25.3	32.6	31.6	25.5	4.2	0	6.1	22.3	10.5	8.3	29.7	4.1	30.1	25.8
P31943;D6RBM0;E9PCY7;G8JLB6;E5RGV0;E7EQJ0;D6RAM1;D6R9T0;D6RFM3;D6RIT2;E7EN40;D6RIU0;D6RDU3;D6RJ04;D6RIH9;E5RJ94;D6R9D3;D6RF17;D6RDL0;H0YAQ2;H0YB39;E5RGH4	Heterogeneous nuclear ribonucleoprotein H;Heterogeneous nuclear ribonucleoprotein H, N-terminally processed	HNRNPH1	4	4	5	5	4	5	5	6	0	0	0	4	3	3	4	1	3	3	4	6	4	4	5	5	49.229	449	449;212;429;472;155;115;130;162;163;164;166;168;171;172;184;28;40;49;84;131;277;100	0	27.734	11.4	11.4	14.7	14.7	11.4	14.7	14.7	14.7	0	0	0	8.2	9.1	9.1	8.2	3.1	8.2	8.2
P31946;P31946-2;Q4VY20;Q4VY19	14-3-3 protein beta/alpha;14-3-3 protein beta/alpha, N-terminally processed	YWHAB	5	7	6	7	6	6	6	6	3	3	2	6	3	3	6	3	7	7	6	6	6	6	6	6	28.082	246	246;244;74;100	0	224.74	34.6	43.5	42.7	42.7	42.3	42.3	42.3	42.3	20.3	20.3	11.4	42.3	20.3	20.3	42.3	20.3	42.7	42.7
P31947;P31947-2	14-3-3 protein sigma	SFN	5	5	6	8	7	7	7	7	2	1	0	4	4	5	6	5	7	9	9	8	7	8	9	9	27.774	248	248;216	0	65.885	30.6	29.8	33.5	44.8	40.7	40.7	37.1	44.4	14.1	7.7	0	23.4	27	27	36.7	34.7	37.1	48.8
P31948;P31948-2;P31948-3;F5H783;F5GXD8;H0YGI8	Stress-induced-phosphoprotein 1	STIP1	13	14	13	15	13	15	15	16	2	1	2	13	2	3	12	3	20	18	14	15	12	16	19	13	62.639	543	543;590;519;236;138;137	0	197.54	28.7	33.3	30.8	35	27.4	32.8	36.6	37.9	4.2	2	3.9	26.9	3.9	5.7	27.4	8.7	49.7	39.6
P31949	Protein S100-A11;Protein S100-A11, N-terminally processed	S100A11	4	3	3	3	3	3	3	3	2	2	3	2	3	3	3	2	3	3	3	3	3	3	3	3	11.74	105	105	0	128.8	37.1	33.3	33.3	33.3	33.3	33.3	33.3	33.3	23.8	23.8	33.3	18.1	33.3	33.3	33.3	23.8	33.3	33.3
P32004;P32004-2;P32004-3;H0Y5C3	Neural cell adhesion molecule L1	L1CAM	3	3	0	2	2	1	2	3	0	0	0	3	0	0	1	0	1	1	2	2	1	2	0	1	140	1257	1257;1253;1248;190	0	49.459	3.7	3.7	0	2.9	2.5	1.8	2.5	3.7	0	0	0	3.6	0	0	1.8	0	1.8	1.2
P32119;A6NIW5;P32119-2	Peroxiredoxin-2	PRDX2	5	3	4	5	3	4	4	4	3	3	2	3	3	3	3	2	5	5	4	6	3	3	3	4	21.892	198	198;136;142	0	61.382	27.8	20.7	27.8	27.8	17.7	24.7	24.7	24.7	20.2	20.2	15.2	17.7	20.2	20.2	17.7	13.1	27.8	27.8
P32322;E2QRB3;J3KQ22;P32322-2;P32322-3;J3KTA8;J3QKT3;J3QRZ0;J3QLK9;J3QL32;J3QL24;J3QL23;J3QR88;J3QKT4;J3KSA9	Pyrroline-5-carboxylate reductase 1, mitochondrial;Pyrroline-5-carboxylate reductase	PYCR1	4	3	5	3	1	0	3	4	4	3	3	1	4	3	4	2	2	3	3	2	3	2	3	3	33.36	319	319;288;253;316;346;84;94;115;165;217;225;173;132;242;109	0	73.119	19.7	14.7	22.9	14.7	4.4	0	12.9	17.9	19.1	14.1	15	4.1	17.9	14.7	19.7	9.7	10	13.5
P32754;A0A0B4J1R4;P32754-2	4-hydroxyphenylpyruvate dioxygenase	HPD	6	5	6	6	6	6	6	6	6	6	7	6	6	5	6	6	5	7	6	6	8	7	7	6	44.934	393	393;393;354	0	124.68	14.5	14.2	20.4	21.9	19.6	19.8	19.6	19.6	19.1	19.3	21.9	19.8	19.6	14.2	19.6	16.5	14.2	19.8
P32929;P32929-3;P32929-2	Cystathionine gamma-lyase	CTH	2	2	2	1	1	1	2	1	1	1	0	2	4	1	3	2	2	2	2	2	2	1	2	2	44.508	405	405;373;361	0	12.055	5.9	5.9	5.9	2.7	3.2	2.7	6.7	3.2	2.7	2.7	0	5.9	12.6	2.7	8.6	5.9	5.9	5.9
P32969;D6RAN4;H0Y9V9;H0Y9R4;E7ESE0	60S ribosomal protein L9	RPL9	2	2	2	3	3	3	3	3	4	2	4	3	4	4	3	3	3	3	3	3	3	3	3	3	21.863	192	192;182;189;91;166	0	70.139	15.1	15.1	15.1	19.8	19.8	19.8	19.8	19.8	33.9	14.6	33.9	19.8	33.9	33.9	19.8	28.6	19.8	19.8
P33176;O60282;A0A0G2JMZ6;Q12840;J3KNA1;O60282-2	Kinesin-1 heavy chain	KIF5B	9	10	12	6	6	4	10	7	3	2	1	4	1	1	5	2	7	8	6	6	6	6	6	6	109.68	963	963;957;860;1032;943;725	0	215.04	11.4	13	16.5	7.6	7.2	4.9	14.2	10.4	3	2	0.9	5	0.9	0.9	6.2	2.2	9.4	11.5
P33240;A0A0A0MT56;E9PID8;E7EWR4;P33240-2	Cleavage stimulation factor subunit 2	CSTF2	0	1	0	0	0	0	0	0	0	0	0	0	0	0	0	0	0	0	0	0	0	0	0	0	60.959	577	577;225;438;597;560	0	25.051	0	4.9	0	0	0	0	0	0	0	0	0	0	0	0	0	0	0	0
P33527;A0A0A0MS99;I3L4X2;P33527-8;P33527-6;P33527-7;P33527-5;P33527-4;P33527-2;P33527-3;P33527-9	Multidrug resistance-associated protein 1	ABCC1	0	0	0	0	0	0	0	0	2	1	2	0	1	1	0	1	0	0	0	0	0	0	0	0	171.59	1531	1531;1215;1440;1351;1407;1410;1416;1466;1472;1475;1541	0.00055402	6.5648	0	0	0	0	0	0	0	0	1.5	0.9	1.5	0	0.6	0.6	0	0.6	0	0
P33778;Q16778;Q8N257;P23527;P06899;Q6DRA6;Q6DN03	Histone H2B type 1-B;Histone H2B type 2-E;Histone H2B type 3-B;Histone H2B type 1-O;Histone H2B type 1-J	HIST1H2BB;HIST2H2BE;HIST3H2BB;HIST1H2BO;HIST1H2BJ	2	1	2	2	2	2	3	2	2	1	1	1	1	2	2	1	2	2	2	2	1	3	2	2	13.95	126	126;126;126;126;126;164;193	0	7.5776	15.9	8.7	15.9	15.9	15.9	15.9	25.4	15.9	15.9	8.7	8.7	8.7	8.7	15.9	15.9	8.7	15.9	15.9
P33991;E5RG31	DNA replication licensing factor MCM4	MCM4	9	8	6	5	3	3	5	5	1	1	1	3	4	3	4	3	7	6	4	5	4	3	4	3	96.557	863	863;279	0	30.764	15.5	12.5	12.1	9.4	4.6	4.6	7.3	9.4	1.4	1.4	1.4	3.7	5.2	4.1	6.1	4.1	13.6	10.5
P33992;B1AHA9;B1AHB1;B1AHB2	DNA replication licensing factor MCM5;DNA helicase	MCM5	2	3	1	4	3	2	3	3	5	3	2	2	5	4	1	4	2	3	3	4	1	1	2	4	82.285	734	734;231;691;150	0	17.612	5	7.2	3.4	9.3	6.4	5.2	7.4	6.8	9.3	5.4	3.5	5.2	8.7	7.6	1.8	6.4	5.2	7.4
P33993;P33993-2;P33993-3;C9J8M6	DNA replication licensing factor MCM7	MCM7	3	4	5	2	4	3	3	3	3	1	2	3	3	2	3	2	5	4	3	2	3	2	1	3	81.307	719	719;389;543;183	0	20.938	6	6.3	9.9	4.2	9.7	6	6	6	6.1	1.9	4.2	6	6.1	4.2	6	4.2	9.9	9.7
P34896;P34896-2;P34896-3;P34896-4;J3KRK5;J3KRZ5	Serine hydroxymethyltransferase, cytosolic	SHMT1	0	0	0	0	1	0	0	0	0	0	0	0	0	0	1	0	0	0	1	1	0	0	0	1	53.082	483	483;444;403;345;128;167	0.00052383	5.7397	0	0	0	0	4.8	0	0	0	0	0	0	0	0	0	2.3	0	0	0
P34897;P34897-3;P34897-2;G3V2Y4;H0YIZ0;G3V4W5;G3V540;G3V5L0;G3V2D2;G3V241;G3V3Y8;G3V4T0;G3V4X0;G3V2W0;G3V2E4	Serine hydroxymethyltransferase, mitochondrial;Serine hydroxymethyltransferase	SHMT2	4	3	5	3	2	4	5	3	1	1	2	4	3	3	3	3	4	4	4	4	2	3	4	6	55.992	504	504;483;494;234;264;237;192;215;52;142;147;149;159;160;171	0	43.436	12.5	10.3	20	9.1	5.2	12.3	20	10.3	3.4	3.4	5.6	12.5	8.5	8.5	9.1	8.5	10.7	12.5
P34931;Q53FA3	Heat shock 70 kDa protein 1-like	HSPA1L	5	5	5	5	6	5	5	5	2	2	3	6	4	5	5	4	5	5	6	6	5	6	6	5	70.374	641	641;641	1	-2	16.7	16.7	16.7	16.7	17.9	16.7	16.7	16.7	7	7	8.7	17.9	12.6	14.2	16.7	13.1	16.7	16.7
P34932;A0A087WYC1;A0A087WTS8;P34932-2	Heat shock 70 kDa protein 4	HSPA4	12	12	14	12	15	12	14	10	5	4	4	13	4	5	9	4	14	14	14	14	11	16	14	11	94.33	840	840;699;475;148	0	323.31	19.4	18.5	22.9	21	20.7	16	22.1	16.7	7.1	5.8	5.8	19.5	6.1	8.7	14.8	7.9	22.3	21.7
P34949;H3BPP3;H3BP57;H3BT48;H3BUZ9;F5GX71;H3BPB8;H3BT46;B4DYB8;H3BMZ9;P34949-2	Mannose-6-phosphate isomerase	MPI	0	0	0	0	0	1	0	0	0	2	2	0	0	0	0	1	0	0	0	0	0	1	0	0	46.655	423	423;287;288;319;339;373;403;213;228;264;362	0	11.732	0	0	0	0	0	2.6	0	0	0	6.6	6.6	0	0	0	0	2.6	0	0
P35221;P35221-2;G3XAM7;E5RIB1;P35221-3;E5RJ41;E5RJL0;E5RIE0;E5RHV7;E5RGY7;E5RGY6;E5RG03;P26232;E5RFM3;P26232-3;P26232-2;P26232-5;Q9UI47;E5RJZ2;E5RIT8;C9IZ88;E5RJP7;E5RGD2;A0A0A0MTJ6;A0A0A0MRI5;P26232-4;P26232-6	Catenin alpha-1	CTNNA1	7	3	7	5	10	8	7	8	1	1	1	7	1	1	8	2	11	11	8	8	6	6	7	8	100.07	906	906;930;841;215;536;161;101;118;123;136;139;156;953;94;860;905;939;895;37;55;117;119;128;476;569;537;584	0	135.06	10.2	4.6	9.9	7.5	14.2	11.4	9.8	11.1	1.2	1.2	1.2	9.6	1.2	1.2	11	2.4	13.8	15.8
P35232;C9JW96;E7ESE2;E9PCW0;C9JZ20;D6RBK0;P35232-2	Prohibitin	PHB	4	3	2	2	3	3	3	2	1	1	1	3	2	1	3	1	4	2	2	4	3	4	2	4	29.804	272	272;246;202;216;201;124;155	0	41.288	21	15.1	11	11.8	17.6	17.6	16.9	11	7.7	7.7	7.7	15.1	10.3	7.7	15.1	7.7	21	11.8
P35237;A0A024QZX5;A0A087X1N8	Serpin B6	SERPINB6	7	8	7	8	5	6	8	8	3	1	2	6	3	3	7	3	7	5	7	6	6	5	7	7	42.621	376	376;380;395	0	272.87	27.9	29.8	27.9	29.8	21	23.4	29.8	29.8	11.7	5.3	9.3	25.8	11.7	11.7	27.9	11.7	29.3	21
P35241;P35241-5;P35241-4;P35241-2;P35241-3;E9PQ82;E9PNV3;E9PKN5	Radixin	RDX	6	8	7	6	9	7	8	8	2	3	2	9	4	4	6	3	7	11	10	6	9	9	8	7	68.563	583	583;604;447;257;200;116;148;51	0	105.84	11.3	13.7	13	11.1	18	13.9	15.8	16.5	4.6	6	4.1	18.2	11.7	11.3	12.7	9.1	13.9	19.2
P35244;B5MC59	Replication protein A 14 kDa subunit	RPA3	1	1	1	1	1	1	1	1	1	1	1	1	1	1	1	1	1	1	1	1	1	2	1	1	13.569	121	121;82	0	14.214	14	14	14	14	14	14	14	14	13.2	13.2	13.2	14	13.2	13.2	14	13.2	14	14
P35249;C9JZI1;P35249-2;H7C1P0;C9J8M3;C9JGY5;F8WE44;C9JXZ7;C9JTT7;C9JW34	Replication factor C subunit 4	RFC4	4	4	3	5	2	1	5	4	1	1	0	2	0	0	2	0	0	4	2	2	2	1	2	3	39.681	363	363;336;303;111;214;95;97;123;167;43	0	42.971	20.9	23.1	9.6	26.2	6.6	3	24	16.3	4.1	4.1	0	6.6	0	0	10.2	0	0	13.8
P35250;P35250-2;H7C5P4;A0A087WVY3	Replication factor C subunit 2	RFC2	1	0	0	0	0	0	1	0	0	0	1	0	1	0	0	0	1	0	0	0	0	0	0	0	39.157	354	354;320;198;251	0.00050505	5.2965	10.2	0	0	0	0	0	10.2	0	0	0	2.5	0	4.5	0	0	0	4.5	0
P35268;K7ERI7;K7ELC4;K7EMH1;K7EJT5;K7EP65;K7EKS7	60S ribosomal protein L22	RPL22	2	2	2	2	2	2	2	2	2	2	1	1	2	3	1	2	2	2	3	2	2	1	2	2	14.787	128	128;95;79;89;47;48;53	0	78.426	20.3	20.3	20.3	20.3	20.3	20.3	20.3	20.3	20.3	20.3	8.6	8.6	20.3	31.2	8.6	20.3	20.3	20.3
P35269;M0R0Z3;M0QXD6	General transcription factor IIF subunit 1	GTF2F1	1	2	1	2	1	1	2	1	1	0	0	0	0	0	2	0	1	2	2	1	1	1	1	1	58.24	517	517;127;433	0	15.009	2.7	6.4	2.7	6.4	3.7	3.7	6.4	3.7	2.7	0	0	0	0	0	6.4	0	3.7	6.4
P35270	Sepiapterin reductase	SPR	0	1	0	1	0	0	0	0	1	1	1	0	1	1	0	1	0	2	1	0	0	1	1	0	28.048	261	261	0	7.5203	0	7.3	0	7.3	0	0	0	0	7.3	7.3	7.3	0	7.3	7.3	0	7.3	0	11.1
P35520;P35520-2;H7C1W6;H7C2W0;C9JMA6;H7C2H4	Cystathionine beta-synthase	CBS	1	1	1	1	0	0	0	0	1	0	0	3	2	2	1	0	1	1	2	0	0	1	0	1	60.586	551	551;565;149;159;177;224	0.00054975	6.4683	3.6	2	3.6	2	0	0	0	0	2	0	0	11.3	5.6	5.6	3.6	0	3.6	3.6
P35527;CON__P35527;K7EQQ3	Keratin, type I cytoskeletal 9	KRT9	0	0	0	0	0	0	0	0	13	7	8	0	10	9	0	5	0	0	0	0	1	0	0	0	62.064	623	623;623;390	0	247.07	0	0	0	0	0	0	0	0	34	19.6	20.7	0	27.1	24.2	0	14.9	0	0
P35573;P35573-2;P35573-3	Glycogen debranching enzyme;4-alpha-glucanotransferase;Amylo-alpha-1,6-glucosidase	AGL	1	1	1	2	3	0	0	0	1	1	3	1	2	2	2	2	2	1	2	1	1	1	1	4	174.76	1532	1532;1515;1516	0	18.817	0.9	0.9	0.9	2.2	2.7	0	0	0	0.6	0.6	2.3	1.2	1.3	1.3	1.5	1.3	1.8	0.6
P35579;P35579-2;P35580;P35580-2;Q5BKV1;P35580-5;P35580-3;P35580-4;B1AH99;REV__S4R3H4;REV__E7EQT4;REV__Q9UKV3-5;REV__Q9UKV3	Myosin-9	MYH9	39	38	41	36	40	37	40	39	6	7	9	38	6	6	40	8	40	42	40	43	40	32	43	44	226.53	1960	1960;1382;1976;1992;218;1985;1997;2007;103;1283;1301;1328;1341	0	323.31	29.6	28.4	31.6	27.9	29.8	28	30.8	30.5	4.3	4.9	7.7	27.8	4.2	4.2	30.1	5.7	30.4	30.9
P35606;P35606-2;H0YAC7;D6R997;H0Y938	Coatomer subunit beta	COPB2	6	4	7	4	6	5	4	6	7	5	5	7	4	5	7	5	8	8	8	8	6	7	9	8	102.49	906	906;877;118;153;177	0	121.65	8.8	6.5	9.7	6.5	10.5	7.4	6	8.8	9.5	6.6	6.5	10.5	5.6	6.5	10	9.3	13	11.7
P35610;B1APM4;P35610-3;P35610-2	Sterol O-acyltransferase 1	SOAT1	2	1	2	1	2	2	1	1	1	0	0	2	0	0	2	1	2	1	3	3	2	2	1	2	64.734	550	550;260;485;492	0	28.316	5.8	2.9	5.8	2.9	4.5	4.5	2.9	2.9	3.1	0	0	4.5	0	0	4.5	3.1	4.5	2.9
P35611;P35611-2;A0A0A0MSR2;H0Y9H2;E7EV99;E7ENY0;P35611-5;P35611-6;P35611-4;P35611-3	Alpha-adducin	ADD1	0	0	0	0	0	0	0	0	0	0	0	0	1	1	0	0	0	0	0	0	0	0	0	0	80.954	737	737;631;400;444;632;663;511;662;662;768	0.0008558	3.3395	0	0	0	0	0	0	0	0	0	0	0	0	2.3	2.3	0	0	0	0
P35613;A0A087WUV8;P35613-3;P35613-4;P35613-2;R4GN83;R4GMX5;I3L192;A0A087X2B5	Basigin	BSG	1	1	1	1	2	2	1	1	1	2	3	2	2	2	2	2	1	1	1	1	2	2	2	1	42.2	385	385;189;176;205;269;52;84;161;221	0	15.443	3.6	3.6	3.6	3.6	8.6	8.6	3.6	3.6	4.9	8.6	8.6	8.6	8.6	8.6	8.6	8.6	3.6	3.6
P35637;H3BPE7;P35637-2	RNA-binding protein FUS	FUS	4	5	4	3	3	5	3	2	1	1	1	4	0	0	3	0	3	3	3	4	3	3	3	2	53.425	526	526;527;525	0	33.384	7.8	9.3	7.8	7.4	7.4	12	7.4	5.7	2.7	2.7	2.7	10.5	0	0	7.4	0	7.4	7.4
P35658;P35658-3;P35658-2;P35658-4;P35658-5;A0A0A0MSW3;H0YF36;E9PKD2;B7ZAV2;H0Y837;H0YDS4	Nuclear pore complex protein Nup214	NUP214	2	2	1	3	1	0	3	2	1	1	1	1	1	1	0	0	2	2	2	1	1	0	0	1	213.62	2090	2090;2091;2079;2080;2093;1519;140;495;916;967;187	0	32.648	1.4	1.7	0.9	2.5	0.6	0	2.1	1.4	1.6	1.6	1.6	0.6	1.6	1.6	0	0	1.7	2.7
P35659;B4DFG0;P35659-2;D6R9L5;D6RDA2;H0Y993;H0Y8X0	Protein DEK	DEK	4	4	5	4	5	3	5	5	3	3	4	4	2	3	4	4	5	5	6	4	4	4	4	5	42.674	375	375;347;341;151;122;156;161	0	117.35	13.9	16.3	20	16.3	19.2	10.7	20	20	8.8	12.8	14.7	13.9	8.8	14.9	13.9	17.3	20	16.3
P35749;B1PS43;P35749-4;P35749-3;P35749-2;A0A0C4DFM8;A1L2Z2	Myosin-11	MYH11	3	3	3	2	5	4	3	3	1	2	0	6	2	2	5	2	4	4	4	3	5	4	3	3	227.34	1972	1972;2029;1938;1945;1979;508;638	0.00055249	6.5354	2.3	2.3	2.3	1.4	3.5	3.1	2.3	2.3	0.5	1	0	4	1.3	1.3	3.5	1.3	2.7	2.7
P35908;CON__P35908;CON__Q3TTY5	Keratin, type II cytoskeletal 2 epidermal	KRT2	1	1	1	1	3	2	4	1	7	12	8	2	4	4	3	10	1	2	3	8	3	3	1	1	65.432	639	639;645;707	0	171.38	1.1	1.1	1.1	1.1	4.4	3.3	6.9	1.1	12.8	25.5	14.4	2.2	6.9	7	4.4	21	1.1	3.3
P35998;C9JLS9;P35998-2	26S protease regulatory subunit 7	PSMC2	7	6	8	8	9	7	11	11	2	2	1	9	4	5	3	2	10	10	10	9	7	10	9	10	48.633	433	433;130;296	0	47.214	25.9	24.9	29.1	29.3	32.8	27.7	35.6	34.2	6.5	6.5	2.8	32.8	14.3	20.3	10.6	6.5	33.7	34.2
P36404;V9GYD0;P36404-2	ADP-ribosylation factor-like protein 2	ARL2;ARL2-SNX15	0	0	0	0	0	0	0	0	1	1	0	0	0	0	0	0	1	1	0	0	0	0	0	0	20.878	184	184;113;157	0.0041809	2.3152	0	0	0	0	0	0	0	0	4.3	3.8	0	0	0	0	0	0	5.4	5.4
P36405	ADP-ribosylation factor-like protein 3	ARL3	1	2	3	0	1	1	2	1	0	0	0	0	1	1	1	1	1	2	2	1	1	0	2	1	20.455	182	182	0	7.8037	10.4	16.5	25.8	0	10.4	10.4	16.5	10.4	0	0	0	0	10.4	10.4	10.4	10.4	10.4	19.8
P36507;G5E9C7;M0R1B6	Dual specificity mitogen-activated protein kinase kinase 2	MAP2K2	1	1	2	3	4	4	1	2	4	3	3	3	3	4	2	4	3	2	2	2	3	1	5	3	44.424	400	400;303;104	0	60.38	2.2	2.2	5.5	9.5	10.8	10.2	2.2	7.2	10.5	7.2	7.2	8	8.8	10.5	4.5	10.5	8.5	5.5
P36542;P36542-2	ATP synthase subunit gamma, mitochondrial	ATP5C1	4	2	4	3	2	2	2	4	3	3	1	3	4	4	2	3	4	4	4	4	2	3	4	3	32.996	298	298;297	0	20.055	17.8	8.7	14.8	13.4	8.7	8.7	8.7	17.8	11.4	11.4	5	12.1	17.4	17.4	10.1	14.8	17.8	17.8
P36543;C9J8H1;P36543-2;Q96A05;P36543-3	V-type proton ATPase subunit E 1;V-type proton ATPase subunit E 2	ATP6V1E1;ATP6V1E2	0	0	0	1	0	0	1	1	1	1	1	0	1	1	0	1	1	1	1	0	0	1	0	1	26.145	226	226;203;204;226;196	0.00052854	5.9453	0	0	0	7.5	0	0	7.5	7.5	4.4	4.4	4.4	0	4.4	4.4	0	4.4	7.5	7.5
P36551;P36551-2	Oxygen-dependent coproporphyrinogen-III oxidase, mitochondrial	CPOX	0	0	0	0	0	0	0	0	0	0	0	0	0	0	0	0	1	1	1	0	0	0	0	0	50.151	454	454;287	0	7.7029	0	0	0	0	0	0	0	0	0	0	0	0	0	0	0	0	4	4
P36578;H3BM89;H3BU31;H3BTP7	60S ribosomal protein L4	RPL4	8	8	9	7	5	6	6	6	6	6	5	7	9	8	6	5	8	8	9	6	7	6	7	8	47.697	427	427;333;171;170	0	50.474	20.1	20.1	24.6	19.9	14.5	18.7	18.7	18.7	19	18	15	20.4	24.8	23.2	17.1	16.4	22	22.7
P36776;K7EKE6;P36776-2;K7EJE8;P36776-3;K7ERR6;K7EQF8;K7ER27;K7ER56	Lon protease homolog, mitochondrial	LONP1	6	4	5	7	5	5	3	7	5	5	5	5	8	7	7	6	6	5	6	6	3	5	6	5	106.49	959	959;845;895;829;763;264;185;242;210	0	84.987	7.9	6	7.6	11.1	7.6	7.2	4.8	11.8	7	7	7	6.9	13.3	9.8	12.5	8.6	8.4	7.2
P36871;P36871-2;P36871-3	Phosphoglucomutase-1	PGM1	6	9	9	8	8	5	9	8	3	2	3	8	2	2	8	3	6	8	7	7	5	6	8	7	61.448	562	562;580;365	0	64.756	14.9	21.7	21.2	19.8	18.9	10.1	20.3	20.8	6.4	5.9	7.8	19	4.4	4.4	18.9	5.9	13.2	19.8
P36897;F8W1R9;B4DY26;P36897-3;P36897-2;O00238;Q04771;P36894;F8VXZ5;O00238-2	TGF-beta receptor type-1;Receptor protein serine/threonine kinase;Bone morphogenetic protein receptor type-1B;Activin receptor type-1;Bone morphogenetic protein receptor type-1A	TGFBR1;BMPR1B;ACVR1;BMPR1A	0	0	0	0	0	0	0	0	0	0	1	0	0	2	0	1	0	0	0	0	0	0	0	0	55.959	503	503;383;434;426;507;502;509;532;114;532	0.0059391	2.1356	0	0	0	0	0	0	0	0	0	0	1.8	0	0	3.8	0	1.8	0	0
P36915;P36915-2;A2AB27	Guanine nucleotide-binding protein-like 1	GNL1	0	0	0	0	0	0	0	0	1	1	0	0	0	0	0	1	0	0	0	0	0	1	0	0	68.66	607	607;430;264	0.00044111	3.6299	0	0	0	0	0	0	0	0	1.5	2.1	0	0	0	0	0	1.5	0	0
P36941;F5H2E7;P36941-2	Tumor necrosis factor receptor superfamily member 3	LTBR	0	0	0	0	0	0	0	0	0	1	0	0	0	0	0	1	0	0	0	0	0	0	0	0	46.709	435	435;292;416	0.008996	1.8657	0	0	0	0	0	0	0	0	0	4.4	0	0	0	0	0	4.4	0	0
P36952;P36952-2;C9JLM5	Serpin B5	SERPINB5	7	8	9	8	10	6	11	8	7	6	5	7	8	9	11	10	9	7	9	9	7	8	7	8	42.1	375	375;231;129	0	152.83	24	25.9	31.5	29.3	36.5	25.1	38.1	28.8	25.9	22.4	20	26.1	28.3	32.8	37.9	34.9	33.3	22.1
P36957;Q86SW4;P36957-2;H0YJF9;G3V5M3;G3V3F0	Dihydrolipoyllysine-residue succinyltransferase component of 2-oxoglutarate dehydrogenase complex, mitochondrial	DLST	1	1	1	1	1	1	0	0	1	1	0	1	0	1	0	1	2	2	2	1	1	2	2	1	48.755	453	453;279;367;74;83;104	0	51.718	3.8	4.6	2	4.6	3.8	4.6	0	0	3.1	3.1	0	4.6	0	3.1	0	4.6	9.1	8.2
P37108;H0YLA2;H0YLW0	Signal recognition particle 14 kDa protein	SRP14	2	3	3	2	2	2	3	3	2	2	1	3	1	0	2	1	3	4	5	4	4	3	3	3	14.57	136	136;115;56	0	106.67	30.9	43.4	43.4	30.9	30.1	30.1	30.9	43.4	21.3	30.1	8.8	36	13.2	0	30.1	8.8	30.9	43.4
P37198;M0QXN5;M0QX10;A0A0E3D6N6;M0QYY0;M0QX13;M0QZL5;M0R1S1;M0QX64;M0R302;A0A0A0MSH2	Nuclear pore glycoprotein p62	NUP62	1	1	1	1	3	1	1	1	0	0	0	3	1	1	2	0	3	3	3	2	0	3	2	1	53.254	522	522;446;23;24;36;75;99;100;134;138;193	0	16.747	4	2.7	2.7	2.7	8.6	1.9	2.7	2.7	0	0	0	6.5	4.2	4.2	4.6	0	6.5	6.5
P37235;P84074;E9PC71;P61601	Hippocalcin-like protein 1;Neuron-specific calcium-binding protein hippocalcin	HPCAL1;HPCA	1	1	1	2	2	0	1	1	1	1	1	0	1	1	1	1	2	2	2	3	2	1	2	1	22.313	193	193;193;175;193	0	7.7366	5.7	5.7	6.7	18.7	12.4	0	5.7	6.7	6.7	6.7	6.7	0	6.7	6.7	6.7	6.7	12.4	12.4
P37268;E9PS69;E9PNM1;P37268-4;P37268-3;P37268-2;E9PJG4	Squalene synthase	FDFT1	1	0	0	0	1	1	0	1	0	1	1	0	1	1	1	1	0	1	1	0	1	1	1	1	48.115	417	417;113;410;306;332;353;150	0	14.449	5	0	0	0	5	5	0	5	0	2.4	2.4	0	5	5	5	5	0	5
P37287;P37287-3	Phosphatidylinositol N-acetylglucosaminyltransferase subunit A	PIGA	0	0	0	0	0	0	0	0	1	0	0	0	0	0	0	0	0	0	0	0	0	0	0	0	54.126	484	484;250	0.00082781	3.0971	0	0	0	0	0	0	0	0	2.9	0	0	0	0	0	0	0	0	0
P37802;X6RJP6;P37802-2	Transgelin-2	TAGLN2	6	6	6	4	5	4	4	5	3	3	3	5	5	4	5	4	5	5	5	5	4	5	4	5	22.391	199	199;187;220	0	100.79	43.2	43.2	43.2	35.2	42.7	38.2	34.7	42.7	26.6	30.7	24.1	42.7	42.7	35.2	42.7	38.2	42.7	42.7
P37837;F2Z393;E9PKI8;E9PM01	Transaldolase	TALDO1	4	7	7	5	6	4	6	7	4	4	3	8	6	4	7	4	8	5	5	4	4	6	6	4	37.54	337	337;318;93;50	0	49.782	13.1	25.5	25.5	18.1	21.1	13.9	21.1	25.5	16	15.1	10.1	29.7	22.6	15.1	27.6	15.1	26.4	17.5
P38117;P38117-2;M0QY67	Electron transfer flavoprotein subunit beta	ETFB	7	5	7	7	5	6	7	7	3	3	3	6	4	4	7	4	9	5	10	8	7	7	8	5	27.843	255	255;346;178	0	38.576	36.5	23.9	39.6	42	23.9	36.5	36.5	36.5	10.2	10.2	10.2	28.2	13.3	13.3	39.6	13.3	49	27.1
P38159;H3BT71;H3BR27;P38159-3;P38159-2;H0Y6E7;H3BNC1;Q8N7X1;H3BUY5	RNA-binding motif protein, X chromosome;RNA-binding motif protein, X chromosome, N-terminally processed	RBMX	6	4	5	4	5	5	4	5	5	4	3	6	4	5	5	5	7	4	6	5	5	6	4	6	42.331	391	391;296;78;196;378;292;37;1067;263	0	57.92	14.6	12.3	15.6	12.3	15.9	15.6	12.3	15.6	15.6	13.6	8.2	17.6	13.6	15.6	14.8	15.6	17.9	12.3
P38571;A0A0A0MT32;Q5T073;P38571-2	Lysosomal acid lipase/cholesteryl ester hydrolase	LIPA	0	0	0	1	0	0	0	0	1	1	1	0	1	0	0	1	0	0	0	0	0	0	0	0	45.418	399	399;283;290;343	0.00047962	4.6657	0	0	0	2.5	0	0	0	0	2.5	2.5	2.5	0	2.5	0	0	2.5	0	0
P38606;P38606-2;C9JA17;C9JVW8	V-type proton ATPase catalytic subunit A	ATP6V1A	2	2	1	1	0	0	1	1	0	0	0	0	1	0	0	0	1	2	2	1	1	0	2	1	68.303	617	617;584;185;221	0	12.345	5.7	3.9	1.8	1.8	0	0	1.8	3.9	0	0	0	0	3.9	0	0	0	3.9	5.7
P38646;D6RJI2;H0Y8S0;H0YBG6;D6RA73	Stress-70 protein, mitochondrial	HSPA9	24	22	21	20	20	18	20	19	9	8	10	21	10	10	16	9	22	19	19	21	19	21	20	16	73.68	679	679;95;102;163;62	0	323.31	43.7	43.4	44.3	43	45.5	42.1	45.9	44.9	20.2	17.5	21.9	46.5	20.6	20	36.4	18.4	45.7	43.4
P38919;I3L3H2	Eukaryotic initiation factor 4A-III;Eukaryotic initiation factor 4A-III, N-terminally processed	EIF4A3	3	6	4	4	7	5	5	4	5	3	5	7	4	4	6	5	7	8	7	7	6	6	5	5	46.871	411	411;125	0	55.892	8.5	15.3	11.2	11.7	18.7	14.4	12.9	11.2	12.7	8.3	12.2	18.7	10.5	10.5	17.5	12.2	19.2	21.7
P39019;A0A075B6E2;M0R2L9;M0QXK4;M0QYF7;M0R140	40S ribosomal protein S19	RPS19	2	2	4	3	2	2	2	2	0	1	0	2	0	2	1	1	3	2	2	2	2	2	3	3	16.06	145	145;71;71;76;100;102	0	13.631	20.7	20.7	41.4	31.7	20.7	20.7	20.7	20.7	0	14.5	0	20.7	0	25.5	14.5	14.5	31.7	20.7
P39023;G5E9G0;H7C422;H7C3M2;B5MCW2;F8WCR1;Q92901	60S ribosomal protein L3	RPL3	11	12	11	11	9	11	10	10	7	5	6	9	10	10	9	9	10	11	10	10	7	9	11	11	46.108	403	403;351;305;261;272;180;407	0	70.076	33.5	35	34.7	34.7	33	38.5	34.5	34.5	23.1	14.6	20.8	30.8	35.5	35.5	30.8	32.8	31	36.2
P39656;A0A0C4DGS1;P39656-3;U3KQ84;P39656-2	Dolichyl-diphosphooligosaccharide--protein glycosyltransferase 48 kDa subunit	DDOST	0	1	1	0	3	2	1	1	2	2	2	3	3	2	2	2	1	1	3	3	4	2	2	3	50.8	456	456;439;438;155;419	0	17.492	0	6.4	6.4	0	10.7	8.8	6.4	2	4.8	4.8	4.8	10.7	6.8	4.8	4.4	4.8	2.4	6.4
P39687;H0YN26;H7BZ09;O95626;O43423	Acidic leucine-rich nuclear phosphoprotein 32 family member A	ANP32A	4	5	4	4	6	5	5	5	1	1	2	4	1	1	3	2	3	3	3	5	6	6	5	5	28.585	249	249;177;79;131;234	0	95.824	22.9	34.5	19.3	22.9	27.3	22.9	30.9	34.5	7.6	7.2	7.6	19.3	6.4	6.4	12.9	18.1	19.3	19.3
P39748;P39748-2;I3L3E9;F5H1Y3	Flap endonuclease 1	FEN1	8	8	8	6	7	7	7	8	3	2	3	6	3	2	7	3	8	6	7	6	7	6	8	5	42.592	380	380;316;154;165	0	182.6	25.8	28.7	28.7	22.4	26.6	25.3	25.3	28.7	12.9	7.6	12.9	21.3	12.9	9.5	25.3	12.9	28.7	21.8
P40121;E7ENU9;P40121-2;B8ZZL6;H7C0X8	Macrophage-capping protein	CAPG	8	8	7	7	6	6	6	6	0	0	0	5	0	0	6	0	8	6	6	7	6	6	7	7	38.498	348	348;253;333;218;103	0	128.26	33.3	44	32.2	39.9	29.3	29.3	29.3	29.3	0	0	0	24.7	0	0	29.3	0	34.5	29.3
P40123;B7Z385;A0A087X0J3;A0A087WZ15;E9PDI2;P40123-2;P40123-3	Adenylyl cyclase-associated protein 2;Adenylyl cyclase-associated protein	CAP2	1	1	0	0	0	0	1	0	0	0	0	0	0	0	0	0	2	0	2	0	0	0	0	0	52.823	477	477;365;394;394;451;413;217	0.000858	3.3656	5	5	0	0	0	0	2.1	0	0	0	0	0	0	0	0	0	7.1	0
P40222	Alpha-taxilin	TXLNA	3	2	4	1	2	1	3	1	1	0	1	1	1	1	2	1	2	2	1	2	2	2	2	1	61.89	546	546	0	22.07	5.3	3.7	7	1.8	3.7	1.8	5.3	1.8	3.3	0	2.4	1.8	2.4	2.4	3.7	2.4	3.7	3.7
P40227;P40227-2;Q92526;Q92526-2;Q92526-3;J3KRI6	T-complex protein 1 subunit zeta	CCT6A	13	12	12	12	12	14	12	11	6	6	5	11	5	7	12	7	14	15	14	15	13	11	14	12	58.024	531	531;486;530;485;493;128	0	184.7	35	33	30.9	31.5	29	35.8	30.9	29.8	11.9	11.3	10.5	29.2	10.5	16	31.1	18.1	34.3	38.2
P40261;F5H0R4	Nicotinamide N-methyltransferase	NNMT	3	3	2	3	3	2	3	2	4	3	3	3	4	4	3	5	3	3	3	3	3	3	2	3	29.574	264	264;69	0	162.71	18.2	18.2	11.7	18.2	18.2	12.1	18.2	12.5	22	15.9	17	18.2	20.8	20.8	18.2	25.8	18.2	18.2
P40429;M0QYS1;Q8J015;Q6NVV1	60S ribosomal protein L13a	RPL13A;RPL13a	6	5	6	6	7	6	5	6	4	5	4	6	5	6	4	5	6	6	6	6	7	6	5	5	23.577	203	203;210;142;102	0	22.583	30.5	25.1	30.5	30.5	34	28.6	26.1	30.5	16.7	21.7	18.2	30.5	23.6	28.6	20.2	23.6	30.5	30.5
P40616;B4DZG7;F8VYN9;P40616-2	ADP-ribosylation factor-like protein 1	ARL1	1	1	1	2	0	0	0	0	0	0	0	0	0	0	0	0	2	1	1	1	1	0	1	1	20.417	181	181;135;194;164	0.00046642	4.2806	7.7	5	7.7	12.7	0	0	0	0	0	0	0	0	0	0	0	0	12.7	5
P40692;H0Y818;P40692-2;P40692-3;H0Y793;E7EUC9	DNA mismatch repair protein Mlh1	MLH1	0	0	0	0	0	0	0	0	0	0	0	0	1	0	0	0	0	0	0	0	0	0	0	1	84.6	756	756;679;515;658;95;105	0.00082747	3.0915	0	0	0	0	0	0	0	0	0	0	0	0	1.6	0	0	0	0	0
P40763;P40763-2;G8JLH9;P40763-3	Signal transducer and activator of transcription 3;Signal transducer and activator of transcription	STAT3	0	0	0	0	1	2	2	1	2	2	1	1	2	2	0	1	1	1	1	2	3	0	1	0	88.067	770	770;769;672;722	0	23.675	0	0	0	0	1.8	3.2	2.9	1.8	3	2.9	1	1.8	3	3	0	1.8	1.8	1.8
P40818;P40818-2;A0A075B720	Ubiquitin carboxyl-terminal hydrolase 8	USP8	1	0	0	0	0	0	1	0	1	1	1	0	0	1	0	1	0	0	0	0	0	0	0	0	127.52	1118	1118;1012;480	0.00053937	6.238	1.3	0	0	0	0	0	1.3	0	0.9	0.9	0.9	0	0	0.9	0	0.9	0	0
P40855;E9PS71;B7Z8B3;Q5QNY5	Peroxisomal biogenesis factor 19	PEX19	0	0	0	1	0	0	1	0	0	0	0	0	0	0	0	0	0	0	0	0	0	0	1	0	32.806	299	299;166;186;235	0.00045683	4.0797	0	0	0	7	0	0	7	0	0	0	0	0	0	0	0	0	0	0
P40925;P40925-3;B8ZZ51;B9A041;P40925-2;C9JF79;C9JLV6;C9JRL4	Malate dehydrogenase, cytoplasmic	MDH1	5	6	5	6	5	5	5	3	0	0	0	3	1	1	4	3	5	5	3	5	6	5	5	5	36.426	334	334;352;169;210;245;222;114;120	0	32.251	21.6	24.3	21.6	24.3	20.7	20.7	20.4	11.7	0	0	0	11.7	4.8	4.8	17.7	11.7	20.7	20.7
P40926;G3XAL0;P40926-2	Malate dehydrogenase, mitochondrial;Malate dehydrogenase	MDH2	6	6	6	6	5	4	6	6	5	4	2	5	3	3	5	3	5	5	6	6	4	4	6	5	35.503	338	338;231;296	0	107.43	35.5	35.5	35.5	35.5	29.6	24	35.5	35.5	29.6	24	12.4	29.9	21	21	30.2	21	26.3	29.6
P40937;F5H304;C9JH72;F5H0U6;P40937-2	Replication factor C subunit 5	RFC5	1	2	2	2	0	0	1	0	1	0	0	0	1	1	1	1	1	1	1	0	1	0	1	0	38.496	340	340;63;104;139;319	0.00048924	4.9437	5.9	12.1	12.1	12.1	0	0	5.9	0	6.2	0	0	0	6.2	6.2	6.2	6.2	6.2	6.2
P40938;P40938-2	Replication factor C subunit 3	RFC3	0	0	0	0	0	0	0	0	1	0	0	1	1	1	0	1	1	1	1	0	0	1	0	0	40.556	356	356;305	0.00053706	6.154	0	0	0	0	0	0	0	0	3.1	0	0	2.5	3.1	3.1	0	3.1	4.8	4.8
P40939;P40939-2;H0YFD6	Trifunctional enzyme subunit alpha, mitochondrial;Long-chain enoyl-CoA hydratase;Long chain 3-hydroxyacyl-CoA dehydrogenase	HADHA	8	9	8	7	6	5	7	9	3	3	3	6	4	2	7	3	5	6	7	4	6	3	7	8	82.999	763	763;260;250	0	76.921	16.3	19.4	17.8	15.5	13	12.6	15.2	19.1	7.7	6.9	7.7	13	8.8	4.6	14.7	7.7	11.8	13
P41091;Q2VIR3;F8W810;Q2VIR3-2;H7BZU1	Eukaryotic translation initiation factor 2 subunit 3;Putative eukaryotic translation initiation factor 2 subunit 3-like protein	EIF2S3;EIF2S3L	6	5	6	5	8	7	6	7	8	6	6	7	6	8	5	7	6	7	6	6	8	6	5	6	51.109	472	472;472;466;466;183	0	84.69	22	20.3	21.8	20.1	26.7	24.8	22	23.9	26.3	22	18.9	24.4	22	26.3	20.3	23.9	21.8	23.9
P41214;Q5SY38	Eukaryotic translation initiation factor 2D	EIF2D	1	0	0	0	0	0	0	0	0	0	0	0	0	0	0	0	0	0	0	0	0	0	0	0	64.706	584	584;271	0.0004386	3.5829	3.4	0	0	0	0	0	0	0	0	0	0	0	0	0	0	0	0	0
P41227;P41227-2;F8W808;A8MWP7;C9JW55;Q9BSU3;C9JN83	N-alpha-acetyltransferase 10	NAA10	2	2	1	1	1	2	2	2	0	0	0	0	2	2	1	0	1	2	2	3	1	1	2	2	26.458	235	235;220;169;184;146;229;142	0	80.825	14.5	11.5	5.1	5.1	6.4	11.5	14.9	11.5	0	0	0	0	13.2	13.2	5.1	0	7.2	11.5
P41236;E7EMN6;Q6NXS1;E7EUI7;Q96PQ5	Protein phosphatase inhibitor 2;Protein phosphatase inhibitor 2-like protein 3	PPP1R2;PPP1R2P3	1	2	1	4	1	1	5	2	2	0	1	2	0	1	2	0	2	2	2	2	1	2	1	1	23.015	205	205;170;205;80;205	0	17.218	4.9	8.8	4.9	21	4.9	4.9	32.7	8.8	9.3	0	3.9	10.2	0	3.9	9.8	0	8.8	8.8
P41250;H7C443	Glycine--tRNA ligase	GARS	3	5	4	4	7	7	6	5	3	2	3	6	5	6	6	5	7	6	8	7	9	5	7	6	83.165	739	739;77	0	53.086	6	9.3	7.2	7.4	10.7	10.1	11.6	8.1	5.7	4.7	6.1	9.3	9.1	11	9.7	9.1	10.3	9.6
P41252;A0A0A0MSX9;J3KR24;Q5TCD1;Q5TCC6;Q5TCC9	Isoleucine--tRNA ligase, cytoplasmic	IARS	9	8	7	11	10	10	8	11	7	6	5	9	10	10	7	7	11	9	11	12	13	11	12	13	144.5	1262	1262;1242;1152;330;174;72	0	223.25	10.3	9.4	9	13.5	12.3	12.1	9.7	13.6	7.9	5.8	4.7	11.4	10.9	12	8.2	8.2	13.2	10.5
P41567;K7EM18;O60739	Eukaryotic translation initiation factor 1;Eukaryotic translation initiation factor 1b	EIF1;EIF1B	2	2	2	3	2	2	2	2	1	1	1	2	2	1	2	1	2	2	2	2	2	2	2	2	12.732	113	113;121;113	0	60.491	27.4	27.4	27.4	28.3	27.4	27.4	27.4	27.4	15	15	15	27.4	27.4	15	27.4	15	27.4	27.4
P41743	Protein kinase C iota type	PRKCI	0	0	0	0	0	0	0	0	1	0	0	0	1	1	0	1	0	0	0	0	0	0	0	0	68.262	596	596	0.00085434	3.3274	0	0	0	0	0	0	0	0	2.2	0	0	0	2.2	2.2	0	2.2	0	0
P42126;Q96DC0;P42126-2;H3BS70	Enoyl-CoA delta isomerase 1, mitochondrial	ECI1;DCI	2	2	2	2	1	2	1	2	1	1	0	2	1	1	1	2	2	3	3	3	1	2	2	2	32.816	302	302;243;285;224	0	61.319	14.6	14.6	14.6	14.6	7.6	14.6	7.6	14.6	7.6	7.6	0	14.6	7.6	7.6	7.6	14.6	10.9	17.9
P42166;P42167-3	Lamina-associated polypeptide 2, isoform alpha;Thymopoietin;Thymopentin	TMPO	7	8	8	9	7	7	9	7	1	0	1	7	2	4	4	1	8	9	8	8	7	6	7	7	75.491	694	694;248	0	80	18	21.9	21.6	25.5	18	18	25.5	18.9	4.2	0	1.7	18	4.3	11	9.8	2	21.6	23.3
P42167;G5E972;H0YJH7;P42167-2	Lamina-associated polypeptide 2, isoforms beta/gamma;Thymopoietin;Thymopentin	TMPO	5	5	6	7	5	6	7	4	0	0	1	6	1	2	4	2	7	7	6	7	5	5	6	6	50.67	454	454;414;237;345	0	13.946	18.5	18.5	22	23.8	16.1	20.9	26.7	13.9	0	0	2.6	20.7	3.1	6.8	13.7	7.5	26.7	26.4
P42224;J3KPM9;P42224-2	Signal transducer and activator of transcription 1-alpha/beta;Signal transducer and activator of transcription	STAT1	0	0	0	0	0	0	0	0	1	2	2	0	0	3	0	0	0	0	0	0	0	0	0	0	87.334	750	750;714;712	0.00045455	4.0411	0	0	0	0	0	0	0	0	1.2	2.3	2.3	0	0	4.5	0	0	0	0
P42285;H0Y8U3;H0YAC4	Superkiller viralicidic activity 2-like 2	SKIV2L2	2	1	4	3	2	3	3	2	3	1	3	1	3	4	2	2	1	2	1	3	3	2	5	4	117.8	1042	1042;88;72	0	45.551	2.6	1.3	6.4	3.8	2.6	4.1	4.7	2.6	3.4	1.3	3.3	1.3	4	5.3	2.9	2.6	1.2	2.6
P42345	Serine/threonine-protein kinase mTOR	MTOR	0	0	0	0	0	0	0	0	2	0	0	0	0	0	0	0	0	0	0	0	0	0	0	0	288.89	2549	2549	0.0012195	2.8844	0	0	0	0	0	0	0	0	0.7	0	0	0	0	0	0	0	0	0
P42677;Q5T4L4;H0YMV8	40S ribosomal protein S27	RPS27;RPS27L	2	2	2	2	2	2	2	2	2	2	2	2	2	2	2	2	2	2	2	2	2	2	2	2	9.461	84	84;66;100	0	10.818	29.8	29.8	29.8	29.8	29.8	29.8	29.8	29.8	29.8	29.8	29.8	29.8	29.8	29.8	29.8	29.8	29.8	29.8
P42696;A2A2V2;Q5TCT4;P42696-2	RNA-binding protein 34	RBM34	0	0	0	0	0	0	0	0	1	0	0	0	0	1	1	0	0	0	0	0	0	0	1	0	48.564	430	430;408;211;225	0.00083333	3.1446	0	0	0	0	0	0	0	0	2.6	0	0	0	0	2.6	3.3	0	0	0
P42702	Leukemia inhibitory factor receptor	LIFR	0	0	0	0	0	0	0	0	0	1	0	0	0	0	0	0	0	0	0	0	0	0	0	0	123.74	1097	1097	0.00052994	5.966	0	0	0	0	0	0	0	0	0	2	0	0	0	0	0	0	0	0
P42704;B8ZZ38;A0A0C4DG06;C9JCA9;H7C3W8	Leucine-rich PPR motif-containing protein, mitochondrial	LRPPRC	24	24	26	21	23	23	23	21	14	10	14	21	12	15	24	15	23	22	25	24	22	20	26	25	157.9	1394	1394;504;531;359;77	0	323.31	21.7	21.8	23.3	19.4	19.4	18.7	21.1	18.7	11.6	8.8	12.1	17.8	10.3	13	21.6	12.8	18.9	18.7
P42765;A0A0B4J2A4;K7EME0	3-ketoacyl-CoA thiolase, mitochondrial	ACAA2	1	3	2	3	1	2	3	1	2	1	1	1	2	2	2	1	2	3	1	2	1	1	2	2	41.924	397	397;394;342	0	73.371	3.3	10.3	5.8	10.3	3.3	6.3	8.8	2.5	6	3	3	3.3	6	6	5.8	3	6.3	8.8
P42766;F2Z388	60S ribosomal protein L35	RPL35	3	3	3	3	3	3	3	4	5	4	2	3	4	3	3	4	5	5	5	4	3	3	5	4	14.551	123	123;96	0	17.886	26	26	26	26	26	26	26	31.7	33.3	33.3	19.5	26	31.7	26	26	31.7	33.3	33.3
P43034;I3L495;I3L3N5;P43034-2	Platelet-activating factor acetylhydrolase IB subunit alpha	PAFAH1B1	3	4	4	6	3	2	3	4	3	3	3	2	2	2	3	4	4	4	6	3	4	4	5	4	46.637	410	410;82;208;147	0	58.448	9.5	12.9	13.4	19.8	9.5	6.6	9.5	13.4	8.8	8.8	10.5	6.6	7.6	7.6	10.5	10.7	13.4	11.5
P43121;P43121-2	Cell surface glycoprotein MUC18	MCAM	0	0	0	0	0	0	0	0	1	1	1	1	1	1	1	1	0	1	0	0	0	0	0	1	71.607	646	646;527	0	38.131	0	0	0	0	0	0	0	0	2.9	2.9	2.9	1.9	2.9	2.9	2.9	2.9	0	2.3
P43155;P43155-3;P43155-2	Carnitine O-acetyltransferase	CRAT	0	0	0	0	0	0	0	0	0	0	0	0	0	0	0	1	0	0	0	0	0	0	0	0	70.857	626	626;544;605	0.00049505	5.0691	0	0	0	0	0	0	0	0	0	0	0	0	0	0	0	3.5	0	0
P43243;A8MXP9;D6REM6;H0Y8T4;B3KM87;P43243-2;D6R991;D6RBK5;D6RAM9;D6RAY2;D6RBI2;D6RE02;D6RIA2;Q68E03	Matrin-3	MATR3	5	3	5	6	5	3	6	5	3	2	1	4	2	4	2	2	6	5	5	6	4	4	4	5	94.622	847	847;895;794;334;509;559;433;121;81;86;109;125;172;283	0	67.723	7.8	6.7	9.3	9.9	10	6	11.5	9.8	4.8	3.2	1.1	8.1	3.2	7	3.2	1.9	12.2	10.4
P43246;P43246-2;V9H019;E9PHA6;A0A087X078;V9H0B2;A0A087X1E7;V9H015;C9J809	DNA mismatch repair protein Msh2	MSH2	0	1	1	0	1	0	3	4	0	1	0	1	0	1	2	1	2	1	2	2	0	2	0	1	104.74	934	934;868;810;921;533;410;485;341;140	0	13.581	0	1.2	0.9	0	1.9	0	5.5	5.6	0	1.4	0	1.1	0	1.4	2.2	1.4	2.5	1.2
P43304;F5GYK7;P43304-2	Glycerol-3-phosphate dehydrogenase, mitochondrial;Glycerol-3-phosphate dehydrogenase	GPD2	0	0	1	0	1	1	1	1	0	1	1	0	2	1	1	0	0	0	2	0	1	0	0	0	80.852	727	727;379;601	0	12.894	0	0	1.8	0	3.2	3.2	1.8	2.6	0	2.1	2.1	0	3.6	1.5	3.2	0	0	0
P43307;C9J3L8;C9J5W0;E9PAL7;C9IZQ1;C9JBX5;P43307-2	Translocon-associated protein subunit alpha	SSR1	1	2	1	1	1	3	2	2	2	1	2	1	1	1	2	1	1	1	1	2	2	1	1	1	32.235	286	286;265;266;291;298;218;259	0	52.408	3.8	6.6	2.8	3.8	3.8	14.7	6.6	12.9	10.8	8	11.9	2.8	8	8	6.6	8	2.8	3.8
P43487;P43487-2;F6WQW2;C9JXG8;C9JJ34;C9JDM3;C9JGV6;Q9C010;C9JIC6;Q5T0Z6;Q9C010-2	Ran-specific GTPase-activating protein	RANBP1	3	3	2	3	3	3	2	2	2	1	0	2	2	1	2	2	2	2	2	2	2	3	4	2	23.31	201	201;200;278;145;163;166;205;78;53;87;85	0	24.229	17.9	15.9	12.4	29.4	20.4	20.4	12.4	12.4	14.9	8	0	12.4	24.9	8	12.4	14.9	12.4	12.4
P43490;A0A0C4DFS8;C9JG65	Nicotinamide phosphoribosyltransferase	NAMPT	4	3	1	3	2	1	1	2	1	1	1	3	3	2	2	3	6	2	5	5	1	4	2	3	55.52	491	491;368;88	0	46.807	9.4	5.9	3.1	6.5	5.5	2.4	1.4	3.9	2.4	1.4	1.4	7.5	8.1	6.7	3.9	7.9	18.7	6.7
P43686;P43686-2	26S protease regulatory subunit 6B	PSMC4	4	3	6	3	3	4	3	5	2	2	2	2	3	2	3	2	3	5	3	6	3	4	5	6	47.366	418	418;387	0	74.636	12	9.1	20.8	9.1	9.1	13.4	8.6	17.2	4.5	4.5	4.5	8.1	7.2	4.5	8.6	4.5	10.5	18.4
P43897;P43897-2;C9JT21;C9JG32;F8VPA7;F8VS27;P43897-4	Elongation factor Ts, mitochondrial;Elongation factor Ts	TSFM	3	3	3	3	2	2	4	2	2	0	1	2	2	2	1	2	2	3	4	3	2	3	4	3	35.39	325	325;346;169;140;200;230;215	0	16.895	16.3	16.3	16.3	16.3	13.5	13.5	27.4	9.5	13.5	0	6.8	13.5	13.5	13.5	6.8	13.5	13.5	16.3
P45880;A0A0A0MR02;P45880-2;P45880-1;Q5JSD2;Q5JSD1;A2A3S1	Voltage-dependent anion-selective channel protein 2	VDAC2	6	8	6	7	7	8	7	7	6	5	5	8	7	9	7	9	8	8	9	9	8	6	7	7	31.566	294	294;282;283;309;195;204;109	0	44.694	20.4	36.1	20.4	24.5	35.7	38.4	33.3	35.7	24.1	21.4	20.7	38.4	33.3	38.8	35.7	38.8	36.1	36.1
P45973;F8VNY3	Chromobox protein homolog 5	CBX5	4	3	2	2	2	2	3	1	0	0	0	2	1	0	1	0	3	4	5	5	3	4	2	2	22.225	191	191;91	0	27.755	20.9	16.8	12.6	12.6	11.5	9.9	19.4	5.8	0	0	0	9.9	4.2	0	5.8	0	16.8	16.8
P45974;P45974-2;Q92995;F5H571;H7C5J3;Q92995-2	Ubiquitin carboxyl-terminal hydrolase 5	USP5	2	1	2	1	4	5	6	3	2	2	2	6	1	1	5	6	7	4	6	5	5	5	4	5	95.785	858	858;835;863;137;299;798	0	130.88	5.4	2.2	4.1	1.7	5.6	6.8	10.8	4.8	4.3	4.3	2.8	9.3	1.2	1.2	8.3	9.2	10.6	6.3
P45984;P45983;P53779;P45983-3;P53779-2;P45983-2;P45984-3;P45984-2;D6RBH2;D6R9C1;E5RJ57;D6RAJ0;D6RCB1;D6RAU3;C9J762;A8MPV1;D7R525;A6NF29;H0Y9H3;J3KNK1;P45984-5;P45983-5;P45984-4;P53779-3;P45983-4	Mitogen-activated protein kinase 9;Mitogen-activated protein kinase 8;Mitogen-activated protein kinase 10	MAPK9;MAPK8;MAPK10	0	0	0	0	0	0	0	0	0	0	0	0	0	0	0	1	0	0	0	0	0	0	0	0	48.139	424	424;427;464;384;422;384;382;382;74;84;104;117;121;141;142;143;214;218;335;339;242;308;424;426;427	0.009636	1.8057	0	0	0	0	0	0	0	0	0	0	0	0	0	0	0	2.8	0	0
P45985;P45985-2	Dual specificity mitogen-activated protein kinase kinase 4	MAP2K4	0	0	0	0	0	0	1	0	1	0	1	0	0	1	0	1	0	0	0	0	0	0	0	0	44.287	399	399;410	0.0008569	3.3472	0	0	0	0	0	0	3.3	0	3.3	0	3.3	0	0	3.3	0	3.3	0	0
P46013;A0A087WV66;P46013-2	Antigen KI-67	MKI67	17	13	19	17	13	11	11	16	1	0	0	9	0	2	11	0	18	13	13	10	9	14	8	13	358.69	3256	3256;3255;2896	0	125.11	9.5	7.2	10.1	9.5	7.4	6.5	6.2	8.4	0.4	0	0	5.7	0	0.9	5.9	0	10.4	7.8
P46060;H0Y4Q3;B0QYT5;B0QYT4;B0QYT6	Ran GTPase-activating protein 1	RANGAP1	6	4	2	3	3	3	4	4	0	0	0	1	1	0	3	1	2	1	1	3	5	3	5	4	63.541	587	587;253;100;133;37	0	167.8	14.8	11.9	4.6	7.2	10.1	7.7	8.9	9.5	0	0	0	2.7	2.6	0	7	2.6	6	2.7
P46063;F5H2L2;F8WA66;F8WD97;F5H4P4;F5H3W0	ATP-dependent DNA helicase Q1	RECQL	3	3	5	3	2	3	4	4	3	4	5	4	6	7	3	6	3	4	3	5	3	3	2	4	73.457	649	649;131;199;211;97;106	0	94.488	3.7	6.2	11.4	6.3	4.6	5.9	8.3	10.2	8.6	12.9	15.6	8.3	16.6	19.1	7.1	15.6	9.1	7.6
P46087;P46087-4;A0A087WV73;F5GWB7;F5H709;F5H359;F5GYR3;F5H8G6	Probable 28S rRNA (cytosine(4447)-C(5))-methyltransferase	NOP2	9	7	9	5	11	7	7	8	5	4	3	12	5	5	6	5	9	8	7	10	7	8	7	8	89.301	812	812;845;855;159;177;81;275;98	0	188.5	14.7	11.9	15.3	8.1	20.7	11.5	11.9	14.3	9.6	5.9	4.6	19.7	12.8	12.8	8.9	12.9	14.3	13.8
P46087-2;P46087-3;F5H5X6	Probable 28S rRNA (cytosine(4447)-C(5))-methyltransferase	NOP2	8	6	9	6	10	6	6	8	5	4	3	11	5	5	6	5	8	8	7	10	6	7	7	7	88.972	808	808;628;250	1	-2	13.2	10.5	15.3	9.3	19.3	10	10.5	14.4	9.7	5.9	4.6	18.3	12.9	12.9	8.9	13	12.9	13.9
P46108	Adapter molecule crk	CRK	0	0	0	0	0	0	0	0	0	0	0	0	0	0	0	0	1	0	1	0	0	0	0	0	33.83	304	304	0.00043725	3.5528	0	0	0	0	0	0	0	0	0	0	0	0	0	0	0	0	3.9	0
P46109	Crk-like protein	CRKL	1	1	2	2	1	1	2	1	1	0	0	1	1	0	1	0	1	1	1	1	1	1	1	1	33.777	303	303	0	12.936	4	5.6	9.6	9.6	4	4	9.6	4	4.6	0	0	4	5.6	0	4	0	4	4
P46379;A0A024RCR6;A0A0G2JK23;P46379-2;P46379-3;P46379-4;A0A0G2JL47;P46379-5;F6TC96;F6UR09;F6U1F2;F6XTU0;A0A0G2JJR8;F6WML8;F6VEM6;F6X9W3;F6U341;F6S6P2;X6REW1;A0A0G2JJM1;H0Y4L1;H0Y710	Large proline-rich protein BAG6	BAG6;BAT3	1	0	0	1	0	0	1	0	1	0	1	1	2	3	0	2	0	1	0	0	0	0	0	1	119.41	1132	1132;1126;1132;1126;1162;903;1077;1077;158;197;206;215;233;244;258;259;262;515;743;743;136;226	0	13.894	1.6	0	0	1.1	0	0	1.6	0	1.8	0	1.8	0.8	2.4	3.5	0	2.4	0	1.8
P46459;I3L0N3;P46459-2;I3L0L3;I3L2G1;K7EQD6	Vesicle-fusing ATPase	NSF	2	2	1	1	1	0	1	3	1	0	0	1	1	1	2	0	1	2	1	0	1	1	1	1	82.593	744	744;739;644;161;136;180	0	25.738	4.2	5.1	2.7	2.7	2.7	0	2.7	5.4	1.3	0	0	2.7	1.3	1.3	5.4	0	2.7	3.6
P46734;P46734-2;P46734-3;E9PRZ0;J3QR49	Dual specificity mitogen-activated protein kinase kinase 3	MAP2K3	1	0	1	0	1	1	1	0	2	2	1	1	3	2	0	3	1	2	1	0	0	2	1	0	39.318	347	347;318;352;160;173	1	-2	4.3	0	4.3	0	3.5	3.5	4.3	0	6.1	6.1	2.6	3.5	9.8	6.1	0	9.8	4.3	7.8
P46776;E9PJD9;E9PLL6;E9PLX7	60S ribosomal protein L27a	RPL27A	3	4	4	3	4	4	4	4	4	4	4	4	4	4	4	3	4	4	4	4	4	4	4	4	16.561	148	148;91;108;113	0	81.577	26.4	32.4	32.4	26.4	32.4	32.4	32.4	32.4	32.4	32.4	32.4	32.4	32.4	32.4	32.4	26.4	32.4	32.4
P46777;R4GNJ2;Q5T7N0	60S ribosomal protein L5	RPL5	10	9	8	7	9	8	8	8	4	4	5	8	5	5	8	3	8	8	8	8	8	8	9	9	34.362	297	297;63;130	0	71.249	37.4	34.3	34	31.6	36.7	34.3	34	34.7	14.8	14.8	19.2	34.3	19.2	19.2	34.3	10.4	34.7	34.7
P46778;M0R181;G3V1B3	60S ribosomal protein L21	RPL21	4	4	4	4	3	5	4	4	3	3	2	4	4	3	4	3	4	4	5	4	4	6	4	5	18.565	160	160;122;87	0	37.215	30.6	30.6	30.6	30.6	26.2	35	30.6	30.6	26.2	26.2	20	30.6	30.6	26.2	30.6	26.2	30.6	30.6
P46779;H0YKD8;P46779-2;P46779-3;H0YMF4;P46779-4;P46779-5;H0YLP6	60S ribosomal protein L28	RPL28	2	4	4	4	4	3	3	2	4	4	4	4	4	4	4	4	4	4	4	4	4	2	4	4	15.747	137	137;170;163;169;112;69;87;89	0	26.914	16.1	29.9	29.9	29.9	29.9	24.8	24.8	16.8	29.9	29.9	29.9	29.9	29.9	29.9	29.9	29.9	29.9	29.9
P46781;B5MCT8;C9JM19;F2Z3C0;A8MXK4	40S ribosomal protein S9	RPS9	5	7	9	7	8	7	8	7	7	6	5	8	7	8	8	7	8	7	7	7	6	6	7	8	22.591	194	194;139;156;77;79	0	37.156	27.8	40.7	45.4	40.7	44.3	36.6	44.3	40.7	38.7	35.1	27.3	44.3	38.7	44.3	44.3	38.7	44.3	40.7
P46782;M0R0R2;M0R0F0;M0QZN2	40S ribosomal protein S5;40S ribosomal protein S5, N-terminally processed	RPS5	4	3	3	4	5	6	4	4	2	2	2	4	2	1	5	2	5	6	5	5	4	7	5	5	22.876	204	204;225;200;134	0	66.623	24.5	24	24	24.5	22.5	32.4	28.4	27.9	9.8	9.8	7.8	22.5	9.8	3.9	32.4	9.8	22.5	29.4
P46783;F6U211;S4R435;Q9NQ39	40S ribosomal protein S10;Putative 40S ribosomal protein S10-like	RPS10;RPS10-NUDT3;RPS10P5	2	3	2	3	3	3	2	3	1	0	0	2	1	1	2	1	2	2	3	3	3	3	3	2	18.898	165	165;172;286;176	0	7.0397	12.1	30.9	12.1	30.9	16.4	16.4	12.1	30.9	6.7	0	0	12.1	6.7	6.7	12.1	6.7	12.1	12.1
P46926;D6RAY7;D6R9P4;D6RFF8;P46926-2;D6RB13;D6RFK5;D6R917	Glucosamine-6-phosphate isomerase 1;Glucosamine-6-phosphate isomerase	GNPDA1	0	0	0	1	1	1	0	1	1	0	0	0	1	0	0	1	0	0	1	0	0	0	0	0	32.668	289	289;237;274;290;212;161;29;138	0.00050556	5.3212	0	0	0	11.8	3.1	3.1	0	5.5	6.9	0	0	0	6.9	0	0	6.9	0	0
P46939;P46939-2	Utrophin	UTRN	0	0	0	0	0	0	0	0	1	0	0	0	0	0	0	0	0	0	0	0	0	0	0	0	394.46	3433	3433;3438	0.0052122	2.1651	0	0	0	0	0	0	0	0	0.7	0	0	0	0	0	0	0	0	0
P46940;H0YLE8;H0YKA5;Q13576;E9PDT6;E7EWC2;F5H7S7;Q13576-3;Q13576-2	Ras GTPase-activating-like protein IQGAP1	IQGAP1	22	23	22	21	27	25	22	22	17	12	10	26	16	16	21	16	23	24	22	24	22	25	23	25	189.25	1657	1657;1085;43;1575;509;1402;1525;1071;1071	0	323.31	19	22	19.4	18	21.6	21.1	18.5	18.8	15.7	11.7	8.3	21.7	14.3	14.2	18	12	18.8	19.1
P46976;P46976-3;P46976-2;G5E9W8;C9JQ42;C9J8R8;C9J7C7	Glycogenin-1	GYG1	1	0	1	1	1	0	0	1	2	1	1	0	2	2	1	0	0	1	1	1	1	1	0	1	39.383	350	350;279;333;193;266;60;110	0	7.8349	2.9	0	2.9	2.9	2.9	0	0	2.9	7.4	2.9	2.9	0	5.7	5.7	2.9	0	0	2.9
P47712	Cytosolic phospholipase A2;Phospholipase A2;Lysophospholipase	PLA2G4A	1	5	3	4	0	1	3	3	3	3	2	4	4	4	3	4	2	3	4	2	3	3	3	2	85.238	749	749	0	26.522	1.5	8.9	3.7	6.1	0	1.1	4.3	4	5.3	4.5	3.5	5.9	5.6	5.6	4.3	6.9	2.1	4.1
P47755	F-actin-capping protein subunit alpha-2	CAPZA2	0	0	0	0	1	1	1	1	2	2	2	1	2	1	1	2	0	1	2	1	1	2	1	1	32.949	286	286	0	7.4153	0	0	0	0	5.2	5.2	5.2	5.2	11.2	11.2	11.2	5.2	11.2	5.2	5.2	11.2	0	5.2
P47756-2;B1AK87;B1AK88;P47756;B1AK85	F-actin-capping protein subunit beta	CAPZB	3	2	1	1	0	1	2	1	1	0	1	1	1	0	2	1	1	1	1	1	2	1	1	1	30.628	272	272;260;301;277;260	0	7.5329	13.6	7.4	4.4	4.4	0	4.4	10.7	4.4	4.4	0	4.4	4.4	6.6	0	7.4	4.4	4.4	4.4
P47813;O14602;A6NJH9;X6RAC9	Eukaryotic translation initiation factor 1A, X-chromosomal;Eukaryotic translation initiation factor 1A, Y-chromosomal	EIF1AX;EIF1AY	5	3	4	4	3	3	4	4	1	1	0	3	1	1	3	2	3	3	3	4	3	4	4	4	16.46	144	144;144;127;116	0	34.687	39.6	27.8	35.4	32.6	21.5	21.5	35.4	35.4	7.6	7.6	0	21.5	7.6	7.6	28.5	14.6	21.5	21.5
P47897;P47897-2;C9J165;H7C0R3;F2Z2V6	Glutamine--tRNA ligase	QARS	6	5	5	5	6	4	7	8	1	2	2	2	1	2	5	2	8	3	5	5	2	5	7	4	87.798	775	775;764;305;253;100	0	113.34	14.3	11.9	12	10.8	12.4	8.6	13	16.5	3.2	4.5	4.5	3.2	3.2	4.5	9.9	4.5	14.8	5.8
P47914;F8WF43;C9IYI4	60S ribosomal protein L29	RPL29	2	2	3	3	3	3	3	3	3	2	3	3	3	4	3	2	3	3	3	3	3	3	3	3	17.752	159	159;37;60	0	15.883	16.4	16.4	22.6	22.6	22.6	22.6	22.6	22.6	22.6	16.4	22.6	22.6	23.3	29.6	22.6	16.4	22.6	22.6
P47985;P0C7P4	Cytochrome b-c1 complex subunit Rieske, mitochondrial;Cytochrome b-c1 complex subunit 11;Putative cytochrome b-c1 complex subunit Rieske-like protein 1	UQCRFS1;UQCRFS1P1	0	1	0	0	2	2	0	1	1	1	1	1	1	2	0	1	0	1	1	0	1	2	0	0	29.668	274	274;283	0	35.526	0	6.2	0	0	13.9	13.9	0	6.2	7.7	7.7	7.7	6.2	7.7	10.6	0	7.7	0	6.2
P48047;H7C0C1;H7C086;H7C068	ATP synthase subunit O, mitochondrial	ATP5O	5	6	5	5	2	3	6	5	3	3	2	3	3	3	3	2	4	4	3	2	4	3	3	3	23.277	213	213;242;74;86	0	31.482	33.8	37.1	33.8	33.8	9.9	14.6	38	33.8	21.1	21.6	16.4	14.6	21.6	21.6	17.4	9.9	26.3	22.1
P48059;P48059-4;P48059-5;P48059-2;P48059-3	LIM and senescent cell antigen-like-containing domain protein 1	LIMS1	0	0	0	0	0	0	0	1	0	0	0	0	0	0	0	0	0	0	0	1	0	0	0	0	37.251	325	325;329;362;337;387	0.0008316	3.1296	0	0	0	0	0	0	0	3.1	0	0	0	0	0	0	0	0	0	0
P48147	Prolyl endopeptidase	PREP	1	0	0	2	0	1	0	1	1	0	0	0	1	0	0	0	1	1	2	0	0	0	0	1	80.699	710	710	0	8.047	2.1	0	0	4.4	0	2.3	0	2.3	2.1	0	0	0	2.1	0	0	0	2.3	2.3
P48163;P48163-2	NADP-dependent malic enzyme	ME1	1	1	1	0	2	3	0	0	0	0	0	2	0	1	0	0	2	1	2	1	1	1	0	2	64.149	572	572;497	0	12.516	3.5	3.5	3.5	0	5.2	8.7	0	0	0	0	0	7	0	3.5	0	0	5.4	3.5
P48200;A0A0A6YY96	Iron-responsive element-binding protein 2	IREB2	0	0	0	0	0	0	0	0	0	1	0	0	1	0	0	0	0	0	1	0	0	0	0	0	105.04	963	963;963	0.0011976	2.7247	0	0	0	0	0	0	0	0	0	0.9	0	0	1	0	0	0	0	0
P48444;B0YIW6;P48444-2;Q6P1Q5	Coatomer subunit delta	ARCN1	5	6	4	4	4	5	5	3	0	1	0	4	1	1	3	1	4	4	4	1	5	5	3	3	57.21	511	511;552;423;189	0	24.355	14.9	14.9	9.6	12.1	9.4	13.7	14.3	7.4	0	4.3	0	9.4	2.5	2.5	9.2	2.5	9.4	9.4
P48449;A0A0G2JQD0;P48449-2;P48449-3	Lanosterol synthase	LSS	0	0	0	1	0	0	0	0	1	0	0	0	1	0	0	0	1	0	1	0	0	0	0	0	83.308	732	732;549;652;721	0.00085397	3.325	0	0	0	1.8	0	0	0	0	1.1	0	0	0	1.2	0	0	0	1.2	0
P48506;A0A0C4DGB2;E1CEI4;H0YAB6;D6R959;H0Y9I7	Glutamate--cysteine ligase catalytic subunit	GCLC	1	0	0	0	0	0	0	0	0	2	1	1	0	0	0	0	0	0	0	0	0	0	0	0	72.765	637	637;252;599;93;154;173	0.00050684	5.3563	1.4	0	0	0	0	0	0	0	0	3.1	1.7	1.4	0	0	0	0	0	0
P48507;P48507-2	Glutamate--cysteine ligase regulatory subunit	GCLM	1	1	2	2	1	1	1	1	0	0	0	1	0	0	1	0	1	1	1	1	1	1	0	1	30.727	274	274;252	0	7.3605	4	4	8.8	8.8	4	4	4	4	0	0	0	4	0	0	4	0	4	4
P48556;R4GMR5;K7EJR3;K7EJC1;K7ERW6	26S proteasome non-ATPase regulatory subunit 8	PSMD8	2	0	1	1	0	1	1	0	2	2	2	0	2	3	0	1	2	0	0	0	1	1	0	1	39.611	350	350;287;251;172;67	0	25.05	7.1	0	4.6	4.6	0	2.6	2.6	0	9.1	9.1	9.1	0	9.1	12.9	0	9.1	13.7	0
P48634-2;P48634;P48634-3;P48634-4	Protein PRRC2A	PRRC2A	1	0	1	0	1	0	2	1	1	1	1	1	1	1	0	1	1	1	0	0	0	0	0	1	227.84	2144	2144;2157;2156;1533	0	21.03	1	0	0.8	0	0.8	0	1.4	0.7	1.4	1.4	1.4	0.8	1.4	1.4	0	1.4	1	0.8
P48637;P48637-2	Glutathione synthetase	GSS	0	0	0	0	0	0	0	0	1	1	1	0	1	1	0	1	1	0	1	1	0	0	0	0	52.384	474	474;363	0	9.8225	0	0	0	0	0	0	0	0	4.2	4.2	4.2	0	4.2	4.2	0	4.2	1.9	0
P48643;B7ZAR1;E9PCA1;E7ENZ3;P48643-2;D6RIZ7;H0Y914	T-complex protein 1 subunit epsilon	CCT5	14	15	16	15	11	10	14	12	3	1	3	12	3	4	9	4	13	12	11	11	13	13	12	13	59.67	541	541;503;520;486;448;44;62	0	202.92	28.1	31.2	31.2	28.1	22	21.8	28.7	22.7	4.8	1.3	4.8	28.5	4.8	7	18.7	7	21.1	22.4
P48723	Heat shock 70 kDa protein 13	HSPA13	0	0	0	2	0	0	0	1	0	1	0	0	0	0	1	0	0	1	0	0	0	0	0	0	51.927	471	471	0.00049801	5.1365	0	0	0	5.7	0	0	0	2.1	0	3.2	0	0	0	0	3.6	0	0	3.6
P48729;P48729-2;P48729-3;E5RG27;D6RGE5;Q8N752;D6REM4;E7ETM0	Casein kinase I isoform alpha	CSNK1A1	0	1	2	1	1	0	0	0	2	0	0	1	1	1	1	1	1	2	2	2	1	1	1	1	38.914	337	337;365;325;78;89;337;236;264	0.0005423	6.2834	0	3.3	5.6	3.3	3.3	0	0	0	5.6	0	0	3.3	3.3	3.3	3.3	3.3	3.3	5.6
P48735;P48735-2;H0YL11	Isocitrate dehydrogenase [NADP], mitochondrial	IDH2	1	0	0	2	2	1	4	2	1	0	0	0	1	0	2	1	0	1	1	0	0	3	0	0	50.909	452	452;400;312	0	19.196	3.5	0	0	4.4	5.5	2.4	13.7	8.6	3.1	0	0	0	3.1	0	4.4	3.1	0	2.4
P48739-3;P48739;A0A0A0MSW4;P48739-2;B3KYB7;B3KYB6	Phosphatidylinositol transfer protein beta isoform	PITPNB	1	1	2	4	2	2	4	2	2	2	0	3	3	4	4	3	4	4	3	2	5	3	4	4	31.7	273	273;271;271;272;168;120	0	20.008	4.8	4.8	9.2	23.8	9.2	7.7	23.8	9.2	9.5	5.9	0	16.1	12.8	17.2	20.1	16.5	23.8	24.9
P48960;P48960-2;P48960-3	CD97 antigen;CD97 antigen subunit alpha;CD97 antigen subunit beta	CD97	1	1	0	0	0	0	2	0	1	0	1	0	1	1	0	0	0	0	0	0	0	0	0	0	91.868	835	835;742;786	0	7.2351	1.6	1.6	0	0	0	0	4.3	0	1.1	0	1.1	0	1.1	1.1	0	0	0	0
P49006	MARCKS-related protein	MARCKSL1	2	1	0	1	1	1	1	1	1	0	0	2	0	0	2	0	2	1	2	1	1	2	1	1	19.529	195	195	0	22.892	15.9	9.2	0	9.2	6.7	6.7	9.2	9.2	3.6	0	0	15.9	0	0	15.9	0	15.9	9.2
P49189;P49189-2	4-trimethylaminobutyraldehyde dehydrogenase	ALDH9A1	4	3	3	2	3	3	4	4	0	0	0	3	0	1	5	1	3	4	5	4	4	3	4	4	53.801	494	494;424	0	19.585	6.3	10.1	10.1	4.3	10.3	9.7	12.1	12.1	0	0	0	10.1	0	2	13.6	2	10.3	12.1
P49207	60S ribosomal protein L34	RPL34	1	2	2	1	1	2	2	2	2	1	2	2	2	2	1	1	2	2	2	2	2	1	2	2	13.293	117	117	0.00045935	4.1336	7.7	13.7	13.7	7.7	7.7	13.7	13.7	13.7	13.7	7.7	13.7	13.7	13.7	13.7	7.7	7.7	13.7	13.7
P49257	Protein ERGIC-53	LMAN1	4	4	4	4	0	1	3	3	1	0	0	3	1	1	3	1	4	4	4	2	1	2	2	1	57.548	510	510	0	30.383	12.7	15.1	15.1	16.7	0	2.7	13.7	8.4	3.1	0	0	12	3.1	3.1	13.7	3.1	17.3	12.7
P49321;P49321-4;P49321-3;P49321-2;Q5T624;E9PI86;E9PRH9;E9PPR5;H0YF33;H0YDS9;E9PPQ8;E9PQG5;E9PAU3;E9PKR5;E9PNB5;E9PJQ2	Nuclear autoantigenic sperm protein	NASP	6	6	8	9	9	10	8	9	5	3	3	14	5	5	7	3	10	11	10	9	11	7	8	10	85.237	788	788;724;790;449;422;256;268;317;288;175;154;37;38;56;143;55	0	214.02	10.3	11.5	13.2	17.5	16.8	17	12.7	13.5	11.7	8.8	6.7	23.7	8.1	8.1	11.3	4.6	18.3	19.9
P49327	Fatty acid synthase;[Acyl-carrier-protein] S-acetyltransferase;[Acyl-carrier-protein] S-malonyltransferase;3-oxoacyl-[acyl-carrier-protein] synthase;3-oxoacyl-[acyl-carrier-protein] reductase;3-hydroxyacyl-[acyl-carrier-protein] dehydratase;Enoyl-[acyl-carrier-protein] reductase;Oleoyl-[acyl-carrier-protein] hydrolase	FASN	18	18	19	18	15	16	19	17	14	13	10	14	20	17	18	14	17	17	17	17	12	15	17	17	273.42	2511	2511	0	213.54	11	11.4	13	11.9	7.5	8.5	12.8	9.8	8.2	6.4	5.6	7.8	10.4	9.9	10.1	8.5	9.5	9.3
P49368;P49368-2;B4DUR8;Q5SZX6;E9PRC8;E9PM09;Q5SZX9;Q5SZW8;E9PQ35	T-complex protein 1 subunit gamma	CCT3	7	9	6	6	8	8	6	6	3	4	2	8	4	3	6	3	7	4	6	5	8	7	6	7	60.533	545	545;507;500;276;234;154;161;188;144	0	97.386	22.9	23.1	18.3	18.3	19.6	19.6	18.3	18.3	7.3	8.8	3.5	19.6	9.2	7.3	18.3	7.3	19.4	9.2
P49411;H3BNU3	Elongation factor Tu, mitochondrial	TUFM	7	9	6	8	7	9	7	7	6	4	4	8	6	5	7	7	7	8	7	9	8	7	8	7	49.541	452	452;101	0	53.354	21.9	30.3	19.7	28.1	21.2	26.5	22.3	22.3	19.2	15.7	13.3	23.2	19.2	13.9	20.6	21	22.3	24.6
P49419;P49419-2;P49419-4;F8VS02;P49419-3;F8VVF2;H0YHM6	Alpha-aminoadipic semialdehyde dehydrogenase	ALDH7A1	1	3	3	2	1	4	3	2	4	4	2	2	5	4	3	4	3	2	3	4	1	2	2	2	58.486	539	539;511;502;475;347;141;240	0	36.917	3.2	7.4	8.3	5.8	3.2	12.6	8.3	5.4	12.2	11.1	5.2	4.3	13	11.3	8.3	11.3	7.6	5.8
P49458;E9PE20;P49458-2	Signal recognition particle 9 kDa protein	SRP9	1	2	1	2	2	2	3	3	0	0	0	1	1	1	2	1	3	1	2	2	2	1	3	3	10.112	86	86;66;82	0	12.761	17.4	26.7	17.4	26.7	20.9	20.9	38.4	38.4	0	0	0	11.6	9.3	9.3	20.9	9.3	38.4	11.6
P49588;P49588-2;H3BPK7	Alanine--tRNA ligase, cytoplasmic	AARS	13	11	13	12	6	8	12	12	4	2	2	9	4	6	11	3	12	10	9	11	11	9	9	8	106.81	968	968;992;280	0	154.3	18.9	17.3	21.1	20.4	8.1	9.2	18.7	18.7	6.3	2.8	3.1	14.2	6.4	11.6	13.9	4.3	20.2	16
P49589;P49589-3;P49589-2;B4DKY1	Cysteine--tRNA ligase, cytoplasmic	CARS	5	3	4	2	2	1	2	2	0	0	0	2	1	1	3	1	4	4	3	3	2	2	2	3	85.472	748	748;831;726;739	0	34.215	6.7	4.5	8	3.3	4.1	2	3.5	3.5	0	0	0	3.5	2	2	5.5	2	6.8	6.7
P49591;Q5T5C7	Serine--tRNA ligase, cytoplasmic	SARS	5	4	3	6	4	4	4	5	2	2	1	3	3	3	4	2	4	5	7	6	3	4	5	4	58.777	514	514;536	0	51.367	15.4	10.1	9.9	22.2	12.8	15.4	11.9	14	8.2	4.7	2.5	10.1	10.7	10.7	16	8.2	15.4	18.1
P49642;F8VNY2;H0YIP2	DNA primase small subunit;DNA primase	PRIM1	1	1	1	0	0	0	1	1	2	1	1	0	1	1	0	1	1	1	1	2	0	0	2	0	49.901	420	420;328;152	0	51.831	4.5	4.5	4.5	0	0	0	4.5	4.5	7.9	3.8	3.8	0	4	4	0	4	4.5	4.5
P49643;A0A096LP51	DNA primase large subunit	PRIM2	0	0	0	0	2	1	0	0	1	0	1	0	1	1	1	1	1	0	1	0	0	1	2	0	58.805	509	509;93	0	13.824	0	0	0	0	5.9	2.4	0	0	2.6	0	2.6	0	2.6	2.6	2.4	2.6	2.6	0
P49720;A0A087WUL2;A0A087WXQ8;A0A087WY10	Proteasome subunit beta type-3	PSMB3	2	2	2	2	2	2	2	2	3	2	1	2	2	2	2	2	2	2	2	2	2	1	2	2	22.949	205	205;145;107;112	0	9.2567	12.7	12.7	12.7	12.7	12.7	12.7	12.7	12.7	20	12.7	8.3	12.7	12.7	12.7	12.7	12.7	12.7	12.7
P49736;H0Y8E6	DNA replication licensing factor MCM2	MCM2	2	2	3	2	1	2	2	1	1	0	1	2	3	2	3	1	3	3	3	4	2	2	3	2	101.89	904	904;836	0	21.66	3.1	2.8	4.5	3.1	1.8	3.1	3.1	1.8	1.8	0	1.8	3.1	5	3.2	4.5	1.8	4.2	4.5
P49748;P49748-3;P49748-2;K7EQP4;G3V1M7;J3KSR4;J3QKU9;K7EJW8;J3KS89;J3QRJ8	Very long-chain specific acyl-CoA dehydrogenase, mitochondrial	ACADVL	8	7	7	7	9	5	8	7	4	2	3	6	5	4	6	5	7	7	10	7	8	6	9	10	70.389	655	655;678;633;225;282;204;155;158;76;194	0	91.258	19.4	17.9	17.9	17.9	17.3	10.5	19.4	17.9	6.3	3.4	5.2	12.7	8.1	6.7	12.7	8.1	14.4	15.1
P49753;Q86TX2;A0A087X0W7;A0A087WT95;P49753-2	Acyl-coenzyme A thioesterase 2, mitochondrial;Acyl-coenzyme A thioesterase 1	ACOT2;ACOT1	0	0	0	0	0	1	0	0	0	0	0	0	0	0	0	1	0	0	1	0	1	0	0	0	53.218	483	483;421;421;463;301	0.005948	2.1472	0	0	0	0	0	2.3	0	0	0	0	0	0	0	0	0	2.3	0	0
P49755;G3V2K7	Transmembrane emp24 domain-containing protein 10	TMED10	2	2	2	2	3	3	2	3	1	1	2	3	3	3	3	3	4	3	3	3	2	2	3	2	24.976	219	219;153	0	53.09	18.3	18.3	18.3	18.3	23.7	23.7	18.3	23.7	6.8	6.8	12.3	23.7	23.7	23.7	23.7	23.7	26.9	23.7
P49756;P49756-2;P49756-3;H0YE46;E9PSE8;E9PQU5	RNA-binding protein 25	RBM25	0	0	0	0	0	0	1	0	1	1	0	1	1	0	1	1	0	2	1	1	0	1	2	3	100.18	843	843;294;300;73;127;243	0	7.0814	0	0	0	0	0	0	1.2	0	1.4	1.4	0	1.2	1.4	0	1.4	1.4	0	2.3
P49773;D6RC06;D6REP8;D6RE99;D6RD60	Histidine triad nucleotide-binding protein 1	HINT1	3	3	2	3	2	2	2	2	1	2	1	2	1	2	2	0	3	3	2	2	2	2	2	2	13.802	126	126;65;78;78;103	0	58.328	31	31	30.2	31	30.2	30.2	30.2	30.2	19	30.2	11.1	30.2	19	30.2	30.2	0	31	31
P49790;P49790-2;P49790-3	Nuclear pore complex protein Nup153	NUP153	2	3	1	3	1	0	2	1	2	1	2	0	3	2	0	3	1	1	1	0	0	0	1	0	153.94	1475	1475;1433;1506	0	29.394	2.7	4.5	1.8	4.6	0.9	0	3.7	0.9	1.6	0.7	1.6	0	2.6	1.6	0	2.6	0.9	0.9
P49792;Q99666;P0DJD0;P0DJD1;F8VYC4;O14715;J3KQ37;F8W705;Q99666-2	E3 SUMO-protein ligase RanBP2	RANBP2	8	2	8	4	3	6	3	7	1	2	2	2	1	3	3	2	8	5	4	5	4	3	7	6	358.2	3224	3224;1765;1748;1756;1756;1765;1625;904;904	0	103.92	3.8	1.1	3.2	1.7	1	3.3	1.4	2.5	0.4	0.9	0.9	1	0.4	1.2	1.4	0.7	3.2	2
P49821;G3V0I5;P49821-2;E9PPR0;E9PQP1;E9PMX3;E9PPS5;B4DE93	NADH dehydrogenase [ubiquinone] flavoprotein 1, mitochondrial	NDUFV1	1	1	1	0	0	1	1	0	0	0	1	1	2	1	1	0	0	0	0	1	1	0	0	0	50.817	464	464;457;455;144;178;178;75;363	0.00051046	5.4111	2.2	2.2	2.2	0	0	2.2	2.2	0	0	0	3.7	2.2	5.8	2.2	2.2	0	0	0
P49840;A8MT37;M0QYV0	Glycogen synthase kinase-3 alpha	GSK3A	0	0	0	0	0	1	0	0	3	2	1	0	1	1	0	0	0	0	0	0	0	1	0	0	50.98	483	483;401;167	0.00053821	6.1907	0	0	0	0	0	1.9	0	0	6.6	4.8	2.9	0	1.9	1.9	0	0	0	0
P49841;P49841-2	Glycogen synthase kinase-3 beta	GSK3B	0	0	0	0	0	0	0	0	1	2	1	0	1	1	0	0	0	0	0	0	0	0	0	1	46.744	420	420;433	0.00053079	5.9765	0	0	0	0	0	0	0	0	2.1	5.5	3.3	0	2.1	2.1	0	0	0	0
P49902;P49902-2;Q5JUV4	Cytosolic purine 5-nucleotidase	NT5C2	0	0	0	0	0	0	0	1	2	2	2	0	3	3	0	2	0	0	0	0	0	1	0	0	64.969	561	561;532;265	0	10.02	0	0	0	0	0	0	0	1.8	4.1	5.2	5.2	0	7	7	0	4.6	0	0
P49903;P49903-2;P49903-3;P49903-4;Q5T5U6;Q99611;Q5T5U7;J3KR58	Selenide, water dikinase 1	SEPHS1	3	1	3	4	1	2	3	2	1	1	0	2	1	1	0	1	3	4	4	4	2	1	2	2	42.91	392	392;321;325;324;166;448;92;483	0	71.776	10.2	3.8	11.2	16.1	2	5.1	11.2	7.4	5.9	4.8	0	6.4	5.9	5.9	0	5.9	10.5	15.3
P49915;P49915-2	GMP synthase [glutamine-hydrolyzing]	GMPS	9	9	9	6	7	7	10	10	4	2	2	8	4	4	9	4	9	8	9	7	7	7	8	8	76.715	693	693;594	0	79.196	16.3	16.2	16.3	13	13.6	14.6	19.3	17.7	7.4	3	3	15.2	8.4	8.4	18.2	8.8	17.5	15
P49916;P49916-4;P49916-3;P49916-2	DNA ligase 3	LIG3	0	0	0	0	0	0	0	0	0	0	0	0	0	0	0	0	0	1	0	0	0	0	0	0	112.91	1009	1009;862;922;949	0.00049407	5.0602	0	0	0	0	0	0	0	0	0	0	0	0	0	0	0	0	0	2.2
P49959;P49959-2;F8W7U8;P49959-3;F5GXT0	Double-strand break repair protein MRE11A	MRE11A	1	0	0	1	0	0	0	1	0	0	0	0	1	0	0	2	2	0	2	0	0	0	0	0	80.592	708	708;680;707;711;221	0.00055741	6.6289	1.1	0	0	1.4	0	0	0	1.4	0	0	0	0	1.1	0	0	2.5	2.7	0
P50213;H0YKD0;H0YLI6;H0YM64;H0YMU3;H0YL72;P50213-2	Isocitrate dehydrogenase [NAD] subunit alpha, mitochondrial	IDH3A	2	2	2	2	1	1	2	3	1	0	0	1	1	1	2	1	0	2	2	1	1	1	1	0	39.591	366	366;109;134;46;175;331;288	0	9.3946	9.6	9.6	9.6	9.6	4.4	5.2	9.6	11.7	4.4	0	0	5.2	4.4	4.4	9.6	4.4	0	9.6
P50238;K4DIB9;H3BRQ4	Cysteine-rich protein 1	CRIP1	2	2	2	2	3	2	2	2	1	2	1	2	2	1	2	1	2	2	2	2	1	2	2	2	8.5328	77	77;46;49	0	34.419	33.8	33.8	33.8	33.8	50.6	33.8	33.8	33.8	16.9	33.8	16.9	33.8	33.8	16.9	33.8	16.9	33.8	33.8
P50395;P50395-2;Q5SX87;Q5SX86;V9GYF8;Q5SX90;V9GYJ7;Q5SX91	Rab GDP dissociation inhibitor beta	GDI2	12	13	13	11	11	11	11	13	11	9	9	11	12	13	11	13	8	12	11	10	13	9	9	10	50.663	445	445;400;263;155;130;148;126;203	0	196.18	37.3	40	39.8	33	35.1	33.3	32.6	37.1	35.3	23.6	27.6	33.9	35.1	40.7	33.9	40.7	27.4	34.8
P50402;Q5HY57	Emerin	EMD	1	1	1	0	0	0	0	0	0	0	0	0	0	0	1	0	1	1	0	0	1	0	0	0	28.994	254	254;219	0	13.034	3.9	3.9	3.9	0	0	0	0	0	0	0	0	0	0	0	3.9	0	3.9	3.9
P50416;P50416-2;H3BUJ0;H3BP22;H3BUV7	Carnitine O-palmitoyltransferase 1, liver isoform	CPT1A	0	0	0	1	1	0	0	0	2	2	2	0	3	3	0	1	0	1	1	0	0	1	0	1	88.367	773	773;756;93;118;134	0	9.9155	0	0	0	1	1.3	0	0	0	2.6	3.8	3.8	0	4.3	4.3	0	1	0	1
P50454;E9PPV6;E9PR70;E9PK86;E9PMI5;E9PNX1;E9PKH2;E9PIG2;E9PRS3;E9PQ34;E9PJH8;E9PLA6	Serpin H1	SERPINH1	9	9	8	9	7	8	9	10	3	1	3	7	5	5	8	4	9	10	9	8	7	9	9	8	46.44	418	418;324;295;247;249;203;201;165;167;142;150;86	0	136.31	38	40.9	31.8	40.9	26.8	28.7	36.6	41.4	12.9	5.3	12	26.8	19.4	19.4	33	16.7	37.6	31.6
P50502;H7C3I1;Q3KNR6;A0A087X1H6;Q8IZP2;Q8NFI4;F6VDH7;F8WAQ7	Hsc70-interacting protein;Putative protein FAM10A4;Putative protein FAM10A5	ST13;ST13P4;ST13P5	7	7	6	6	4	4	6	6	3	2	5	4	6	5	5	4	7	6	5	6	6	5	6	6	41.331	369	369;146;211;254;240;369;162;38	0	74.181	17.3	17.3	17.1	17.1	12.5	12.2	17.1	17.1	8.7	6.2	14.4	11.4	17.1	15.2	14.1	12.5	19	17.1
P50552	Vasodilator-stimulated phosphoprotein	VASP	0	1	1	0	0	0	0	0	0	0	0	0	0	0	1	0	1	0	1	0	1	0	1	0	39.829	380	380	0.00054496	6.3294	0	3.9	3.9	0	0	0	0	0	0	0	0	0	0	0	3.4	0	3.9	0
P50570;P50570-2;P50570-5;P50570-3;P50570-4;K7EMQ3;Q9UQ16;Q9UQ16-3;Q9UQ16-4;K7EPK9;E5RIK2;E5RHK8;Q9UQ16-5;Q9UQ16-2	Dynamin-2	DNM2	3	4	3	5	4	4	4	4	0	1	1	3	2	2	4	2	4	6	4	5	5	4	3	4	98.063	870	870;866;869;866;870;289;869;863;873;51;445;639;555;859	0	45.569	4.7	7.1	5.4	8.7	6.6	7.9	5.9	5.9	0	1.6	1.7	5.3	4.1	4.1	6.9	4.1	7	9.1
P50579;P50579-3;F8VQZ7;P50579-2;F8VSC4;G3V1U3;F8VRR3	Methionine aminopeptidase 2	METAP2	1	0	1	0	0	0	1	2	0	0	0	0	1	0	0	0	1	1	0	0	1	1	1	2	52.891	478	478;455;477;455;161;328;442	0	8.401	4.4	0	4.4	0	0	0	4.4	6.3	0	0	0	0	3.1	0	0	0	4.4	4.4
P50583	Bis(5-nucleosyl)-tetraphosphatase [asymmetrical]	NUDT2	0	0	0	0	0	1	1	1	0	0	0	0	2	1	0	1	0	0	0	0	0	0	0	1	16.829	147	147	0.00050251	5.2443	0	0	0	0	0	6.8	6.8	6.8	0	0	0	0	13.6	6.8	0	6.8	0	0
P50613;D6REC6;D6R9G1	Cyclin-dependent kinase 7	CDK7	0	0	0	0	0	0	0	0	0	0	0	0	1	0	0	0	0	0	0	0	0	0	0	0	39.038	346	346;149;253	0.0048634	2.2039	0	0	0	0	0	0	0	0	0	0	0	0	3.5	0	0	0	0	0
P50748;E7ES84;P50748-2	Kinetochore-associated protein 1	KNTC1	0	0	0	0	0	0	0	0	3	3	1	0	3	0	0	1	0	0	0	0	0	0	0	0	250.75	2209	2209;1134;443	0	9.2168	0	0	0	0	0	0	0	0	1.8	2	0.5	0	1.4	0	0	0.5	0	0
P50750;P50750-2;X6RE90	Cyclin-dependent kinase 9	CDK9	0	0	1	1	0	0	0	0	0	0	0	0	0	0	0	0	1	1	1	0	0	0	0	0	42.777	372	372;489;194	0.0034483	2.3805	0	0	3	3.8	0	0	0	0	0	0	0	0	0	0	0	0	3	3
P50851;E9PEM5;P50851-2;H0YAC6	Lipopolysaccharide-responsive and beige-like anchor protein	LRBA	0	0	0	0	0	0	0	0	3	2	2	0	2	2	0	1	0	0	0	0	0	0	0	0	319.1	2863	2863;2575;2851;1505	0.00053333	6.0857	0	0	0	0	0	0	0	0	1	0.7	0.7	0	0.9	0.9	0	0.4	0	0
P50897;E9PIA8;E9PMG2;P50897-2;E9PSE5;E9PP28;E9PK48;Q5T0S4	Palmitoyl-protein thioesterase 1	PPT1	1	0	2	1	0	1	2	2	0	0	0	1	1	0	0	1	1	2	1	2	0	0	2	2	34.193	306	306;205;271;203;87;98;148;177	0.00055835	6.649	6.2	0	11.8	6.2	0	6.2	11.8	11.8	0	0	0	6.2	4.6	0	0	4.6	6.2	11.8
P50914;E7EPB3	60S ribosomal protein L14	RPL14	3	3	3	3	2	2	3	2	3	3	3	3	3	4	3	3	2	3	3	3	3	3	3	2	23.432	215	215;124	0	9.5782	11.2	11.2	10.7	11.2	7.4	7.4	11.2	7.4	11.2	11.2	11.2	11.2	11.2	14.4	11.2	11.2	7.4	11.2
P50990;P50990-2;P50990-3;H7C4C8;H7C2U0	T-complex protein 1 subunit theta	CCT8	17	17	15	17	16	17	15	15	8	10	9	16	11	10	14	11	17	16	17	17	15	16	18	18	59.62	548	548;529;475;323;107	0	172.24	41.1	39.4	37.4	41.1	39.2	41.2	39.1	39.1	22.6	26.5	24.1	40.7	29.9	27.9	35.6	31.6	42.9	40.9
P50991	T-complex protein 1 subunit delta	CCT4	10	11	13	13	11	11	11	12	5	5	4	11	5	5	12	5	10	12	12	12	11	11	12	11	57.924	539	539	0	166.76	28.6	30.4	35.6	34	29.1	29.1	31.4	32.8	13.2	13.5	11.1	29.1	11.7	13.2	32.8	11.7	28.8	32.8
P50991-2	T-complex protein 1 subunit delta	CCT4	9	9	10	11	10	10	10	11	5	5	4	11	5	5	12	5	10	11	11	11	10	11	11	11	54.719	509	509	1	-2	27.7	28.3	30.5	32	28.1	28.1	30.5	32	13.9	14.3	11.8	29.5	12.4	13.9	33.4	12.4	30.5	32
P50995;P50995-2;P27216;E5RIN3;H0Y6E1;P27216-2	Annexin A11	ANXA11	2	3	2	3	1	1	3	2	3	0	1	1	1	1	2	0	3	1	2	2	1	1	1	1	54.389	505	505;472;316;113;148;357	0	24.151	4.6	6.3	5.3	7.7	2.2	2.2	7.7	4.6	7.7	0	2.2	2.2	2.2	3.2	5.3	0	7.7	2.2
P51003;G3XAH6;G3V2A0;Q9NRJ5;G3V3I9;H0YJL4;H0YJ00;A0A0C4DGK1;P51003-2	Poly(A) polymerase alpha	PAPOLA	0	0	0	0	0	0	0	0	2	1	1	0	0	1	0	2	0	0	0	0	1	0	0	0	82.842	745	745;724;475;636;177;181;203;238;285	0.00055096	6.4944	0	0	0	0	0	0	0	0	3.2	1.3	1.9	0	0	1.9	0	3.2	0	0
P51114;P51114-2;B4DXZ6;P51114-3;E7EU85;E9PFF5;C9JAJ4;H7C4S4	Fragile X mental retardation syndrome-related protein 1	FXR1	2	5	4	5	4	4	4	4	1	0	1	4	2	2	3	3	4	6	3	4	2	3	5	5	69.72	621	621;539;608;536;454;490;151;247	0	31.041	5.6	15.1	13.8	16.4	10.6	12.2	10.6	10.6	2.6	0	2.6	10.6	6.8	5	8.2	9.3	10.8	13.7
P51148;P51148-2;K7ERI8;K7ERQ8;F8VSF8;F8VWU4;F8VVK3;F8WCY6;F8WD79;F8VPW9;F8VWZ7;F8VVZ0;F8VUA5;K7ENY4;Q96HU8;O95057;K7EN06	Ras-related protein Rab-5C	RAB5C	2	2	3	3	3	3	2	5	3	3	4	3	3	3	3	3	2	5	5	3	5	4	5	4	23.482	216	216;249;161;282;74;92;124;62;65;73;79;100;115;150;199;198;136	0	75.02	14.8	14.8	19.9	26.4	19.9	19.9	14.8	35.6	17.6	17.6	25.5	26.4	17.6	17.6	19.9	17.6	14.8	35.6
P51149;C9J4V0;C9J8S3;C9J4S4;C9J592;C9IZZ0;C9J7D1	Ras-related protein Rab-7a	RAB7A	6	5	6	7	5	6	7	7	1	0	1	3	2	2	6	2	5	6	5	5	4	2	5	7	23.489	207	207;134;160;98;150;116;91	0	95.841	37.2	29.5	37.2	51.2	28	34.3	42	42	5.3	0	5.3	18.4	10.1	10.1	36.7	10.1	28	36.7
P51151	Ras-related protein Rab-9A	RAB9A	0	1	1	1	1	2	1	1	0	0	0	1	0	0	1	0	0	0	1	1	1	1	2	2	22.837	201	201	0	8.6741	0	8	8	8	6.5	14.4	8	8	0	0	0	6.5	0	0	8	0	0	0
P51153;A0A087WWB9	Ras-related protein Rab-13	RAB13	3	1	2	2	1	1	2	2	2	2	2	1	4	2	2	3	1	1	1	1	1	2	2	2	22.774	203	203;122	0	24.886	22.2	5.4	14.8	12.8	5.4	5.4	14.8	14.8	12.8	9.9	9.9	5.4	22.2	9.9	14.8	14.8	5.4	5.4
P51397	Death-associated protein 1	DAP	1	0	0	0	1	1	1	2	1	1	0	1	1	1	1	1	1	1	1	1	1	1	1	1	11.164	102	102	0.0023256	2.4704	13.7	0	0	0	13.7	13.7	13.7	27.5	13.7	13.7	0	13.7	13.7	13.7	13.7	13.7	13.7	13.7
P51398;P51398-2;P51398-3;V9GZ03;V9GYL9;V9GZ61;V9GYC9;V9GYA7;V9GYJ9;V9GYJ3;V9GYW1	28S ribosomal protein S29, mitochondrial	DAP3	0	0	0	1	0	0	2	2	1	1	1	1	3	2	1	2	1	1	2	1	0	0	2	1	45.566	398	398;357;364;242;299;106;115;210;267;120;140	0	15.718	0	0	0	2.8	0	0	6.5	6.5	2.5	2.5	2.5	2.5	11.8	6.8	2.5	7.5	4	4
P51532;Q9HBD4;A0A0A0MT49;P51532-2;P51532-4;P51532-5;P51532-3;P51531;P51531-2;F6XE55;A0A0A0MSS5;F6UH26;B1ALG1;F6T8Q0;B1ALG2;F6XG14;B1ALF6	Transcription activator BRG1;Probable global transcription activator SNF2L2	SMARCA4;SMARCA2	1	0	0	1	1	1	0	1	4	1	1	0	2	2	0	3	0	0	0	0	0	0	0	0	184.64	1647	1647;1679;1681;1614;1617;1613;1616;1590;1572;153;171;177;236;248;254;271;278	0	13.165	0.6	0	0	0.6	0.7	0.6	0	0.9	3.1	0.6	0.6	0	1.5	1.5	0	2.7	0	0
P51553;H0Y5Q7;G5E9Q7;P51553-2;H7C1W2;E9PF84;E7EQB8	Isocitrate dehydrogenase [NAD] subunit gamma, mitochondrial;Isocitrate dehydrogenase [NAD] subunit, mitochondrial	IDH3G	0	0	1	0	0	0	0	1	0	0	0	0	1	1	0	2	0	0	0	0	0	0	0	0	42.794	393	393;211;322;380;199;285;340	0.0008285	3.102	0	0	2.5	0	0	0	0	2.5	0	0	0	0	2.5	2.5	0	5.1	0	0
P51571;A6NLM8	Translocon-associated protein subunit delta	SSR4	2	2	2	2	2	2	2	2	1	1	1	1	1	1	2	1	2	2	2	1	0	1	2	2	18.998	173	173;148	0	12.905	21.4	21.4	21.4	21.4	21.4	21.4	21.4	21.4	8.7	8.7	8.7	12.7	8.7	8.7	21.4	8.7	21.4	21.4
P51572-2;P51572;C9JQ75;C9J0M4;C9JMD7;C9JSP1;C9JM14	B-cell receptor-associated protein 31	BCAP31	2	2	3	3	4	3	5	4	1	1	0	4	1	1	6	1	5	2	3	6	2	5	2	5	34.752	313	313;246;187;188;178;182;138	0	24.664	6.4	6.7	9.9	9.9	12.5	9.9	16	12.5	5.1	5.1	0	12.1	5.1	5.1	20.4	5.1	15.3	6.4
P51610;P51610-4;A6NEM2;P51610-2;H7C1C4;P51610-3	Host cell factor 1;HCF N-terminal chain 1;HCF N-terminal chain 2;HCF N-terminal chain 3;HCF N-terminal chain 4;HCF N-terminal chain 5;HCF N-terminal chain 6;HCF C-terminal chain 1;HCF C-terminal chain 2;HCF C-terminal chain 3;HCF C-terminal chain 4;HCF C-terminal chain 5;HCF C-terminal chain 6	HCFC1	3	1	1	3	2	2	2	1	2	2	1	1	1	1	1	0	4	4	4	3	2	1	2	1	208.73	2035	2035;2079;2080;1966;611;428	0	20.48	2.6	0.8	1.1	2.4	1.4	1.3	2	0.8	1.5	0.8	0.4	0.8	0.4	0.4	0.8	0	2.9	3
P51636;E9PCT3;P51636-2	Caveolin-2;Caveolin	CAV2	0	0	1	1	1	1	0	1	1	1	1	0	1	1	1	1	1	1	1	1	1	1	1	1	18.291	162	162;113;149	0	11.435	0	0	11.1	11.1	11.1	11.1	0	11.1	11.1	11.1	11.1	0	11.1	11.1	11.1	11.1	11.1	11.1
P51648;P51648-2;J3QRD1;J3QS00;I3L1M4;P43353;P48448;E9PJV0;P43353-2	Fatty aldehyde dehydrogenase	ALDH3A2	1	2	2	1	3	2	3	2	1	0	0	3	0	1	2	0	2	2	2	1	1	2	2	2	54.847	485	485;508;393;134;162;468;385;148;431	0	16.221	5.2	7.2	7.2	2.1	9.7	7.2	9.7	7.2	2.1	0	0	9.7	0	2.1	7.6	0	7.6	7.6
P51649;P51649-2	Succinate-semialdehyde dehydrogenase, mitochondrial	ALDH5A1	0	0	0	0	0	0	0	0	2	2	2	0	1	1	0	1	0	0	0	0	0	0	0	0	57.214	535	535;548	0	9.9246	0	0	0	0	0	0	0	0	3.9	3.9	4.1	0	2.4	2.4	0	2.4	0	0
P51659;E7EWE5;P51659-3;P51659-2;E7ET17;G5E9S2;E7EPL9;E7ER27	Peroxisomal multifunctional enzyme type 2;(3R)-hydroxyacyl-CoA dehydrogenase;Enoyl-CoA hydratase 2	HSD17B4	4	5	8	4	5	4	3	6	4	3	3	3	4	5	3	5	5	6	7	7	4	2	4	4	79.685	736	736;712;718;761;599;596;474;500	0	53.245	7.9	11	15.5	8.2	9.5	8.6	6.1	11.5	8.4	6	6.5	5.6	7.3	9.5	6.4	12.8	10.9	11.3
P51665;H3BNT7;H3BTM8;H3BQV2	26S proteasome non-ATPase regulatory subunit 7	PSMD7	3	4	3	3	4	3	3	4	0	0	0	2	2	2	4	1	4	4	3	2	1	3	2	4	37.025	324	324;177;198;43	0	18.571	18.8	24.7	18.8	17.3	22.5	14.2	18.8	21.9	0	0	0	9	10.5	10.5	21.9	3.1	20.4	24.7
P51809;P51809-3	Vesicle-associated membrane protein 7	VAMP7	0	0	1	0	0	1	0	1	0	0	0	0	0	0	0	0	0	0	0	0	0	0	0	0	24.935	220	220;179	0.0045266	2.2684	0	0	5.5	0	0	5.5	0	5.5	0	0	0	0	0	0	0	0	0	0
P51812;B1AXG1;B1AXG2;Q9UK32;D6R910;D6RA62;D6RE03;Q9UK32-2;Q6P0Q8;Q96GX5;O60307;Q9Y2H9;Q96GX5-2;D6RHW7;V9GXZ1;E7ERL6;Q96GX5-3;Q6P0Q8-2	Ribosomal protein S6 kinase alpha-3	RPS6KA3	1	0	3	2	0	2	2	1	3	3	4	1	3	4	1	3	1	0	1	1	1	0	1	1	83.735	740	740;227;133;745;125;141;171;745;1798;879;1309;1570;840;96;787;791;878;1608	0	13.754	1.4	0	7	5.7	0	4.5	5.7	3.1	6.4	6.4	8.1	1.4	6.8	8.1	3.1	6.4	1.1	0
P51858;P51858-3;P51858-2	Hepatoma-derived growth factor	HDGF	8	5	7	7	6	7	8	7	3	2	4	6	4	6	8	5	5	7	7	6	5	9	6	6	26.788	240	240;256;233	0	150.64	46.2	29.2	42.5	42.5	43.8	51.2	46.2	42.5	25	12.9	31.7	37.5	31.7	46.2	55	38.8	32.1	42.5
P51946;D6RHI7;D6RG18	Cyclin-H	CCNH	0	0	0	0	0	0	0	0	1	1	1	0	0	1	0	1	0	0	0	0	0	0	0	0	37.643	323	323;249;255	0.0004852	4.8241	0	0	0	0	0	0	0	0	7.4	7.4	7.4	0	0	7.4	0	7.4	0	0
P51970	NADH dehydrogenase [ubiquinone] 1 alpha subcomplex subunit 8	NDUFA8	3	3	2	2	0	1	1	1	1	0	0	0	0	1	0	0	1	1	1	1	0	1	0	0	20.105	172	172	0	9.5674	18	18	15.1	15.1	0	7.6	7.6	7.6	7.6	0	0	0	0	7.6	0	0	7.6	7.6
P51991;P51991-2;H7C1J8	Heterogeneous nuclear ribonucleoprotein A3	HNRNPA3	9	9	10	10	6	6	9	8	2	3	2	6	6	7	8	5	10	9	7	6	6	8	7	6	39.594	378	378;356;115	0	101.69	26.5	34.7	34.7	33.1	21.7	21.7	32.8	24.6	10.3	12.7	10.3	21.7	26.2	29.9	31.7	22.5	34.7	32.8
P52209;P52209-2;K7EPF6;K7EMN2;K7EM49;K7ELN9	6-phosphogluconate dehydrogenase, decarboxylating	PGD	5	5	5	4	4	4	6	5	3	3	3	4	4	4	4	5	5	4	5	6	5	4	3	5	53.139	483	483;470;256;160;205;224	0	86.076	15.1	15.1	13.7	11.8	13	11.6	17	13.7	9.7	9.7	9.7	13	11.8	11.8	11.8	16.6	14.9	11.8
P52272-2;P52272;A0A087X0X3;M0R019;M0R0N3;M0R2T0;M0QYQ7;M0QZM1;M0R0Y6;M0QYL3	Heterogeneous nuclear ribonucleoprotein M	HNRNPM	7	7	8	7	7	9	7	9	4	5	3	8	7	7	6	6	10	8	11	10	10	5	8	7	73.62	691	691;730;730;353;276;357;219;383;99;99	0	120.5	19	19.7	21.7	19.7	16.9	23.6	19.7	22.1	9.3	10.6	6.9	19	14.9	14.9	13.6	13.6	21.4	17.4
P52292;J3QLL0;J3KS65;J3QL07	Importin subunit alpha-1	KPNA2	3	3	3	5	4	4	4	3	0	0	0	2	1	1	4	1	2	3	4	4	3	3	4	2	57.861	529	529;134;143;50	0	41.731	7.8	7.8	9.5	15.9	9.5	9.5	11	7.9	0	0	0	6.2	2.6	2.6	9.5	2.6	6.2	7.9
P52294;O60684;O15131;H0Y3K0;C9J352;C9JWD9;F2Z3G4;C9J4U1;C9JYI4	Importin subunit alpha-5;Importin subunit alpha-5, N-terminally processed	KPNA1	1	1	1	2	1	1	1	1	0	0	0	1	0	0	1	0	1	2	2	2	1	1	2	1	60.221	538	538;536;536;122;169;174;182;215;328	0	186.56	2.8	2.8	2.8	6.3	2.8	2.8	2.8	2.8	0	0	0	2.8	0	0	2.8	0	2.8	4.8
P52306;P52306-6;P52306-2;P52306-3;P52306-4;P52306-5;D6RBC6;D6REZ0;D6RB97;H0Y8M2	Rap1 GTPase-GDP dissociation stimulator 1	RAP1GDS1	0	0	0	0	0	0	0	0	1	0	1	0	0	0	0	1	0	0	1	0	0	0	0	0	66.316	607	607;516;558;559;607;608;118;158;158;253	0.00049068	4.9966	0	0	0	0	0	0	0	0	1.6	0	2	0	0	0	0	2	0	0
P52434;C9JLU1;P52434-2;P52434-4	DNA-directed RNA polymerases I, II, and III subunit RPABC3	POLR2H	1	1	1	1	0	1	1	1	0	0	0	1	0	1	1	0	1	1	1	1	0	0	1	1	17.143	150	150;149;122;175	0	27.331	8	8	8	8	0	8	8	8	0	0	0	8	0	8	8	0	8	8
P52564;P52564-2;K7ELM6;K7EIW3	Dual specificity mitogen-activated protein kinase kinase 6	MAP2K6	1	0	1	1	1	1	1	0	4	4	2	1	4	4	0	3	1	2	1	1	0	2	2	1	37.492	334	334;278;84;128	0	20.449	4.5	0	4.5	3.9	3.6	3.6	4.5	0	13.5	13.5	6.6	3.6	13.5	13.5	0	10.2	4.5	8.1
P52565;J3QQX2;J3KRE2;J3KTF8;P52565-2;J3KRY1;J3KS60	Rho GDP-dissociation inhibitor 1	ARHGDIA	3	5	5	5	7	5	5	4	4	4	5	4	4	5	6	5	6	8	7	7	7	7	7	4	23.207	204	204;235;129;194;160;249;92	0	61.228	36.8	42.2	42.2	42.2	52.9	43.6	42.2	27	37.7	37.7	42.6	39.7	37.7	35.3	49	41.7	46.1	56.4
P52594;P52594-2;P52594-3;P52594-4	Arf-GAP domain and FG repeat-containing protein 1	AGFG1	0	0	0	0	1	1	0	0	0	0	0	0	0	0	1	0	1	0	0	1	1	0	0	1	58.259	562	562;522;560;584	0.0015717	2.5856	0	0	0	0	3.4	3.4	0	0	0	0	0	0	0	0	3.4	0	3.4	0
P52597	Heterogeneous nuclear ribonucleoprotein F;Heterogeneous nuclear ribonucleoprotein F, N-terminally processed	HNRNPF	6	6	5	6	6	6	6	5	3	1	1	6	5	3	6	4	5	5	5	5	6	6	5	6	45.671	415	415	0	63.492	19.8	19.8	16.4	19.8	19.8	19.8	19.8	16.4	10.4	4.1	4.1	19.8	16.6	9.9	19.8	13.7	16.4	16.4
P52701;P52701-3;A0A087WWJ1;P52701-4;P52701-2;F8W7G9;F8WAX8;A0A087WYT6	DNA mismatch repair protein Msh6	MSH6	3	2	3	5	4	2	3	3	2	3	2	3	2	3	4	3	2	2	1	4	4	2	3	3	152.78	1360	1360;1230;1067;1058;1068;104;160;327	0	45.458	2.9	2.3	3.1	5.9	3.7	2.4	3.4	3.4	2.1	2.8	2.1	3.2	2.1	2.8	5.1	2.8	1.8	2.1
P52732	Kinesin-like protein KIF11	KIF11	0	0	1	0	0	0	2	0	0	0	0	0	0	0	0	0	0	0	0	0	1	0	0	0	119.16	1056	1056	0	8.8273	0	0	1.9	0	0	0	3.1	0	0	0	0	0	0	0	0	0	0	0
P52735;P52735-3;P52735-2	Guanine nucleotide exchange factor VAV2	VAV2	0	0	0	0	0	0	0	0	1	0	0	0	0	0	0	0	0	0	0	0	0	0	0	0	101.29	878	878;839;868	1	-2	0	0	0	0	0	0	0	0	1.6	0	0	0	0	0	0	0	0	0
P52758;H0YBX3;H0YB34	Ribonuclease UK114	HRSP12	1	2	1	2	0	1	1	0	0	0	0	0	0	0	0	0	2	0	2	1	0	1	0	0	14.494	137	137;127;148	0	10.135	11.7	26.3	11.7	25.5	0	13.9	11.7	0	0	0	0	0	0	0	0	0	26.3	0
P52788;H7C2R7;P52788-2	Spermine synthase	SMS	1	1	1	1	2	2	1	1	1	1	1	1	1	1	1	1	1	1	1	1	2	2	1	1	41.268	366	366;311;313	0	12.059	4.1	4.1	4.1	4.1	7.1	7.1	4.1	4.1	4.4	4.4	4.4	4.1	2.5	2.5	4.1	2.5	4.1	4.1
P52789;E9PB90	Hexokinase-2;Hexokinase	HK2	1	3	0	2	1	1	1	0	1	0	0	1	1	0	0	0	0	1	0	0	0	1	0	2	102.38	917	917;889	0	13.834	1.4	4.8	0	2.8	1.2	1.6	1.2	0	1.9	0	0	1.2	1.9	0	0	0	0	1.6
P52815	39S ribosomal protein L12, mitochondrial	MRPL12	3	5	4	5	2	4	4	4	2	1	1	2	2	2	5	2	3	4	3	3	4	4	4	2	21.348	198	198	1	-2	12.1	43.4	31.3	20.2	11.1	24.2	40.9	29.8	12.6	6.6	6.1	11.1	12.6	12.6	41.4	12.6	17.7	18.2
P52888;K7EP46;K7EKB6;K7EMU4;K7EL02;P52888-2	Thimet oligopeptidase	THOP1	5	3	3	3	3	4	3	4	1	0	1	1	4	4	4	3	4	3	3	2	2	3	3	4	78.839	689	689;568;177;204;260;258	0	52.381	11.6	7.5	7.3	9	7.3	10.3	7.3	8.4	1.3	0	1.2	2.2	6.7	6.1	8.9	5.1	9	7.3
P52907	F-actin-capping protein subunit alpha-1	CAPZA1	2	1	4	4	4	3	5	4	2	2	2	4	2	1	4	2	4	4	5	4	4	5	4	4	32.922	286	286	0	108.2	10.8	5.6	20.3	20.3	20.3	14.7	29.7	20.3	11.2	11.2	11.2	20.3	11.2	5.2	20.3	11.2	20.3	20.3
P52943;H0YFA4;P52943-2;H0YHD8	Cysteine-rich protein 2	CRIP2	3	3	3	2	0	2	2	3	0	0	0	2	0	0	2	0	2	1	1	2	1	1	2	3	22.492	208	208;192;282;104	0	12.021	26.9	26.9	26.9	17.8	0	17.8	15.9	26.9	0	0	0	20.2	0	0	15.9	0	20.2	11.1
P52948;P52948-2;P52948-5;P52948-6;P52948-4;P52948-3;H7C3P6;H0YEN4;H0YCR0;H0YDF4	Nuclear pore complex protein Nup98-Nup96;Nuclear pore complex protein Nup98;Nuclear pore complex protein Nup96	NUP98	5	4	1	4	2	1	4	6	0	1	0	0	3	0	4	2	2	1	2	1	1	1	3	2	197.58	1817	1817;1726;1800;1714;920;937;753;235;179;232	0	52.853	4.3	4.3	1.8	3.7	1.5	0.7	3.2	5.6	0	0.4	0	0	2.5	0	4	1.2	1.2	0.7
P53004	Biliverdin reductase A	BLVRA	2	2	1	2	2	2	1	2	1	0	1	1	2	0	2	1	1	2	2	1	2	2	2	0	33.428	296	296	0	15.951	7.4	7.4	4.7	7.4	7.8	7.8	4.7	7.4	4.7	0	4.7	4.7	7.8	0	7.4	4.7	3	7.8
P53007;B4DP62	Tricarboxylate transport protein, mitochondrial	SLC25A1	2	0	2	1	2	0	1	2	0	1	2	0	1	1	2	2	2	2	3	2	1	1	2	2	34.012	311	311;208	0	26.586	7.4	0	7.1	3.9	7.4	0	3.2	7.1	0	3.9	13.2	0	3.5	3.9	7.4	7.4	7.4	7.4
P53041;H0YDU8;A8MU39;E7EU14;M0R196;A0A087WY80	Serine/threonine-protein phosphatase 5;Serine/threonine-protein phosphatase	PPP5C	0	3	0	1	1	2	1	1	1	1	1	2	2	2	1	1	4	3	4	2	2	3	2	2	56.878	499	499;485;371;171;125;131	0	13.671	0	8	0	4.2	3.6	7.8	2.6	2.6	2	2	2	7.4	7.4	7.4	3.6	2	10.8	10.4
P53350;I3L2H5;I3L387	Serine/threonine-protein kinase PLK1	PLK1	0	0	0	0	1	0	0	1	1	1	1	0	1	1	1	1	0	0	0	1	0	0	1	0	68.254	603	603;105;173	0.00045106	3.9297	0	0	0	0	3.2	0	0	3.2	1.2	1.2	1.2	0	1.2	1.2	3.2	1.2	0	0
P53367;P53367-2	Arfaptin-1	ARFIP1	0	0	0	0	0	1	0	0	1	0	0	0	1	1	0	0	0	0	0	0	0	0	0	0	41.738	373	373;341	0.00085507	3.3328	0	0	0	0	0	2.9	0	0	2.9	0	0	0	2.9	2.9	0	0	0	0
P53396;P53396-2;P53396-3;K7ESG8	ATP-citrate synthase	ACLY	12	10	14	14	12	12	9	16	11	10	10	12	12	13	14	14	12	12	16	12	11	15	17	14	120.84	1101	1101;1091;830;109	0	164.9	14.5	11.9	17.6	18.5	17.3	14.4	12.1	16.5	12.8	10.4	10.4	14.2	13.4	12.8	17.7	16	13.8	14.4
P53597	Succinyl-CoA ligase [ADP/GDP-forming] subunit alpha, mitochondrial	SUCLG1	1	1	1	2	1	2	3	1	0	0	0	0	0	0	1	1	1	1	1	1	2	1	1	1	36.249	346	346	0	17.354	6.9	6.9	6.9	11.3	6.9	11.3	14.2	6.9	0	0	0	0	0	0	6.9	2.9	4.3	6.9
P53602;H3BQ47;H3BP35	Diphosphomevalonate decarboxylase	MVD	1	0	1	1	0	2	0	1	0	0	0	0	1	0	0	0	0	1	0	0	1	0	0	0	43.404	400	400;91;271	0	20.905	6.8	0	6.8	6.8	0	12.5	0	6.8	0	0	0	0	5.8	0	0	0	0	5.8
P53611;Q5T4U8	Geranylgeranyl transferase type-2 subunit beta	RABGGTB	1	2	2	1	1	0	1	0	1	1	1	1	1	1	0	1	2	1	1	2	0	1	1	1	36.924	331	331;152	0	8.4461	3.3	6.6	6.6	3.3	3.3	0	3.3	0	2.4	2.4	2.4	3.3	3.3	3.3	0	3.3	6.6	3.3
P53618;E9PP73	Coatomer subunit beta	COPB1	8	8	7	6	7	5	8	7	5	4	2	6	4	6	7	5	6	7	7	5	8	4	7	6	107.14	953	953;486	0	114	13.7	13.9	12.6	10.8	13	9.1	14.6	12.7	7.7	6.1	3.1	11.1	7.3	10.1	11.6	8.9	10.7	12
P53621;P53621-2	Coatomer subunit alpha;Xenin;Proxenin	COPA	6	6	9	7	7	7	8	7	5	4	4	6	11	10	7	10	5	8	10	7	7	5	11	9	138.34	1224	1224;1233	0	80.786	7.9	9.6	11.9	10.4	9.8	9.4	11.1	9.6	5.6	4.6	4.2	6.9	13.2	11.8	9.5	11.7	6.7	11.8
P53675;A0A087WX41;P53675-2	Clathrin heavy chain 2	CLTCL1	1	2	1	2	1	1	1	2	1	1	1	1	0	1	1	1	1	1	2	2	1	1	3	2	187.03	1640	1640;1260;1583	0.00047574	4.5215	0.6	2.1	0.6	2.1	0.6	0.6	0.6	1.6	0.6	0.6	0.6	0.6	0	0.6	0.6	0.6	0.6	0.6
P53680;M0QZ21;M0R0N4;M0QYZ2;X6R390;P53680-2;M0R1S0	AP-2 complex subunit sigma	AP2S1	0	0	0	0	1	0	0	0	3	0	0	0	2	1	0	3	0	0	0	0	0	0	0	0	17.018	142	142;122;144;158;156;104;92	0	9.1235	0	0	0	0	10.6	0	0	0	33.1	0	0	0	25.4	14.8	0	33.1	0	0
P53701	Cytochrome c-type heme lyase	HCCS	0	0	0	0	0	0	0	1	0	0	0	0	0	0	0	0	0	1	0	0	0	0	0	0	30.601	268	268	0.00044248	3.6568	0	0	0	0	0	0	0	14.9	0	0	0	0	0	0	0	0	0	14.9
P53985;Q5T8R3;Q5T8R5;P53985-2;Q5T8R4	Monocarboxylate transporter 1	SLC16A1	3	3	2	2	3	3	2	2	2	0	0	1	1	1	3	3	2	2	2	1	2	3	2	2	53.944	500	500;296;456;430;215	0	19.08	7	7	6.4	6.4	6.4	6.4	6.4	6.4	4.4	0	0	3	3	1.4	6.4	7.8	6.4	6.4
P53990;P53990-2;H3BMU1;H3BUI0;P53990-3;P53990-4;H3BPP6;H3BRE2;F5GXM3;H3BQF7;P53990-5;H3BQ38;E9PF00;J3KR23;P53990-6	IST1 homolog	IST1	0	1	0	1	0	0	0	0	1	0	2	0	0	0	0	1	1	0	0	0	0	0	0	0	39.75	364	364;335;206;253;360;366;59;106;141;166;379;40;41;289;218	0.00047733	4.5603	0	3.3	0	3.3	0	0	0	0	2.7	0	4.7	0	0	0	0	2.7	3.3	0
P53992;G5EA31;P53992-2	Protein transport protein Sec24C	SEC24C	2	1	2	1	3	1	1	2	1	1	1	2	3	2	2	2	3	2	2	1	3	1	3	2	118.32	1094	1094;1042;342	0	13.028	2.8	1.4	2.8	1.5	3.8	1.5	1.5	2.8	1.5	1.5	1.5	2.5	3.3	2.2	2.8	2.6	3.8	2.8
P53999;D6RC37;D6R970	Activated RNA polymerase II transcriptional coactivator p15	SUB1	5	3	5	4	7	6	6	5	3	2	4	6	5	4	6	4	6	5	6	4	7	6	5	6	14.395	127	127;66;84	0	88.178	55.1	28.3	53.5	41.7	63	62.2	63	55.1	31.5	22	40.2	55.1	53.5	43.3	55.1	43.3	63	55.1
P54136;P54136-2;E5RJM9;E5RH09	Arginine--tRNA ligase, cytoplasmic	RARS	10	7	10	11	7	10	12	9	2	0	1	6	3	3	10	3	10	12	8	9	7	7	9	10	75.378	660	660;588;129;113	0	88.265	19.8	15.2	22	23.8	14.1	22.6	23.3	17.6	2.6	0	1.2	12.4	5.3	5.3	24.1	5.3	19.7	23.3
P54577;A0A0C4DGZ5	Tyrosine--tRNA ligase, cytoplasmic;Tyrosine--tRNA ligase, cytoplasmic, N-terminally processed;Tyrosine--tRNA ligase	YARS	15	12	12	14	11	13	12	13	5	4	5	11	7	7	15	6	14	13	14	12	11	14	11	14	59.143	528	528;388	0	96.788	34.5	29.2	28.2	33.7	25.8	28.8	30.5	29.5	11.6	9.5	12.5	25.6	18.2	16.5	36.6	14.4	31.4	30.7
P54578;A6NJA2;P54578-2;P54578-3;J3QQT6;J3KS55	Ubiquitin carboxyl-terminal hydrolase 14;Ubiquitin carboxyl-terminal hydrolase	USP14	4	4	4	4	4	5	6	6	2	2	4	2	4	4	4	5	2	4	4	3	5	4	2	4	56.068	494	494;448;459;483;20;28	0	64.5	8.3	8.9	8.3	8.9	10.1	11.5	13.2	13.2	6.3	6.3	9.9	5.1	10.1	8.7	10.1	11.1	4.9	9.3
P54619;F8VVA3;P54619-2;P54619-3;F8VPF5;F8VYY9;F8VSL2;H0YIC9;F8VRY2;F8VZX1;F8VSH3	5-AMP-activated protein kinase subunit gamma-1	PRKAG1	0	0	0	0	0	0	0	0	2	1	1	1	3	2	0	0	0	0	0	0	0	1	0	0	37.579	331	331;161;299;340;145;280;125;251;82;203;69	0	17.705	0	0	0	0	0	0	0	0	7.6	4.2	2.4	3.3	13.9	8.2	0	0	0	0
P54709;C9JXZ1;C9JA36;P54709-2;H7C547;F8WBY4;C9J6S2	Sodium/potassium-transporting ATPase subunit beta-3	ATP1B3	6	4	4	4	3	2	5	5	5	2	2	4	5	4	3	5	7	5	4	4	3	3	3	4	31.512	279	279;119;133;193;43;44;89	0	72.978	21.5	17.6	17.6	17.6	20.4	14.3	21.1	21.1	26.9	9.7	9.7	24	26.9	24	17.9	26.9	26.9	20.4
P54725;P54725-3;K7ENJ0;K7ELW1;P54725-2;P54727-2	UV excision repair protein RAD23 homolog A	RAD23A	2	3	2	1	5	2	3	2	1	1	0	1	5	5	4	4	4	5	5	4	4	1	4	4	39.609	363	363;362;139;142;308;337	0	7.6171	7.2	9.6	5.2	2.2	14.3	7.2	9.4	7.2	2.5	2.5	0	4.4	13.8	13.8	12.4	12.1	12.4	14.3
P54727;Q5W0S5;Q5W0S4	UV excision repair protein RAD23 homolog B	RAD23B	3	3	3	3	5	1	3	1	1	1	1	1	5	5	2	4	2	4	5	4	3	2	3	3	43.171	409	409;146;80	0	15.528	6.6	4.4	6.6	6.6	10.5	2.4	6.6	2.4	2.2	2.2	2.4	2.2	10.5	10.5	4.4	8.8	4.4	8.3
P54819;F8W1A4;P54819-5;P54819-2;F8VY04;P54819-6;P54819-3;G3V213;F8VZG5;F8VPP1;P54819-4	Adenylate kinase 2, mitochondrial;Adenylate kinase 2, mitochondrial, N-terminally processed;Adenylate kinase 2, mitochondrial	AK2	4	3	5	2	5	5	5	6	1	0	2	4	2	2	5	2	4	5	5	4	5	3	5	5	26.477	239	239;232;224;232;190;191;202;133;162;42;130	0	25.132	22.2	16.7	30.1	10.9	29.3	29.3	29.3	40.2	5.9	0	13	23.4	13	13	29.3	13	23.4	29.3
P54886;P54886-2	Delta-1-pyrroline-5-carboxylate synthase;Glutamate 5-kinase;Gamma-glutamyl phosphate reductase	ALDH18A1	6	6	5	7	8	6	9	7	3	2	3	5	6	3	7	3	7	7	6	8	9	6	9	6	87.301	795	795;793	0	49.382	11.1	11.7	9.3	14.5	12.6	9.7	16.2	12.7	3.3	2.1	3.4	8.6	8.1	3.3	11.4	3.9	11.1	14
P54920;M0R0Y2;M0R2M1;M0R213;M0R027;M0R058;Q9H115;A0A087WZQ7;Q9H115-3;Q9H115-2	Alpha-soluble NSF attachment protein	NAPA	1	1	1	3	2	1	3	2	1	1	1	2	1	1	2	1	2	2	5	1	1	0	2	2	33.232	295	295;256;268;83;102;137;298;302;204;259	0	34.199	4.4	4.4	6.1	15.6	10.5	4.4	15.6	10.5	5.1	5.1	5.1	11.2	5.1	5.1	10.5	5.1	9.5	7.8
P55010;H0YMJ8;H0YM54;H0YLZ1;H0YN40;H0YK11;H0YK29	Eukaryotic translation initiation factor 5	EIF5	0	1	2	3	3	2	2	3	1	0	1	3	2	1	2	0	2	3	2	2	4	1	3	2	49.222	431	431;101;109;146;200;69;51	0	36.887	0	2.8	5.1	7.9	9	5.3	5.3	8.8	3.5	0	3.5	8.8	6	3.5	6.3	0	5.3	8.6
P55036;Q5VWC4;A6PVX3;P55036-2;A2A3N6	26S proteasome non-ATPase regulatory subunit 4;Putative PIP5K1A and PSMD4-like protein	PSMD4;PIPSL	1	2	1	1	1	1	1	1	0	0	0	2	0	0	1	0	1	1	2	1	2	1	1	1	40.736	377	377;380;203;268;862	0	93.93	4.5	8.8	4.5	4.5	4.5	4.5	4.5	4.5	0	0	0	8.8	0	0	4.5	0	4.5	4.5
P55039;A8MZF9;J3QKW7;J3QL90;J3KRL5;J3QR71;J3QKV7;J3QRI9;J3QLF3	Developmentally-regulated GTP-binding protein 2	DRG2	0	0	0	0	0	0	0	0	4	0	1	0	4	3	1	4	0	0	1	1	0	2	1	0	40.746	364	364;343;244;112;113;158;161;172;90	0	10.886	0	0	0	0	0	0	0	0	14	0	2.7	0	12.4	9.6	4.1	12.4	0	0
P55060;P55060-3;P55060-4;P55060-2	Exportin-2	CSE1L	8	8	9	10	10	11	10	9	8	10	9	12	9	9	11	6	8	9	10	10	11	8	10	10	110.42	971	971;945;915;195	0	323.31	10	10.1	11.4	12.7	12.8	14.1	12.3	13	10.8	13.5	11.5	16.1	13.2	12.8	13	9.2	9.9	10.4
P55072;C9IZA5;C9JUP7	Transitional endoplasmic reticulum ATPase	VCP	10	10	9	9	10	10	8	10	2	2	1	9	4	3	10	3	9	10	10	10	8	9	8	9	89.321	806	806;160;115	0	110.77	18.1	20.5	18.4	18	19.1	20.5	18.4	20.1	4	4.5	1.9	18.2	7.7	6	20.5	6	16.1	19.1
P55081	Microfibrillar-associated protein 1	MFAP1	1	0	0	0	1	0	1	1	0	0	0	0	0	0	0	0	1	0	1	0	0	1	1	1	51.958	439	439	0.000489	4.9271	3.2	0	0	0	3.2	0	3.2	3.2	0	0	0	0	0	0	0	0	3.2	0
P55084;P55084-2;F5GZQ3;B5MD38;C9JEY0;C9JE81;C9K0M0	Trifunctional enzyme subunit beta, mitochondrial;3-ketoacyl-CoA thiolase	HADHB	3	5	4	5	2	1	4	2	0	0	0	2	0	0	3	1	3	5	3	3	2	2	3	2	51.294	474	474;452;459;351;150;176;85	0	20.323	6.8	11.2	10.1	12.7	5.7	3	12.4	5.7	0	0	0	5.7	0	0	7.4	3.6	9.3	13.9
P55145;A8K878;H7C2D6	Mesencephalic astrocyte-derived neurotrophic factor	MANF	3	2	1	1	2	1	3	2	1	1	1	1	2	2	1	2	2	2	3	3	1	2	2	2	20.7	182	182;185;71	0	13.411	22.5	14.8	9.3	9.3	13.2	9.3	18.7	14.8	9.3	9.3	9.3	9.3	14.8	14.8	9.3	14.8	14.8	14.8
P55199;U3KQ90	RNA polymerase II elongation factor ELL	ELL	0	0	0	0	0	0	0	0	1	1	1	0	0	1	0	1	0	0	0	0	0	0	0	0	68.264	621	621;488	0.0072622	1.959	0	0	0	0	0	0	0	0	2.1	2.1	2.1	0	0	2.1	0	2.1	0	0
P55263;P55263-2;P55263-3;P55263-4	Adenosine kinase	ADK	2	0	2	1	0	0	1	2	0	0	0	1	1	1	3	1	3	2	3	1	0	1	0	1	40.545	362	362;345;305;327	0	18.696	11.3	0	10.5	7.5	0	0	7.5	10.5	0	0	0	3.9	3.9	3.9	14.4	3.9	8.8	6.6
P55265-4;P55265;H0YCK3;P55265-5;P55265-3;P55265-2	Double-stranded RNA-specific adenosine deaminase	ADAR	4	5	3	2	3	3	2	4	1	1	1	1	1	1	3	1	3	2	1	1	3	4	3	3	140.84	1269	1269;1226;1195;931;1181;1200	0	43.464	5.7	7.1	3.2	3.9	3.2	3.2	3.5	4.3	1.4	1.4	1.4	1.4	1.4	1.4	3.2	1.4	3.2	2.4
P55327;P55327-2;P55327-4;P55327-7;P55327-5;P55327-6;P55327-3;F5H0B0;H0YC42;E5RFR7;H0YC44;P55327-8;E5RK35	Tumor protein D52	TPD52	5	4	5	4	5	5	5	5	2	2	2	5	2	2	6	2	6	6	5	6	6	4	5	5	24.327	224	224;184;207;233;238;247;248;248;278;111;148;151;60	0	97.531	34.8	29.5	34.8	29.5	27.7	27.7	34.8	34.8	11.2	11.2	11.2	33.5	11.2	11.2	39.7	11.2	39.7	39.7
P55735;A0A0C4DFR6;P55735-2;P55735-3	Protein SEC13 homolog	SEC13	0	0	0	0	0	0	0	0	0	0	0	0	0	0	0	0	0	0	0	0	0	1	0	0	35.54	322	322;325;308;368	0.0038226	2.3532	0	0	0	0	0	0	0	0	0	0	0	0	0	0	0	0	0	0
P55769;B1AHD1	NHP2-like protein 1;NHP2-like protein 1, N-terminally processed	NHP2L1	1	1	2	2	1	1	2	2	0	0	0	0	0	0	1	0	2	1	2	2	1	0	1	1	14.173	128	128;132	0	8.3951	8.6	11.7	16.4	19.5	8.6	8.6	16.4	16.4	0	0	0	0	0	0	8.6	0	16.4	7.8
P55786;E9PLK3;P55786-2;A6NEC2;A6NEC2-2;E9PP11;E9PJY4;E9PPD4;H0YDG0;A6NEC2-3;E9PJ74;E9PRQ5;H0YCQ5;E9PJF9;E9PPZ2	Puromycin-sensitive aminopeptidase	NPEPPS	9	9	9	8	13	8	11	9	5	5	8	8	6	8	12	5	8	9	8	11	10	10	12	10	103.28	919	919;915;839;478;263;201;141;163;169;163;158;172;65;134;178	0	115.04	15.5	16.1	16.4	14.5	20.3	12.7	19.2	16.1	9.4	7.6	12.9	11.6	10.6	12.8	18.6	9.5	12	14.4
P55795	Heterogeneous nuclear ribonucleoprotein H2	HNRNPH2	3	2	4	5	3	3	5	4	0	0	0	2	3	3	1	1	2	2	2	3	2	2	4	4	49.263	449	449	0.00050454	5.2788	8.2	5.8	11.6	14.7	8.9	9.1	14.7	12.2	0	0	0	5.8	9.1	9.1	2.7	3.1	5.8	5.8
P55809;E9PDW2;P55809-2;Q9BYC2	Succinyl-CoA:3-ketoacid coenzyme A transferase 1, mitochondrial	OXCT1	5	6	6	6	5	4	6	6	2	1	3	3	6	5	4	5	6	7	7	4	3	4	7	6	56.157	520	520;334;123;517	0	43.492	13.1	15.2	15.2	15.2	10.8	8.7	15.2	15.4	6.3	2.3	6.3	6.7	15.2	13.1	8.5	13.1	15.2	17.3
P55884;P55884-2;C9JZG1;C9JQN7	Eukaryotic translation initiation factor 3 subunit B	EIF3B	3	4	4	5	6	4	3	6	3	2	2	4	3	4	3	4	4	5	6	5	4	5	5	6	92.48	814	814;873;302;153	0	70.676	7.1	9.8	8.7	10	11.7	8.7	7.1	11.2	6.1	4.9	4.9	8.7	7.1	8.4	7.1	8.4	8.4	10
P56181-2			2	1	2	1	1	2	1	1	0	0	0	1	0	0	2	0	1	1	1	2	2	1	1	1	50.983	473	473	0	19.515	6.6	2.5	6.6	2.5	2.5	6.6	2.5	2.5	0	0	0	2.5	0	0	6.6	0	2.5	2.5
P56182	Ribosomal RNA processing protein 1 homolog A	RRP1	1	2	1	2	1	1	0	1	2	0	0	1	2	1	1	2	1	1	1	1	0	1	0	1	52.839	461	461	0	18.808	2.8	6.5	3.7	6.5	2.8	2.8	0	3.7	8	0	0	2.8	8	3.7	2.8	8	2.8	2.8
P56192;H0YI94;H0YIP0;P56192-2;H0YHV5	Methionine--tRNA ligase, cytoplasmic	MARS	4	4	5	6	4	3	4	4	2	2	2	3	3	2	4	3	3	4	4	4	3	3	4	4	101.11	900	900;119;219;546;233	0	38	4.8	3.9	6.2	7.7	5.7	3.9	5.3	4.8	2.7	2.7	2.7	3.9	4.1	2.7	4.8	4.8	3.9	4.8
P56211;H3BMD8;P56211-2;H3BTD3;H3BQ52	cAMP-regulated phosphoprotein 19	ARPP19	0	0	0	0	1	0	0	0	1	0	1	0	1	1	1	2	1	0	0	0	0	0	0	0	12.323	112	112;131;96;72;71	0.00044803	3.8328	0	0	0	0	16.1	0	0	0	8	0	8	0	8	8	9.8	16.1	9.8	0
P56378;A0A0A0MTQ5;G3V556;P56378-2	6.8 kDa mitochondrial proteolipid	MP68;C14orf2	1	0	1	0	1	1	1	1	0	1	1	0	1	1	0	0	1	0	0	0	0	0	1	2	6.662	58	58;77;99;75	0.0082973	1.8855	12.1	0	12.1	0	12.1	12.1	12.1	12.1	0	12.1	12.1	0	12.1	12.1	0	0	12.1	0
P56385	ATP synthase subunit e, mitochondrial	ATP5I	1	1	1	1	2	1	1	2	3	3	3	2	3	3	1	2	2	1	3	2	2	1	3	2	7.9331	69	69	0	11.504	20.3	20.3	20.3	20.3	37.7	20.3	20.3	40.6	37.7	37.7	37.7	40.6	37.7	37.7	20.3	17.4	40.6	20.3
P56537;P56537-2	Eukaryotic translation initiation factor 6	EIF6	1	1	1	1	1	1	1	1	0	0	0	1	0	0	1	0	1	1	1	1	1	1	1	1	26.599	245	245;226	0	10.433	9	9	9	9	9	9	9	9	0	0	0	9	0	0	9	0	9	9
P56545;P56545-2;Q5SQP8	C-terminal-binding protein 2	CTBP2	1	1	0	1	0	1	0	1	0	0	0	0	0	0	0	0	1	0	0	0	0	0	1	1	48.944	445	445;985;513	0.00051626	5.561	5.6	5.6	0	5.6	0	5.6	0	5.6	0	0	0	0	0	0	0	0	5.6	0
P56937;P56937-3;P56937-2	3-keto-steroid reductase	HSD17B7	0	0	0	0	0	0	0	0	0	0	1	0	0	0	0	1	0	0	0	0	0	0	0	0	38.206	341	341;306;333	0.00043937	3.5947	0	0	0	0	0	0	0	0	0	0	2.6	0	0	0	0	5	0	0
P56962	Syntaxin-17	STX17	0	0	0	0	0	0	0	0	0	1	0	0	0	0	0	0	0	0	0	0	0	0	0	0	33.403	302	302	0.0015711	2.5856	0	0	0	0	0	0	0	0	0	6.3	0	0	0	0	0	0	0	0
P57076;H7C2R6;C9JX57;D3DSE6;C9J818;H7BZW1;F8VZ95	UPF0769 protein C21orf59	C21orf59	0	0	0	1	0	0	0	1	0	0	0	1	0	0	0	0	0	0	0	0	0	1	0	0	33.224	290	290;117;184;245;258;297;297	0.00049652	5.1084	0	0	0	4.8	0	0	0	4.8	0	0	0	4.8	0	0	0	0	0	0
P57088;H0Y8N0;D6RAA6	Transmembrane protein 33	TMEM33	0	0	0	0	1	2	0	0	2	2	2	1	2	2	1	2	1	1	2	1	2	1	0	1	27.978	247	247;155;222	0	12.596	0	0	0	0	4	11.7	0	0	11.7	11.7	11.7	4	11.7	11.7	4	11.7	4	4
P57678;I3L2C7	Gem-associated protein 4	GEMIN4	0	0	0	0	0	0	0	0	2	2	2	0	2	1	0	1	0	0	0	0	0	0	0	0	120.04	1058	1058;1047	0.00046816	4.3482	0	0	0	0	0	0	0	0	2.5	2.5	2	0	2.5	0.8	0	0.8	0	0
P57740;P57740-2;P57740-3;H0YG15	Nuclear pore complex protein Nup107	NUP107	2	1	1	1	3	1	3	2	0	1	1	3	2	1	2	3	2	4	3	3	2	1	1	1	106.37	925	925;896;686;80	0	19.64	2.4	1.3	1.2	1.6	3.6	1.3	3.7	2.5	0	1.7	1.7	3.1	2.7	1.1	2.3	3.7	2.5	4.9
P58107;A0A075B730;A0A087X1U6	Epiplakin	EPPK1	6	8	5	7	3	4	5	8	1	0	1	1	2	1	8	1	4	6	4	6	4	2	7	3	555.61	5090	5090;5063;5088	0	67.425	6.8	7.4	6.6	7.2	6	6	6.6	7.3	4.4	0	4.4	1.2	5.5	4.4	7.2	4.4	6.2	7.8
P58546;C9JL85	Myotrophin	MTPN	1	1	1	1	2	2	2	2	1	1	1	3	1	1	1	1	2	2	2	3	2	2	2	1	12.895	118	118;52	0	23.918	14.4	14.4	14.4	14.4	25.4	25.4	25.4	25.4	14.4	14.4	14.4	31.4	11	11	14.4	11	25.4	25.4
P59998;F8WDD7;H7C0A3;F8WCF6;A0A0A6YYG9;P59998-3;P59998-2	Actin-related protein 2/3 complex subunit 4	ARPC4;ARPC4-TTLL3	1	0	1	0	0	0	1	1	0	0	0	0	0	1	0	0	0	0	0	1	0	0	0	0	19.667	168	168;113;167;181;625;187;625	0	7.2545	8.3	0	8.3	0	0	0	8.3	8.3	0	0	0	0	0	8.3	0	0	0	0
P60059	Protein transport protein Sec61 subunit gamma	SEC61G	0	0	1	1	0	0	0	0	1	1	1	0	1	0	0	2	0	1	0	0	2	0	0	0	7.7412	68	68	0.00055066	6.4813	0	0	23.5	23.5	0	0	0	0	19.1	19.1	19.1	0	19.1	0	0	42.6	0	23.5
P60174;P60174-1;P60174-4;U3KPZ0;U3KQF3	Triosephosphate isomerase	TPI1	8	6	7	6	9	8	6	7	3	5	2	8	4	4	7	2	5	7	6	8	8	8	8	7	30.791	286	286;249;167;113;98	0	122.74	37.4	32.5	37.1	32.5	37.1	37.1	26.9	37.1	11.9	19.9	9.1	34.3	16.4	16.4	34.3	10.1	21.3	37.1
P60228;H0YBR5;E5RGA2;E5RIT4;E5RHS5;H0YAW4	Eukaryotic translation initiation factor 3 subunit E	EIF3E	5	5	5	5	4	4	4	5	3	2	2	4	5	5	2	4	6	4	5	4	4	3	5	3	52.22	445	445;171;352;75;226;156	0	42.487	14.4	16	14.4	14.6	11.9	13.5	10.3	14.8	9	4.3	4.3	11.2	17.1	17.1	4.3	13.5	18	11.9
P60468	Protein transport protein Sec61 subunit beta	SEC61B	1	1	1	1	1	1	1	1	0	0	1	1	1	1	1	1	1	1	1	1	1	1	1	1	9.9743	96	96	0.00045662	4.0773	19.8	19.8	19.8	19.8	19.8	19.8	19.8	19.8	0	0	19.8	19.8	19.8	19.8	19.8	19.8	19.8	19.8
P60510;H3BTA2	Serine/threonine-protein phosphatase 4 catalytic subunit;Serine/threonine-protein phosphatase	PPP4C	1	1	0	0	1	0	1	1	0	0	0	1	0	0	1	0	0	0	0	0	0	1	0	1	35.08	307	307;267	0.0012225	2.8999	5.9	5.9	0	0	5.9	0	5.9	5.9	0	0	0	5.9	0	0	5.9	0	0	0
P60520;H3BSM5;H3BQ50;Q9H0R8;O95166;F5GZY7;H6UMI1;Q9H0R8-2	Gamma-aminobutyric acid receptor-associated protein-like 2	GABARAPL2	1	1	0	1	1	1	0	2	1	1	1	0	1	1	2	2	1	1	1	1	1	1	1	0	13.667	117	117;88;57;117;117;70;98;146	0	8.0871	9.4	6.8	0	6.8	9.4	9.4	0	16.2	6.8	6.8	6.8	0	6.8	6.8	18.8	16.2	6.8	6.8
P60660;P60660-2;F8W1R7;J3KND3;G8JLA2;G3V1V0;B7Z6Z4;F8VZU9;G3V1Y7;F8VPF3;F8W180;H0YI43	Myosin light polypeptide 6	MYL6	3	3	3	3	3	3	3	3	1	0	0	3	0	0	3	0	3	3	2	3	2	2	3	3	16.93	151	151;151;145;152;152;161;238;103;115;130;196;83	0	25.17	30.5	30.5	30.5	30.5	30.5	30.5	30.5	30.5	11.3	0	0	30.5	0	0	30.5	0	30.5	30.5
P60709;P63261;I3L3I0;I3L1U9;G5E9R0;K7EM38;I3L3R2;E7EVS6;J3KT65;C9JUM1;C9JZR7;C9JTX5;Q9BYX7	Actin, cytoplasmic 1;Actin, cytoplasmic 1, N-terminally processed;Actin, cytoplasmic 2;Actin, cytoplasmic 2, N-terminally processed	ACTB;ACTG1	9	10	9	9	8	7	9	9	6	7	6	8	7	7	8	6	8	8	8	8	7	9	8	8	41.736	375	375;375;214;214;125;133;164;164;198;99;103;80;375	0	108.51	37.9	46.4	37.9	37.9	33.6	27.7	37.9	37.9	24.8	27.7	20	32	37.3	31.7	36	28.8	33.6	33.6
P60842;J3KT12;P60842-2;J3KTB5;J3QS69;J3KSZ0;J3KTN0;J3QL43;J3QR64;J3QLN6;J3QKZ9;J3KS25;J3QL52;J3KS93;J3KT04	Eukaryotic initiation factor 4A-I	EIF4A1	10	10	10	10	9	9	11	9	10	7	8	9	9	8	8	11	10	10	11	10	9	8	9	9	46.153	406	406;341;347;257;300;230;117;271;214;163;135;188;68;85;85	0	316.25	34.5	33.5	34.5	37.9	31.8	31.8	36.2	31.8	36	26.8	27.3	33.3	30	29.8	31.5	36.2	34.5	34.5
P60866;P60866-2;G3XAN0;E5RJX2	40S ribosomal protein S20	RPS20	2	2	4	1	3	3	2	1	2	1	1	3	3	3	1	2	3	3	3	2	1	3	2	2	13.373	119	119;142;64;61	0	11.87	17.6	17.6	33.6	10.9	24.4	24.4	17.6	10.9	17.6	6.7	10.9	24.4	24.4	24.4	10.9	17.6	24.4	24.4
P60891;B1ALA7;P60891-2;P21108;B1ALA9;A0A0B4J207	Ribose-phosphate pyrophosphokinase 1	PRPS1	4	4	4	4	4	2	3	4	0	0	0	2	1	0	4	1	4	4	3	4	4	2	4	4	34.834	318	318;168;251;318;218;318	0	32.414	17.6	17.6	17.6	17.6	16	7.5	11.9	17.6	0	0	0	9.1	5.7	0	17.6	3.5	17.6	17.6
P60900;G3V5Z7;G3V295;P60900-2;G3V3U4;G3V3I1;P60900-3;H0YJC4	Proteasome subunit alpha type-6;Proteasome subunit alpha type	PSMA6	4	4	3	3	3	2	3	3	2	3	3	3	3	2	3	3	3	3	2	3	3	3	3	4	27.399	246	246;252;203;227;107;148;167;85	0	25.313	26.8	26.8	15	15	15	10.2	15	15	11	17.1	17.1	15	15	11	15	15	15	15
P60903	Protein S100-A10	S100A10	3	2	2	3	2	3	2	3	0	1	1	3	0	0	3	0	3	3	3	2	3	3	3	2	11.203	97	97	0	13.734	26.8	19.6	19.6	37.1	19.6	26.8	19.6	26.8	0	10.3	10.3	26.8	0	0	26.8	0	26.8	26.8
P60953;P60953-1;Q5JYX0	Cell division control protein 42 homolog	CDC42	2	1	2	2	1	1	1	2	1	0	1	1	1	1	1	1	1	2	2	2	2	1	1	2	21.258	191	191;191;136	0	17.628	20.4	11	20.4	20.4	11	11	11	20.4	11	0	11	11	11	11	11	11	11	16.8
P60981;F6RFD5;P60981-2	Destrin	DSTN	2	2	2	2	2	2	2	1	0	0	0	1	0	0	1	1	0	2	2	2	3	1	2	2	18.506	165	165;135;148	0	14.803	15.2	15.2	15.2	15.2	15.2	15.2	15.2	9.7	0	0	0	5.5	0	0	9.7	5.5	0	9.7
P60983;G3V4P8	Glia maturation factor beta	GMFB	1	1	0	0	1	1	0	1	0	0	0	0	0	0	2	1	1	0	0	1	1	2	0	0	16.713	142	142;150	0.00052966	5.9601	6.3	12.7	0	0	6.3	6.3	0	12.7	0	0	0	0	0	0	19	12.7	12.7	0
P61006;P61006-2;Q92930;H0YMN7;H0YNE9;H0YLJ8;H0YL94	Ras-related protein Rab-8A	RAB8A	3	3	4	3	3	3	3	4	2	2	3	3	3	3	4	3	3	4	4	3	2	3	3	3	23.668	207	207;207;207;92;188;47;48	0	18.244	17.9	17.9	21.7	17.9	17.9	17.9	17.9	21.7	9.7	9.7	13	16.4	13	13	24.6	13	16.9	25.1
P61009	Signal peptidase complex subunit 3	SPCS3	0	0	0	1	1	0	1	1	1	1	1	1	1	1	0	1	1	2	1	1	1	1	1	1	20.313	180	180	0.00053763	6.1598	0	0	0	6.7	6.7	0	6.7	6.7	6.7	6.7	6.7	6.7	6.7	6.7	0	6.7	6.7	11.7
P61011;G3V4F7;P61011-2;G3V480	Signal recognition particle 54 kDa protein	SRP54	4	3	3	3	2	3	3	1	0	0	0	1	0	0	4	0	0	4	2	2	2	1	3	3	55.704	504	504;440;455;74	0	47.201	13.5	11.1	11.1	11.1	8.5	11.1	11.1	4.8	0	0	0	4.8	0	0	13.7	0	0	11.1
P61019;P61019-2;H7C125;E9PKL7;Q8WUD1;E9PE37;H0YD31;Q5HYI5	Ras-related protein Rab-2A	RAB2A	2	3	2	3	2	5	3	2	1	0	0	4	3	1	3	1	4	1	3	3	4	4	3	4	23.545	212	212;188;104;181;216;62;135;209	0	91.431	11.8	15.1	11.8	15.1	11.8	27.4	15.1	9.9	5.2	0	0	19.8	13.2	3.3	15.1	5.2	19.8	6.6
P61020;P61020-2	Ras-related protein Rab-5B	RAB5B	0	2	3	2	1	2	0	2	4	2	2	0	2	2	1	3	1	3	3	1	3	1	3	2	23.707	215	215;174	0	7.7868	0	14.9	20	14.9	5.1	13.5	0	9.3	29.8	9.3	9.3	0	9.3	9.3	5.1	17.7	8.4	17.7
P61026	Ras-related protein Rab-10	RAB10	2	1	2	1	1	2	2	1	2	2	2	3	3	2	3	2	3	3	3	2	1	4	3	1	22.541	200	200	0	18.961	11.5	5.5	11.5	5.5	5.5	11.5	14.5	5.5	15	15	15	15	21	15	15	15	20.5	15
P61081;M0QYI6	NEDD8-conjugating enzyme Ubc12	UBE2M	0	3	2	2	0	2	2	2	2	2	1	2	2	2	1	3	2	3	3	3	1	3	1	2	20.9	183	183;114	0	7.246	0	16.4	11.5	10.4	0	10.9	10.4	10.4	11.5	11.5	6	11.5	11.5	11.5	5.5	16.4	11.5	16.4
P61086;D6RDM7;P61086-3;D6RFX1;P61086-2	Ubiquitin-conjugating enzyme E2 K	UBE2K	3	2	3	3	3	2	3	3	0	0	0	3	1	0	3	0	2	3	3	3	3	3	3	3	22.406	200	200;123;157;44;149	0	19.094	26.5	21	26.5	26.5	26.5	10	26.5	26.5	0	0	0	26.5	4.5	0	26.5	0	10	26.5
P61088;F8VSD4;F8VV71;F8VZ29;Q5JXB2;F8VQQ8	Ubiquitin-conjugating enzyme E2 N	UBE2N	4	4	5	4	4	4	4	4	2	2	2	4	3	2	4	2	4	4	5	5	4	4	4	4	17.138	152	152;105;152;87;153;89	0	32.925	43.4	43.4	57.9	43.4	43.4	43.4	43.4	43.4	15.1	15.1	15.1	43.4	34.2	28.9	43.4	28.9	43.4	43.4
P61106;X6RFL8	Ras-related protein Rab-14	RAB14	1	3	2	2	4	3	3	3	4	3	4	3	4	3	4	4	2	2	3	4	4	2	4	4	23.897	215	215;181	0	51.693	6.5	17.2	13.5	13.5	24.2	23.7	23.7	23.7	27.9	22.8	27.9	19.1	27.9	17.7	28.8	27.9	13.5	12.1
P61158;B4DXW1;F8WDR7	Actin-related protein 3	ACTR3	1	0	1	1	2	2	2	1	3	2	1	2	3	2	2	3	2	2	3	2	2	3	2	2	47.371	418	418;367;84	0	36.014	5.3	0	5.3	5.3	6.5	5.7	5.3	3.8	8.4	6.5	2.6	5.7	8.4	6.5	6.5	8.9	6.5	6.5
P61160;P61160-2;F5H6T1	Actin-related protein 2	ACTR2	3	3	5	4	4	5	4	5	2	1	0	5	4	3	3	3	6	5	6	5	3	3	6	6	44.76	394	394;399;339	0	22.202	10.9	10.9	19.5	16.8	12.9	15.5	13.7	19.5	7.9	2.5	0	15.5	16.8	10.9	10.2	10.9	21.3	18.5
P61163;R4GMT0;P42025	Alpha-centractin	ACTR1A	2	2	2	3	4	2	3	3	0	0	1	2	0	2	3	0	4	4	4	3	2	3	3	2	42.613	376	376;332;376	0	20.931	8.8	8.8	8.8	11.7	16.5	8.8	11.7	11.7	0	0	2.7	9	0	10.1	11.7	0	15.2	16.5
P61201;P61201-2;B4DIH5;H0YKU5;H0YM03;H0YMC2	COP9 signalosome complex subunit 2	COPS2	5	6	5	4	3	4	4	6	0	0	0	4	1	2	3	1	4	3	5	3	4	1	2	5	51.596	443	443;450;379;263;183;55	0	35.96	13.1	15.8	13.5	11.3	7.9	10.2	11.3	15.8	0	0	0	10.2	2.3	5.2	7.7	2.7	11.3	7.9
P61204;F5H0C7;F5H423;P61204-2;F5H1V1;F5H6T5;H0YGG7	ADP-ribosylation factor 3	ARF3	3	3	3	2	3	3	3	3	4	4	3	3	5	4	3	3	3	3	3	4	3	3	4	3	20.601	181	181;102;210;144;40;50;62	1	-2	23.8	23.8	23.8	16	23.8	23.8	23.8	23.8	29.3	29.3	23.8	23.8	40.9	29.3	23.8	23.8	23.8	23.8
P61218;U3KQS8;F8WC47;U3KPY1;U3KQB0;B0QYL8;B0QYL9	DNA-directed RNA polymerases I, II, and III subunit RPABC2	POLR2F	0	0	0	0	0	0	0	0	0	0	0	0	1	1	0	0	0	0	0	0	0	0	0	0	14.478	127	127;98;111;112;122;126;158	0.0089767	1.8364	0	0	0	0	0	0	0	0	0	0	0	0	7.1	7.1	0	0	0	0
P61221;D6R9I9;D6RGF4;H0Y990	ATP-binding cassette sub-family E member 1	ABCE1	0	0	2	1	0	1	4	4	4	3	3	1	4	4	3	3	4	2	4	2	2	2	1	2	67.314	599	599;421;210;147	0	56.259	0	0	6	2.7	0	2.7	10.7	10.5	12.5	7.2	9.8	2.7	11.7	11.7	6.2	7.2	9.8	6
P61224;F5H6R7;F5H004;F5GX62;E7ESV4;F5H7Y6;P61224-3;P62834;F5H4H0;F5GYH7;F5H077;F5GWU8;F5H491;F5H0B7;F5H500;A0A075B6Q0;F5GYB5;P61224-2;A6NIZ1;F8WBC0;P61224-4;F5H823;B7ZB78;F5GZG1	Ras-related protein Rap-1b;Ras-related protein Rap-1A;Ras-related protein Rap-1b-like protein	RAP1B;RAP1A	3	1	2	2	4	3	4	3	1	1	2	3	2	2	3	3	3	3	4	3	3	4	3	4	20.825	184	184;122;127;139;157;179;165;184;48;53;85;87;93;98;101;129;136;137;184;32;142;103;118;122	0	34.635	20.1	8.2	14.1	14.1	27.2	21.2	27.2	19	6	6	12	21.2	12	12	20.1	20.1	19	20.1
P61247;D6RAT0;E9PFI5;H0Y9Y4;D6RG13;H0Y8L7;D6RB09;D6R9B6;D6RI02;D6RED7;D6RGE0	40S ribosomal protein S3a	RPS3A	11	9	9	9	8	8	10	8	5	6	5	9	9	8	8	7	11	9	8	8	8	9	8	9	29.945	264	264;227;205;208;223;190;194;145;95;101;65	0	103.87	45.1	43.9	43.9	43.9	40.9	40.9	48.1	40.2	21.6	27.3	22	45.5	40.9	35.6	40.9	35.2	51.9	43.9
P61254;Q9UNX3;E5RIT6;J3KTJ8;J3QRI7;J3QQQ9;J3QQV1;J3QRC4;J3KSS0;E5RHH1;J3KS10;Q2PPJ7;H7C1F9;Q2PPJ7-3;Q2PPJ7-2	60S ribosomal protein L26;60S ribosomal protein L26-like 1	RPL26;RPL26L1	4	3	4	3	4	3	5	5	4	5	3	5	5	6	5	3	6	3	6	6	6	6	5	4	17.258	145	145;145;128;97;107;107;110;135;63;39;63;1873;1740;1835;1839	0	26.278	26.2	21.4	28.3	22.8	28.3	22.8	33.1	36.6	27.6	32.4	20	32.4	32.4	37.9	35.9	20	38.6	22.8
P61289;K9J957;P61289-3;P61289-2;B3KQ25;K7ESG5;K7ENH2;K7EMD0;K7EPX6;K7EKR3;A0A087WTV2;B7Z8D3	Proteasome activator complex subunit 3	PSME3	2	2	4	2	3	3	3	4	2	3	2	3	4	2	2	2	3	3	5	3	3	3	3	3	29.506	254	254;231;265;267;193;198;179;96;111;119;170;130	0	31.598	7.9	7.9	18.9	7.9	15.4	12.2	12.2	16.5	8.7	8.7	8.7	12.2	16.5	8.7	7.9	8.7	12.2	12.2
P61313;E7EQV9;E7ENU7;E7EX53;P61313-2;E7ERA2	60S ribosomal protein L15;Ribosomal protein L15	RPL15	2	4	2	2	3	3	3	4	3	3	3	3	3	3	4	3	3	3	3	3	3	3	3	3	24.146	204	204;174;175;133;145;59	0	14.254	14.2	16.2	11.3	11.3	15.2	15.2	15.2	21.6	15.2	15.2	15.2	15.2	15.2	15.2	21.6	15.2	15.2	15.2
P61353;K7ELC7;K7EQQ9	60S ribosomal protein L27	RPL27	3	4	3	2	2	2	2	2	2	1	1	1	2	2	2	2	3	1	3	1	2	1	3	1	15.798	136	136;144;80	0	19.872	27.2	45.6	39.7	21.3	33.1	21.3	21.3	21.3	21.3	14.7	14.7	14.7	21.3	33.1	21.3	21.3	39.7	14.7
P61421;F5GYQ1;J3QL14;R4GN72;H3BQJ1;H3BQB4;H3BSG7	V-type proton ATPase subunit d 1	ATP6V0D1	1	1	3	2	1	2	2	1	0	0	0	2	0	1	2	1	1	1	2	1	1	1	2	1	40.329	351	351;392;232;274;227;113;115	0	13.947	3.7	8.3	15.4	12	8.3	12	12	3.7	0	0	0	12	0	2.3	12	2.3	8.3	8.3
P61457	Pterin-4-alpha-carbinolamine dehydratase	PCBD1	0	0	0	0	0	0	0	0	0	0	0	0	0	0	1	0	0	0	0	0	0	0	0	0	11.999	104	104	0.00045126	3.9313	0	0	0	0	0	0	0	0	0	0	0	0	0	0	12.5	0	0	0
P61513;G5E9R3;C9J4Z3;Q6P4E4;E9PEL3;M0R0A1;M0R2L6	60S ribosomal protein L37a	RPL37A	2	2	3	3	3	3	2	3	3	3	3	3	3	4	4	4	3	3	2	4	3	2	4	4	10.275	92	92;58;68;72;75;60;88	0	57.887	29.3	31.5	41.3	41.3	29.3	29.3	29.3	41.3	41.3	41.3	41.3	29.3	41.3	41.3	41.3	41.3	29.3	41.3
P61599;A8MZB2	N-alpha-acetyltransferase 20	NAA20	1	0	1	1	0	1	0	1	0	1	1	0	0	0	0	1	1	0	0	0	0	0	0	0	20.368	178	178;166	0.00045579	4.06	8.4	0	8.4	8.4	0	8.4	0	8.4	0	6.7	6.7	0	0	0	0	6.7	8.4	0
P61604;B8ZZL8;B8ZZ54	10 kDa heat shock protein, mitochondrial	HSPE1	6	8	6	6	6	7	7	6	5	7	4	6	6	5	5	6	7	7	7	7	6	6	7	6	10.932	102	102;101;47	0	61.673	71.6	86.3	73.5	60.8	70.6	80.4	80.4	73.5	65.7	80.4	43.1	72.5	72.5	62.7	62.7	72.5	80.4	80.4
P61619;B4DR61;Q9H9S3;Q9H9S3-3;F8W776;Q8TC24;P61619-3;Q9H9S3-2;H7C1Q9;C9JXC6;H7C069;A6NK38;F2Z2C7;A6NIF9;C9JJV4	Protein transport protein Sec61 subunit alpha isoform 1;Protein transport protein Sec61 subunit alpha isoform 2	SEC61A1;SEC61A2	1	1	1	1	1	1	1	0	2	2	1	1	0	1	1	0	1	1	1	1	1	0	1	1	52.264	476	476;482;476;454;410;418;356;437;94;101;145;159;162;168;189	0	7.6422	1.9	1.9	1.9	1.9	1.9	1.9	1.9	0	4.6	4.2	2.7	1.9	0	1.9	1.9	0	1.9	1.9
P61758;B4DWR3	Prefoldin subunit 3	VBP1	1	0	0	0	1	2	1	0	0	0	0	1	0	0	0	0	1	2	2	1	1	0	1	3	22.658	197	197;192	0.0004817	4.7424	6.1	0	0	0	6.1	9.6	3.6	0	0	0	0	6.1	0	0	0	0	3.6	9.6
P61764;P61764-2;A0A0D9SEP9;A0A0D9SEH5;A0A0D9SG72;A0A0D9SFQ7;A0A0D9SFW6	Syntaxin-binding protein 1	STXBP1	1	0	1	2	0	0	2	2	0	0	0	0	0	0	0	0	1	1	1	1	2	0	1	0	67.568	594	594;603;101;102;143;147;149	0	27.953	2	0	2	5.2	0	0	4	4.4	0	0	0	0	0	0	0	0	2	2
P61769;H0YLF3;F5H6I0;H0YL18	Beta-2-microglobulin;Beta-2-microglobulin form pI 5.3;Beta-2-microglobulin	B2M	1	1	1	1	1	1	1	1	1	0	1	1	1	1	1	1	1	1	1	1	1	1	1	1	13.714	119	119;71;101;122	0.00051894	5.6386	8.4	8.4	8.4	8.4	8.4	8.4	8.4	8.4	8.4	0	8.4	8.4	8.4	8.4	8.4	8.4	8.4	8.4
P61923;F8VXB1;F8W156;F8VYZ4;F8VVA7;P61923-5;F8VUC5;F8VXR1;P61923-4;F8W651;F8VYE0;P61923-3	Coatomer subunit zeta-1	COPZ1	2	2	2	1	0	2	1	3	0	0	0	1	1	1	2	0	2	0	2	3	1	2	3	2	20.198	177	177;92;107;163;198;160;95;138;185;119;164;154	0	17.83	14.1	16.4	14.1	8.5	0	16.4	8.5	22	0	0	0	5.6	10.7	10.7	14.1	0	14.1	0
P61956;P61956-2;P55854;Q6EEV6;A8MUA9;A8MU27;P55854-2	Small ubiquitin-related modifier 2;Small ubiquitin-related modifier 3;Small ubiquitin-related modifier 4	SUMO2;SUMO3;SUMO4	1	1	1	1	2	1	2	2	0	0	0	2	0	1	1	0	1	1	2	2	1	2	2	1	10.871	95	95;71;103;95;135;147;141	0	12.765	12.6	12.6	12.6	12.6	23.2	12.6	23.2	23.2	0	0	0	23.2	0	12.6	12.6	0	12.6	12.6
P61960;H0Y614;P61960-2	Ubiquitin-fold modifier 1	UFM1	3	2	2	2	1	3	2	1	0	1	0	1	1	1	2	1	1	1	1	1	0	0	1	2	9.1175	85	85;81;103	0	56.46	64.7	50.6	50.6	50.6	17.6	64.7	50.6	17.6	0	17.6	0	17.6	17.6	17.6	31.8	17.6	17.6	17.6
P61964;V9GYQ5;V9GZ59	WD repeat-containing protein 5	WDR5	1	1	1	0	2	2	0	1	1	1	2	1	2	2	0	2	0	1	1	1	0	2	0	0	36.588	334	334;56;97	0	18.419	3.6	3.6	3.6	0	7.8	7.8	0	3.6	6.3	6.3	9.9	3.6	7.8	7.8	0	7.8	0	3.6
P61970;H3BRV9	Nuclear transport factor 2	NUTF2	2	2	1	2	2	2	2	2	1	1	1	1	1	1	2	1	2	2	2	2	2	2	1	2	14.478	127	127;107	0.00047778	4.5884	18.9	18.9	12.6	18.9	18.9	18.9	18.9	18.9	12.6	12.6	12.6	12.6	12.6	12.6	18.9	12.6	18.9	18.9
P61978;P61978-2;P61978-3;Q5T6W2;S4R457;S4R359	Heterogeneous nuclear ribonucleoprotein K	HNRNPK	7	6	7	5	7	5	7	6	2	2	2	6	2	2	8	3	5	7	6	6	5	7	7	7	50.976	463	463;464;440;379;77;100	0	108.76	28.7	21	23.3	19	21.2	17.5	23.3	16	5	5	5	16	5	5	28.9	7.8	13.6	23.3
P61981	14-3-3 protein gamma;14-3-3 protein gamma, N-terminally processed	YWHAG	6	6	6	6	7	7	6	6	4	3	4	7	4	4	8	3	7	8	7	7	8	8	8	9	28.302	247	247	0	137.19	34	34	34	34	34.8	34.8	34	34	26.7	22.7	26.7	34.8	21.1	26.7	42.1	19	34.8	42.5
P62070;P62070-4;E9PQK5;E9PQC5;E9PK85;A0A0C4DGH2;P62070-2;P62070-3	Ras-related protein R-Ras2	RRAS2	0	0	0	0	0	0	0	0	0	0	0	0	1	1	1	0	1	0	0	0	0	0	0	1	23.399	204	204;210;47;52;166;203;127;169	0.00050429	5.2739	0	0	0	0	0	0	0	0	0	0	0	0	6.4	6.4	6.4	0	6.4	0
P62081;B5MCP9	40S ribosomal protein S7	RPS7	8	7	6	5	5	5	6	5	5	3	3	3	4	5	5	5	6	6	4	4	4	5	4	4	22.127	194	194;187	0	34.292	49	52.6	46.4	45.9	27.3	26.8	41.2	36.6	27.3	16.5	15.5	15.5	21.1	27.3	27.3	27.3	40.7	40.7
P62136;P62136-2;P36873;F8WE71;A0A087WYY5;F5H1L6;E7ETD8;F5H037;E9PMD7;F8VR82;F8VYE8;F8W0W8;P62136-3;P36873-2	Serine/threonine-protein phosphatase PP1-alpha catalytic subunit;Serine/threonine-protein phosphatase PP1-gamma catalytic subunit;Serine/threonine-protein phosphatase	PPP1CA;PPP1CC;PPP1CB	1	1	1	1	0	0	0	0	1	1	1	1	1	1	0	0	1	0	1	0	1	1	0	0	37.512	330	330;341;323;64;140;169;169;180;253;270;304;332;286;337	0.0015804	2.628	6.7	6.7	6.7	6.7	0	0	0	0	6.7	6.7	6.7	6.7	6.7	6.7	0	0	6.7	0
P62140;C9J9S3;C9JP48	Serine/threonine-protein phosphatase PP1-beta catalytic subunit;Serine/threonine-protein phosphatase	PPP1CB	0	2	0	0	0	0	0	1	1	1	1	0	1	1	0	1	1	1	2	0	2	2	1	0	37.186	327	327;125;138	0	11.111	0	11.3	0	0	0	0	0	7	6.7	6.7	6.7	0	6.7	7	0	7	7	7
P62158;H0Y7A7;E7ETZ0;E7EMB3;F8WBR5;G3V226;M0QZ52;G3V479;G3V361;Q96HY3;P27482	Calmodulin	CALM1;CALM2;CALM3	3	2	2	3	2	3	2	1	3	2	3	3	3	3	2	3	1	3	2	2	2	2	2	2	16.837	149	149;187;150;196;65;76;83;83;98;113;149	0	27.181	21.5	20.1	20.1	21.5	20.1	25.5	20.1	8.7	25.5	20.1	25.5	25.5	25.5	25.5	20.1	25.5	11.4	21.5
P62191;P62191-2;G3V4X1	26S protease regulatory subunit 4	PSMC1	3	4	4	3	3	3	3	3	1	1	2	3	2	1	3	2	3	4	3	5	5	4	4	4	49.184	440	440;367;84	0	78.797	12	16.6	16.6	13.9	12	11.4	13.2	11.4	4.8	4.8	6.8	12	6.8	4.8	12	8.6	11.4	14.5
P62195;P62195-2;J3QLH6;J3KRP2;J3QSA9;J3QQM1;J3QRW1;J3QSE0;J3QRR3;J3KTQ9	26S protease regulatory subunit 8	PSMC5	7	5	7	7	6	6	4	6	2	2	1	5	3	3	7	2	5	5	7	8	6	6	8	7	45.626	406	406;398;215;241;257;263;143;169;127;52	0	64.819	20.7	15.5	21.9	22.9	20	19.5	13.1	19	7.4	6.4	3.9	16.5	10.3	9.1	22.9	7.4	16	16.3
P62241;Q5JR95	40S ribosomal protein S8	RPS8	8	6	7	6	6	6	5	7	6	5	5	6	7	6	5	5	6	6	6	5	6	5	6	5	24.205	208	208;188	0	93.442	35.6	31.2	35.1	30.8	34.1	34.1	29.8	35.1	34.1	29.8	29.8	34.1	35.1	34.1	29.8	28.8	34.1	34.1
P62244;I3L3P7;I3L246;H3BN98;H3BV27;H3BT37;I3L303	40S ribosomal protein S15a	RPS15A	3	3	3	3	3	3	3	3	3	3	3	3	3	3	3	3	3	3	3	3	3	3	3	3	14.839	130	130;100;111;237;49;50;52	0	20.408	30	30	30	30	30	30	30	30	30	30	30	30	30	30	30	30	30	30
P62249;M0R3H0;M0R210;M0R1M5;A0A087WZ27;Q6IPX4;M0QX76	40S ribosomal protein S16	RPS16;ZNF90	4	4	5	3	3	2	3	5	4	4	3	3	6	5	5	4	3	5	4	5	3	3	4	4	16.445	146	146;100;129;85;129;152;50	0	34.345	32.2	38.4	40.4	28.1	26.7	13.7	26.7	40.4	32.2	32.2	25.3	26.7	41.1	40.4	40.4	32.2	26.7	40.4
P62253;I3L0Q0;I3L2Q4;K7EPR7;I3L2H7	Ubiquitin-conjugating enzyme E2 G1;Ubiquitin-conjugating enzyme E2 G1, N-terminally processed	UBE2G1	1	0	1	0	1	1	1	1	0	0	0	1	0	0	1	0	0	0	0	0	0	0	1	0	19.509	170	170;49;50;78;99	0.00084104	3.1994	10.6	0	10.6	0	10.6	10.6	10.6	10.6	0	0	0	7.1	0	0	10.6	0	0	0
P62256;H7C4M9;C9JZG9;C9JZY6;P62256-2	Ubiquitin-conjugating enzyme E2 H	UBE2H	0	0	1	0	0	0	0	0	0	0	0	1	0	0	0	0	0	0	0	0	0	0	0	0	20.655	183	183;62;103;123;152	0.009009	1.8779	0	0	8.2	0	0	0	0	0	0	0	0	8.2	0	0	0	0	0	0
P62258;P62258-2;B4DJF2;I3L3T1;K7EM20;I3L0W5;K7EIT4	14-3-3 protein epsilon	YWHAE	9	10	10	9	8	8	10	9	3	3	5	8	6	6	8	6	9	9	8	9	8	9	8	8	29.174	255	255;233;94;107;115;38;109	0	153.15	47.1	52.5	52.5	44.3	43.9	43.9	52.5	52.2	15.7	14.5	27.5	43.9	35.7	35.7	43.9	35.7	52.2	52.2
P62263;H0YB22;E5RH77	40S ribosomal protein S14	RPS14	2	2	3	2	3	2	2	3	2	3	3	2	3	2	2	3	3	3	3	3	2	2	3	2	16.273	151	151;120;134	0	13.09	18.5	18.5	31.1	18.5	31.1	18.5	18.5	31.1	18.5	31.1	31.1	18.5	31.1	18.5	18.5	31.1	31.1	31.1
P62266;D6RD47;D6RDJ2;D6RIX0;D6R9I7	40S ribosomal protein S23	RPS23	3	2	3	3	4	4	4	4	2	3	3	3	3	3	4	2	3	3	4	3	4	4	4	4	15.807	143	143;134;55;85;123	0	16.664	23.1	16.8	24.5	22.4	30.1	30.1	30.1	30.1	16.8	22.4	22.4	24.5	22.4	22.4	30.1	16.8	24.5	24.5
P62269;J3JS69;A0A0G2JQH2;Q5GGW2	40S ribosomal protein S18	RPS18	5	4	5	6	6	5	6	5	3	5	3	5	6	4	5	6	6	6	6	4	6	6	6	6	17.718	152	152;82;33;34	0	57.22	42.1	36.2	42.1	42.8	46.7	40.1	42.8	42.1	17.1	27.6	18.4	40.8	43.4	21.7	42.1	35.5	46.7	46.7
P62273;P62273-2	40S ribosomal protein S29	RPS29	1	1	1	1	1	1	1	1	1	1	0	1	1	1	1	1	1	1	1	1	1	1	1	1	6.6767	56	56;67	0.0012285	2.9417	21.4	21.4	21.4	21.4	21.4	21.4	21.4	21.4	21.4	21.4	0	21.4	21.4	21.4	21.4	21.4	21.4	21.4
P62277;J3KMX5;E9PS50	40S ribosomal protein S13	RPS13	3	2	2	2	3	2	2	2	3	2	2	2	3	3	2	2	2	2	2	2	2	2	2	2	17.222	151	151;148;116	0	17.16	15.9	15.2	15.2	15.2	19.9	15.2	15.2	15.2	27.2	15.2	15.2	15.2	27.2	27.2	15.2	15.2	15.2	15.2
P62280;M0QZC5;M0R1H6;M0R1H5	40S ribosomal protein S11	RPS11	7	6	7	6	5	5	5	6	4	4	3	5	4	4	5	3	5	5	6	6	6	6	5	5	18.431	158	158;118;88;79	0	15.866	34.2	33.5	34.2	29.7	29.1	29.1	29.1	33.5	22.8	24.1	17.7	29.1	24.1	24.1	29.1	17.7	29.1	29.1
P62304;A6NHK2	Small nuclear ribonucleoprotein E	SNRPE	1	1	1	1	1	1	0	1	0	0	1	1	1	1	0	0	1	2	1	2	1	1	0	1	10.803	92	92;52	0.00045269	3.9929	8.7	13	8.7	8.7	13	13	0	8.7	0	0	13	13	13	13	0	0	13	21.7
P62312	U6 snRNA-associated Sm-like protein LSm6	LSM6	0	0	0	0	1	0	0	0	0	0	0	1	0	0	0	0	1	0	0	0	1	1	0	0	9.1275	80	80	0.00046275	4.2338	0	0	0	0	22.5	0	0	0	0	0	0	22.5	0	0	0	0	22.5	0
P62314;J3QLR7	Small nuclear ribonucleoprotein Sm D1	SNRPD1	1	1	1	1	1	1	1	1	1	1	1	1	2	2	1	2	1	1	2	1	1	1	1	1	13.281	119	119;44	0.00054915	6.4461	9.2	9.2	9.2	9.2	9.2	9.2	9.2	9.2	9.2	9.2	9.2	9.2	15.1	15.1	9.2	15.1	9.2	9.2
P62316;K7ERG4;P62316-2;K7EJB5	Small nuclear ribonucleoprotein Sm D2	SNRPD2	4	2	3	2	3	3	3	2	1	1	1	2	1	1	2	1	2	2	2	3	3	2	2	3	13.527	118	118;78;108;54	0	71.25	31.4	22.9	31.4	24.6	31.4	31.4	31.4	24.6	16.1	16.1	16.1	24.6	16.1	16.1	24.6	16.1	24.6	24.6
P62318;P62318-2	Small nuclear ribonucleoprotein Sm D3	SNRPD3	0	0	1	1	1	0	0	0	1	0	0	0	0	1	0	0	1	1	0	1	0	1	1	1	13.916	126	126;120	1	-2	0	0	8.7	8.7	8.7	0	0	0	8.7	0	0	0	0	8.7	0	0	8.7	8.7
P62328	Thymosin beta-4;Hematopoietic system regulatory peptide	TMSB4X	1	1	1	1	1	1	1	1	0	1	1	1	1	1	1	0	1	1	1	1	1	1	1	1	5.0526	44	44	0.00086059	3.4053	25	25	25	25	25	25	25	25	0	25	25	25	25	25	25	0	25	25
P62330	ADP-ribosylation factor 6	ARF6	1	1	1	1	1	1	1	0	1	1	2	0	2	1	0	2	1	0	1	1	1	1	2	1	20.082	175	175	0	12.634	12	12	12	6.3	12	12	12	0	12	12	16.6	0	20	12	0	18.3	12	0
P62333;A0A087X2I1;H0YJC0;H0YJE9;H0YJT1;H0YJS8	26S protease regulatory subunit 10B	PSMC6	2	2	3	2	3	2	2	3	2	1	0	3	1	1	3	1	3	3	3	4	3	4	2	4	44.172	389	389;403;262;70;97;194	0	21.672	6.9	7.7	10.5	7.7	10.5	6.9	6.9	10.5	5.9	3.6	0	10.5	2.3	2.3	10	2.3	10.5	10.5
P62424;Q5T8U3;Q5T8U2	60S ribosomal protein L7a	RPL7A	7	8	7	6	5	7	6	7	6	5	5	6	7	7	5	7	8	6	6	7	6	6	7	8	29.995	266	266;191;151	0	35.937	27.1	29.7	26.3	23.3	25.9	32.3	26.3	36.8	26.3	22.2	23.3	28.9	29.3	29.3	25.9	29.3	29.7	26.3
P62487	DNA-directed RNA polymerase II subunit RPB7	POLR2G	0	0	0	0	0	0	0	0	1	2	1	0	0	0	0	0	0	0	0	0	0	0	0	0	19.294	172	172	0.00047371	4.4946	0	0	0	0	0	0	0	0	7.6	12.2	7.6	0	0	0	0	0	0	0
P62495;B7Z7P8;P62495-2;I3L492;D6RJE8;D6RCB3	Eukaryotic peptide chain release factor subunit 1	ETF1	9	9	10	9	11	11	9	9	5	3	5	10	7	7	11	7	10	10	11	8	10	12	10	10	49.03	437	437;423;404;208;120;95	0	157.97	27.2	27.2	29.1	27	30.9	30.9	27.5	27	15.8	8.9	13.7	29.3	21.5	21.5	31.1	21.1	29.1	29.1
P62701;Q8TD47;A6NH36;P22090;C9JEH7	40S ribosomal protein S4, X isoform;40S ribosomal protein S4, Y isoform 2	RPS4X;RPS4Y2	9	9	9	9	10	9	10	10	10	9	8	8	10	11	9	10	9	9	8	8	8	9	10	10	29.597	263	263;263;122;263;262	0	112.47	41.4	47.1	39.5	47.1	54.4	51	47.5	47.5	46.8	46.4	41.8	39.2	46.8	54.8	47.1	46.8	39.5	47.5
P62750;H7BY10;K7EJV9;K7ERT8;A8MUS3;K7EMA7	60S ribosomal protein L23a	RPL23A	6	6	5	6	6	7	6	6	3	3	3	6	7	5	7	4	7	6	7	6	6	6	7	7	17.695	156	156;158;170;175;194;70	0	54.493	39.7	35.3	39.1	44.2	39.1	44.2	44.2	44.2	22.4	22.4	22.4	39.1	44.2	39.1	44.2	29.5	44.2	44.2
P62753;A2A3R5;A2A3R7	40S ribosomal protein S6	RPS6	5	7	5	6	6	6	6	7	6	5	5	6	5	6	5	7	7	6	6	6	5	6	6	6	28.68	249	249;218;91	0	39.239	22.1	34.1	22.1	28.9	28.9	28.9	28.9	34.1	28.9	22.1	22.1	28.9	22.1	28.9	22.1	34.1	34.1	28.9
P62805	Histone H4	HIST1H4A	4	5	5	5	4	4	5	4	5	4	4	5	4	5	4	4	4	4	5	4	4	5	5	5	11.367	103	103	0	79.769	54.4	65	65	65	54.4	54.4	65	54.4	65	54.4	54.4	65	54.4	65	54.4	54.4	54.4	54.4
P62820;E7END7;P62820-2;P62820-3	Ras-related protein Rab-1A	RAB1A	5	4	5	4	3	5	5	5	3	3	3	4	4	3	3	4	5	4	6	6	4	3	6	5	22.677	205	205;173;141;129	0	72.231	33.7	25.4	33.7	25.4	17.6	33.7	33.7	33.7	15.6	15.6	15.6	25.4	23.4	15.6	17.6	23.4	33.7	25.9
P62826;B5MDF5;J3KQE5;F5H018;H0YFC6;B4DV51;A0A087X0W0	GTP-binding nuclear protein Ran	RAN	8	7	6	6	7	7	6	7	5	5	4	7	8	8	6	8	7	8	8	8	5	6	5	4	24.423	216	216;233;234;199;103;128;53	0	51.591	38.4	38	33.8	34.3	37.5	37.5	27.8	38	24.1	24.1	19	37.5	41.2	41.2	34.3	41.2	36.1	41.2
P62829;C9JD32;J3KT29;J3KTJ3;B9ZVP7;J3QQT9	60S ribosomal protein L23	RPL23	2	3	3	3	3	2	3	2	3	1	2	2	4	3	3	3	3	3	3	4	2	3	3	3	14.865	140	140;91;122;81;114;34	0	8.5838	15	20.7	27.9	27.9	27.1	22.1	27.1	22.1	27.9	14.3	21.4	15	35	27.1	27.1	27.1	29.3	29.3
P62841;K7EM56;A0A0B4J2B4;S4R417;K7ELC2;K7EQJ5;S4R456;K7EJ78	40S ribosomal protein S15	RPS15	2	3	4	5	3	2	3	3	2	0	0	1	2	2	2	1	3	2	3	4	4	2	3	3	17.04	145	145;112;118;135;152;141;68;129	0	26.421	26.9	39.3	42.8	55.2	40.7	24.8	26.9	26.9	29	0	0	16.6	18.6	29	24.8	16.6	39.3	26.9
P62847;E7ETK0;A0A087WUS0;P62847-2;P62847-3;P62847-4	40S ribosomal protein S24	RPS24	2	3	3	3	3	3	3	3	2	2	2	2	4	4	2	3	4	3	4	2	4	3	4	3	15.423	133	133;131;132;130;132;289	0	22.571	19.5	27.8	27.8	27.8	27.8	27.8	27.8	27.8	19.5	19.5	19.5	19.5	35.3	35.3	19.5	27.8	36.1	27.8
P62851	40S ribosomal protein S25	RPS25	3	2	3	3	3	3	3	3	3	3	2	3	3	3	2	3	3	3	3	3	3	3	3	3	13.742	125	125	0	11.981	26.4	16.8	26.4	26.4	26.4	26.4	26.4	26.4	26.4	26.4	16.8	26.4	26.4	26.4	16.8	26.4	26.4	26.4
P62854;Q5JNZ5	40S ribosomal protein S26;Putative 40S ribosomal protein S26-like 1	RPS26;RPS26P11	0	0	0	0	0	0	0	1	0	0	0	0	1	0	0	0	0	0	0	0	1	0	1	0	13.015	115	115;115	0.00084818	3.2828	0	0	0	0	0	0	0	24.3	0	0	0	0	17.4	0	0	0	0	0
P62857	40S ribosomal protein S28	RPS28	2	2	2	2	2	1	2	1	1	1	1	1	1	1	1	1	2	1	1	1	1	2	1	2	7.8409	69	69	0.00050531	5.3054	46.4	46.4	46.4	46.4	46.4	14.5	46.4	31.9	14.5	14.5	14.5	14.5	14.5	14.5	14.5	14.5	46.4	14.5
P62873;B1AKQ8;F6X3N5;F6UT28;P62873-2;P62879;C9JZN1;C9JIS1;C9JXA5;E7EP32	Guanine nucleotide-binding protein G(I)/G(S)/G(T) subunit beta-1;Guanine nucleotide-binding protein G(I)/G(S)/G(T) subunit beta-2	GNB1;GNB2	2	2	2	1	2	2	1	1	0	1	1	1	2	2	1	2	1	0	2	2	2	2	2	2	37.377	340	340;108;163;165;332;340;152;232;251;296	0	32.758	7.4	7.4	7.4	4.1	7.4	7.4	4.1	4.1	0	6.2	3.2	4.1	9.4	9.4	4.1	9.4	4.1	0
P62875	DNA-directed RNA polymerases I, II, and III subunit RPABC5	POLR2L	1	0	1	1	0	0	1	0	0	0	0	0	1	1	0	1	1	0	1	1	1	0	0	0	7.645	67	67	0.0099786	1.7837	13.4	0	13.4	13.4	0	0	13.4	0	0	0	0	0	13.4	13.4	0	13.4	13.4	0
P62877	E3 ubiquitin-protein ligase RBX1;E3 ubiquitin-protein ligase RBX1, N-terminally processed	RBX1	1	0	0	0	0	0	0	0	0	0	0	0	0	0	0	0	0	1	0	0	0	0	0	0	12.274	108	108	0	19.84	17.6	0	0	0	0	0	0	0	0	0	0	0	0	0	0	0	0	17.6
P62888;E5RI99;E5RJH3;A0A0C4DH44	60S ribosomal protein L30	RPL30	2	2	2	2	2	2	2	2	2	2	2	2	2	2	2	2	2	2	2	2	2	2	2	2	12.784	115	115;114;56;96	0	15.985	21.7	21.7	21.7	21.7	21.7	21.7	21.7	21.7	21.7	21.7	21.7	21.7	21.7	21.7	21.7	21.7	21.7	21.7
P62891;Q59GN2	60S ribosomal protein L39;Putative 60S ribosomal protein L39-like 5	RPL39;RPL39P5	0	0	1	0	0	0	0	0	1	1	1	0	1	1	0	1	0	0	0	1	0	0	0	0	6.4066	51	51;51	0.0015873	2.6676	0	0	23.5	0	0	0	0	0	23.5	23.5	23.5	0	23.5	23.5	0	23.5	0	0
P62899;P62899-3;P62899-2;C9JU56;B7Z4E3;B7Z4C8;B8ZZK4;H7C2W9	60S ribosomal protein L31	RPL31	5	4	4	4	4	1	5	6	3	2	2	3	2	4	4	3	3	5	4	4	3	4	3	3	14.463	125	125;121;128;115;120;130;79;108	0	42.649	45.6	34.4	45.6	44.8	41.6	6.4	45.6	53.6	18.4	17.6	17.6	26.4	17.6	33.6	37.6	18.4	33.6	42.4
P62906	60S ribosomal protein L10a	RPL10A	10	10	8	7	8	7	8	9	6	6	3	7	6	6	8	6	9	7	9	9	7	6	8	7	24.831	217	217	0	93.606	49.3	49.3	43.3	34.1	42.9	33.6	43.3	43.3	32.7	27.2	16.6	33.6	32.7	32.7	42.9	32.7	43.3	30
P62910;F8W727;D3YTB1;D3YTI8	60S ribosomal protein L32	RPL32	6	6	5	6	5	4	5	6	7	5	5	4	7	6	5	6	6	6	5	4	2	4	5	5	15.86	135	135;153;133;62	0	21.664	50.4	37	31.1	55.6	36.3	31.1	31.1	37	38.5	36.3	36.3	31.1	56.3	37	36.3	37	51.1	37
P62913;P62913-2;Q5VVC8;Q5VVC9	60S ribosomal protein L11	RPL11	6	4	4	5	6	6	6	6	4	4	4	6	4	4	6	5	6	6	7	5	6	6	7	6	20.252	178	178;177;174;131	0	117.1	39.3	23	23	35.4	39.3	39.3	39.3	39.3	30.9	30.9	30.9	39.3	30.9	30.9	39.3	37.1	39.3	39.3
P62917;E9PKZ0;G3V1A1;E9PKU4;E9PP36	60S ribosomal protein L8	RPL8	5	6	6	5	4	4	6	5	6	4	6	4	6	4	3	6	6	4	4	5	5	5	5	4	28.024	257	257;205;167;235;148	0	28.695	21.4	28.4	28.4	25.7	25.3	25.3	36.2	28	34.2	25.3	34.2	21	36.2	25.3	17.1	34.2	28.4	21
P62937;F8WE65;C9J5S7;P62937-2;Q9Y536;F5H284;A2BFH1;A0A0B4J2A2;A0A075B767;A0A075B759	Peptidyl-prolyl cis-trans isomerase A;Peptidyl-prolyl cis-trans isomerase A, N-terminally processed;Peptidyl-prolyl cis-trans isomerase	PPIA	4	4	5	3	3	4	5	5	2	3	3	4	1	2	3	2	3	4	4	2	4	4	4	3	18.012	165	165;120;121;105;164;164;164;164;164;164	0	72.605	21.2	21.2	44.8	24.2	24.2	28.5	38.8	33.3	13.3	17.6	17.6	28.5	5.5	13.3	17.6	13.3	17.6	34.5
P62942;Q1JUQ3;A0A087WTS4;A0A087WV48;A0A087WZM5	Peptidyl-prolyl cis-trans isomerase FKBP1A;Peptidyl-prolyl cis-trans isomerase	FKBP1A;FKBP12-Exin	1	1	1	1	1	1	1	1	0	0	0	1	0	0	1	0	1	1	1	1	1	1	1	1	11.951	108	108;37;97;116;129	0	28.29	15.7	15.7	15.7	15.7	15.7	15.7	15.7	15.7	0	0	0	15.7	0	0	15.7	0	15.7	15.7
P62993;J3KT38;P62993-2;J3QRL5	Growth factor receptor-bound protein 2	GRB2	0	0	1	0	1	0	0	0	0	0	0	1	0	2	0	0	1	1	1	0	2	0	0	0	25.206	217	217;111;176;156	0.00050075	5.1851	0	0	3.7	0	4.6	0	0	0	0	0	0	4.6	0	6.9	0	0	4.6	4.1
P63000-2;P63000;P15153;B1AH77;B1AH78;B1AH80;P60763;J3KSC4;J3QLK0	Ras-related C3 botulinum toxin substrate 1	RAC1	1	2	2	2	1	2	2	2	2	2	0	1	0	0	1	1	2	1	2	2	1	1	1	1	23.467	211	211;192;192;148;166;185;192;130;136	0	11.89	7.1	12.8	7.1	7.1	6.6	10	7.1	7.1	22.3	22.3	0	6.6	0	0	6.6	15.6	7.1	7.1
P63010;A0A087X253;P63010-2;P63010-3;A0A087WYD1;A0A087WU93;A0A087WZQ6;K7EJX1;K7EN71;K7ERB2;A0A087WXS3;K7EKZ5;K7EJ01	AP-2 complex subunit beta	AP2B1	4	4	4	3	2	6	3	4	4	5	4	3	7	6	2	7	4	2	4	4	5	3	5	6	104.55	937	937;913;951;880;639;663;677;80;132;151;49;63;164	0	38.561	4.7	4.7	4.7	3.5	2.5	6.3	3.8	4.6	4.1	5.3	4.6	3.8	8.2	7.3	2	9	4.7	2.5
P63104;B0AZS6;P63104-2;H0YB80;E7EX29;E7ESK7;E5RGE1;E5RIR4;E9PD24;E7EVZ2	14-3-3 protein zeta/delta	YWHAZ	10	12	8	8	5	6	8	7	5	4	4	7	5	5	7	5	8	7	7	8	6	6	6	6	27.745	245	245;168;170;130;246;137;52;75;92;98	0	323.31	40.8	50.6	36.3	36.3	28.2	35.9	49.4	35.9	35.5	27.8	27.8	49.4	28.2	28.2	49.4	28.2	36.3	28.6
P63151;P63151-2;E5RFR9;Q66LE6;E5RIY1	Serine/threonine-protein phosphatase 2A 55 kDa regulatory subunit B alpha isoform	PPP2R2A	0	0	1	0	1	1	1	3	1	1	1	1	1	1	1	1	0	0	1	1	2	1	1	0	51.691	447	447;457;197;453;132	0	11.436	0	0	3.1	0	2.9	2.7	2.9	8.7	2.9	2.9	2.9	2.7	2.9	2.9	3.1	2.9	0	0
P63165;B8ZZJ0;B9A032;B8ZZN6	Small ubiquitin-related modifier 1	SUMO1	1	1	2	2	1	0	2	1	0	0	0	0	0	0	1	0	1	1	1	1	1	0	1	1	11.557	101	101;58;77;146	0.00052438	5.7604	11.9	15.8	27.7	27.7	11.9	0	27.7	11.9	0	0	0	0	0	0	11.9	0	11.9	11.9
P63173;J3KSP2;J3KT73;J3QL01	60S ribosomal protein L38	RPL38	0	1	1	0	1	2	0	1	0	0	0	1	1	1	1	0	1	1	1	2	1	2	1	1	8.2178	70	70;21;64;67	0.00045537	4.0585	0	14.3	14.3	0	14.3	27.1	0	14.3	0	0	0	14.3	12.9	12.9	14.3	0	14.3	14.3
P63208;E7ERH2;F8W8N3;E5RJR5;P63208-2;E5RGM3;E5RI56;E5RHM3;E5RGM4	S-phase kinase-associated protein 1	SKP1	3	2	2	4	2	2	2	2	0	0	0	4	0	0	2	0	4	2	3	2	2	4	4	2	18.658	163	163;142;158;163;160;102;91;39;41	0	137.78	28.2	16.6	16.6	45.4	16.6	16.6	16.6	16.6	0	0	0	34.4	0	0	16.6	0	34.4	16.6
P63218	Guanine nucleotide-binding protein G(I)/G(S)/G(O) subunit gamma-5	GNG5	0	1	1	0	0	0	1	1	1	1	0	0	1	1	1	1	0	0	0	0	0	0	1	1	7.3184	68	68	0.0023283	2.4734	0	22.1	22.1	0	0	0	22.1	22.1	22.1	22.1	0	0	22.1	22.1	22.1	22.1	0	0
P63220;Q8WVC2;Q9BYK1;Q9BYK2	40S ribosomal protein S21	RPS21	2	2	2	2	3	3	3	2	2	2	2	3	2	2	2	2	2	2	2	2	2	3	2	2	9.1113	83	83;81;90;66	0	50.715	36.1	36.1	36.1	36.1	48.2	48.2	48.2	36.1	36.1	36.1	36.1	48.2	36.1	36.1	36.1	36.1	36.1	36.1
P63241;I3L397;I3L504;P63241-2;Q9GZV4;F8WCJ1;C9J7B5;C9J4W5;Q6IS14	Eukaryotic translation initiation factor 5A-1;Eukaryotic translation initiation factor 5A;Eukaryotic translation initiation factor 5A-2;Eukaryotic translation initiation factor 5A-1-like	EIF5A;EIF5A2;EIF5AL1	2	2	2	1	3	3	1	2	1	1	1	3	1	1	3	1	2	3	2	2	4	2	2	1	16.832	154	154;147;186;184;153;105;109;115;154	0	11.865	31.2	31.2	31.2	7.8	36.4	17.5	7.8	31.2	7.8	7.8	7.8	36.4	7.8	7.8	36.4	7.8	13	36.4
P63244;D6RAC2;J3KPE3;D6REE5;H0YAF8;H0YAM7;H0Y8W2;H0Y9P0;D6RF23;D6RAU2;E9PD14;D6RHH4;D6RGK8;D6RHJ5;D6R909;D6RBD0;D6RFZ9;D6RDI0;D6RFX4;D6R9Z1;D6R9L0;H0Y8R5	Guanine nucleotide-binding protein subunit beta-2-like 1;Guanine nucleotide-binding protein subunit beta-2-like 1, N-terminally processed	GNB2L1	4	5	5	5	5	5	5	5	4	3	3	6	3	5	6	3	7	4	5	6	5	5	6	6	35.076	317	317;269;273;321;198;247;274;83;101;147;153;233;71;86;116;160;198;39;194;237;300;138	0	68.763	19.2	21.5	18.6	18.6	19.2	16.7	16.7	18.6	22.4	14.2	14.2	21.5	14.2	18.6	19.6	14.2	21.8	17
P63267;P68133;P62736;P68032;A6NL76;F8WB63;B8ZZJ2;C9JFL5;F6UVQ4;F6QUT6;P63267-2;Q562R1	Actin, gamma-enteric smooth muscle;Actin, alpha skeletal muscle;Actin, aortic smooth muscle;Actin, alpha cardiac muscle 1	ACTG2;ACTA1;ACTA2;ACTC1	5	6	5	5	5	5	5	5	4	5	5	5	4	4	4	3	5	5	5	5	5	5	5	5	41.876	376	376;377;377;377;254;105;119;145;151;151;333;376	0	24.986	14.1	22.6	14.1	14.1	14.1	14.1	14.1	14.1	11.2	14.1	14.1	14.1	17.8	12.2	12.2	9.3	14.1	14.1
P63279;H3BQQ9;B0QYN7;H3BPC4;H3BRD1	SUMO-conjugating enzyme UBC9	UBE2I	3	4	3	5	3	4	4	5	3	1	2	2	3	4	4	1	4	4	3	5	5	3	4	3	18.007	158	158;137;184;70;29	0	17.389	21.5	27.8	20.3	28.5	21.5	25.3	28.5	25.9	21.5	5.7	13.9	13.3	20.3	27.8	27.8	5.7	28.5	28.5
P63313	Thymosin beta-10	TMSB10	1	1	1	1	1	1	1	1	1	0	1	1	0	0	0	0	1	1	1	0	1	1	0	0	5.0256	44	44	0.00045893	4.1267	31.8	31.8	31.8	31.8	31.8	31.8	31.8	31.8	31.8	0	31.8	31.8	0	0	0	0	31.8	31.8
P67775;P62714;E5RFI3;E5RHP4;E7ESG8;E5RHC1;P67775-2	Serine/threonine-protein phosphatase 2A catalytic subunit alpha isoform;Serine/threonine-protein phosphatase 2A catalytic subunit beta isoform;Serine/threonine-protein phosphatase	PPP2CA;PPP2CB	0	0	0	0	1	1	0	0	1	0	1	0	1	1	1	1	0	0	1	0	0	0	1	1	35.594	309	309;309;125;126;145;184;255	0.007948	1.8967	0	0	0	0	2.6	2.6	0	0	2.6	0	2.6	0	2.6	2.6	2.6	2.6	0	0
P67809;A0A087X1S2;H0Y449;C9J5V9;A0A0D9SEI8	Nuclease-sensitive element-binding protein 1	YBX1	4	4	6	5	5	5	5	6	6	5	5	6	7	6	5	6	7	8	6	6	6	6	6	6	35.924	324	324;320;374;216;92	0	295.03	15.7	15.7	31.8	24.1	31.2	31.2	23.8	31.5	31.5	31.2	31.2	37.3	31.5	31.5	31.2	31.5	37.7	31.8
P67936;P67936-2;K7EMU5;K7EPV9;K7ENT6;K7EPB9;K7EP68;K7ERG3;K7EQW8	Tropomyosin alpha-4 chain	TPM4	5	4	5	3	2	1	3	4	0	0	0	0	0	0	0	0	4	5	3	3	2	1	4	2	28.521	248	248;284;102;96;179;110;138;170;59	0	10.498	28.6	24.6	37.1	21	12.5	8.5	18.1	23	0	0	0	0	0	0	0	0	23	35.5
P68036;A0A0B4J2G9;P68036-2;P68036-3	Ubiquitin-conjugating enzyme E2 L3	UBE2L3;hCG_1789329	1	1	1	1	1	1	1	1	1	0	0	1	0	2	1	0	2	1	2	2	1	2	2	1	17.861	154	154;154;122;212	0.00056243	6.8034	5.8	5.8	5.8	5.8	5.8	5.8	5.8	5.8	12.3	0	0	5.8	0	17.5	5.8	0	10.4	5.8
P68104;Q5VTE0;A0A087WV01;A0A087WVQ9;P68104-2;Q05639;A6PW80;Q5JR01	Elongation factor 1-alpha 1;Putative elongation factor 1-alpha-like 3;Elongation factor 1-alpha	EEF1A1;EEF1A1P5	10	9	9	10	8	10	8	9	9	8	8	9	8	10	10	9	9	9	8	10	10	9	9	9	50.14	462	462;462;426;441;441;463;107;145	0	118.31	27.3	25.8	25.8	27.3	24	27.3	24	25.5	25.8	24	24	25.8	24	27.3	27.3	25.5	25.8	25.8
P68363;Q71U36;Q71U36-2;Q9BQE3;F5H5D3;P68363-2;Q13748;Q6PEY2;Q13748-2;F8VRZ4;F8VS66;F8VQQ4;F8VVB9;F8VWV9;F8VXZ7;F8VX09;F8W0F6	Tubulin alpha-1B chain;Tubulin alpha-1A chain;Tubulin alpha-1C chain;Tubulin alpha-3C/D chain;Tubulin alpha-3E chain	TUBA1B;TUBA1A;TUBA1C;TUBA3C;TUBA3E	5	6	5	5	7	6	5	5	5	5	4	7	6	7	7	7	6	6	7	5	6	6	5	5	50.151	451	451;451;416;449;519;335;450;450;418;112;130;219;247;81;26;75;231	0	166.45	18.6	22.2	18.6	18.6	24.8	22.2	18.6	20.6	16.2	15.7	13.5	25.9	18.4	24.8	24.8	24.8	23.3	23.3
P68366;P68366-2;Q9NY65;C9JEV8;C9JQ00;C9JJQ8;V9GZ17;C9J2C0;Q9NY65-2;A6NHL2;C9JDL2;A6NHL2-2	Tubulin alpha-4A chain	TUBA4A	4	4	3	3	4	4	4	4	4	3	3	3	4	6	4	4	3	4	3	4	4	4	4	4	49.924	448	448;433;449;153;180;198;275;467;383;446;120;406	0.00050302	5.249	14.3	15.6	12.1	12.1	15.6	15.6	14.7	16.3	11.8	9.2	9.2	12.1	11.4	20.5	15.6	15.6	12.1	14.3
P68371;Q9BVA1;Q13885;G3V2A3	Tubulin beta-4B chain;Tubulin beta-2B chain;Tubulin beta-2A chain	TUBB4B;TUBB2B;TUBB2A	5	5	5	5	5	6	5	5	3	4	4	5	4	3	5	5	5	5	5	5	5	5	5	5	49.83	445	445;445;445;189	0	26.532	23.4	23.4	23.4	23.4	23.4	27.2	23.4	23.4	11.5	15.3	15.3	23.4	14.6	11.5	23.4	18.4	23.4	23.4
P68400;E7EU96;Q5U5J2;Q8NEV1;V9GYA2;V9GY80;P68400-2	Casein kinase II subunit alpha;Casein kinase II subunit alpha 3	CSNK2A1;CSNK2A3	3	3	2	2	2	2	2	3	0	0	0	1	0	1	3	1	1	3	2	2	3	2	2	2	45.143	391	391;385;397;391;74;80;255	0	44.242	12	13.3	10	8.2	8.4	10	10	13.3	0	0	0	5.1	0	3.3	13.3	3.3	3.3	13.3
P68402;J3KNE3	Platelet-activating factor acetylhydrolase IB subunit beta	PAFAH1B2	1	0	0	0	0	1	0	1	1	1	0	1	0	1	0	1	0	1	1	1	0	0	0	0	25.569	229	229;175	0.0005339	6.0906	7.4	0	0	0	0	5.2	0	7.4	5.2	5.2	0	5.2	0	5.2	0	5.2	0	7.4
P68431;P84243;Q71DI3;Q6NXT2;K7EMV3;B4DEB1;Q5TEC6;K7ES00;K7EP01	Histone H3.1;Histone H3.3;Histone H3.2;Histone H3.3C;Histone H3	HIST1H3A;H3F3A;HIST2H3A;H3F3C;H3F3B;HIST2H3PS2	3	3	4	4	3	4	4	2	4	4	3	3	3	4	3	4	3	4	4	4	3	4	4	4	15.404	136	136;136;136;135;92;123;136;151;113	0	11.175	20.6	26.5	31.6	31.6	26.5	31.6	31.6	15.4	31.6	31.6	20.6	20.6	20.6	31.6	26.5	31.6	20.6	31.6
P78316;E9PFK5;P78316-2	Nucleolar protein 14	NOP14	0	1	0	0	0	1	0	1	0	0	0	1	0	0	0	0	0	1	0	0	0	0	0	0	97.667	857	857;788;806	0.0069725	2.0346	0	1.1	0	0	0	1.1	0	1.4	0	0	0	1.1	0	0	0	0	0	1.4
P78318	Immunoglobulin-binding protein 1	IGBP1	0	1	1	0	0	0	0	0	0	0	0	0	0	0	0	0	0	1	0	0	0	0	0	0	39.221	339	339	0.00052247	5.727	0	4.1	4.1	0	0	0	0	0	0	0	0	0	0	0	0	0	0	3.2
P78330;C9JBI3	Phosphoserine phosphatase	PSPH	0	0	0	0	1	0	0	0	1	1	1	1	1	1	0	0	0	0	0	0	0	0	0	0	25.007	225	225;187	0.0072727	1.9654	0	0	0	0	6.2	0	0	0	6.2	6.2	6.2	6.2	6.2	6.2	0	0	0	0
P78344;D3DQV9;P78344-2;H0Y3P2;E9PKF8;H0YCH5;H0YEC5;H0YD77;H0YE22;H0YEI7;H0YEN8;H0YDC0;H0YCF8;H0YD99;H0YEW3;H0YE44	Eukaryotic translation initiation factor 4 gamma 2	EIF4G2	4	1	5	3	4	5	3	4	9	6	4	5	6	6	5	8	7	7	7	4	5	3	6	3	102.36	907	907;907;869;869;186;444;244;282;234;84;112;116;130;84;20;88	0	52.539	4.4	1	7.5	4.6	6.1	5.3	5.5	4.4	11.4	6.7	4.5	5.8	8.2	6.7	6.1	9.9	9.9	12.8
P78346;P78346-2;Q5VU10;Q5VU11	Ribonuclease P protein subunit p30	RPP30	0	1	0	0	0	0	0	1	0	0	0	1	0	0	1	0	0	0	0	0	0	1	0	0	29.321	268	268;322;212;254	0.0005277	5.9347	0	3.7	0	0	0	0	0	3.7	0	0	0	5.6	0	0	5.6	0	0	0
P78347;P78347-2;P78347-4;P78347-3;P78347-5	General transcription factor II-I	GTF2I	6	4	8	5	7	7	7	10	9	8	8	8	14	13	6	12	7	8	7	8	8	6	12	10	112.42	998	998;957;977;978;274	0	71.755	8.3	5.8	10.3	8.5	9.5	11.7	8.3	14.5	12	9.6	10.5	9.9	16.7	14.9	10.5	14.3	10.3	10.9
P78371;F5GWF6;F8VQ14;P78371-2	T-complex protein 1 subunit beta	CCT2	12	14	14	15	11	13	13	15	6	5	2	13	8	7	10	7	14	13	13	15	11	11	13	14	57.488	535	535;530;416;488	0	196.85	32.1	32.1	39.1	41.9	28.8	33.5	35.1	41.9	16.1	14.2	4.3	37.9	21.1	17	27.7	17.6	36.1	33.3
P78406;B0QZ36;E9PPG9;E9PQ57	mRNA export factor	RAE1	0	0	1	0	0	0	0	0	0	0	0	0	1	0	0	0	1	1	0	1	0	0	0	0	40.968	368	368;137;217;437	0.00054377	6.3073	0	0	5.4	0	0	0	0	0	0	0	0	0	3.5	0	0	0	5.4	5.4
P78417;Q5TA02;P78417-3;P78417-2;Q5TA01	Glutathione S-transferase omega-1	GSTO1	3	2	3	2	4	4	2	3	3	4	3	5	4	4	6	4	4	4	5	5	5	4	4	3	27.566	241	241;200;213;208;180	0	29.078	14.1	10.4	13.3	10.4	17	17.8	10.4	13.7	14.5	19.5	14.5	21.6	19.5	19.5	27	19.5	17.8	18.3
P78527;P78527-2;F5GX40	DNA-dependent protein kinase catalytic subunit	PRKDC	32	34	35	33	34	31	31	33	24	21	17	25	34	32	31	29	40	37	39	37	32	27	35	40	469.08	4128	4128;4097;70	0	323.31	10.2	10.9	11.5	11.2	11.1	10.3	10.2	10.8	7	5.9	5.3	8.4	10.2	9.5	10.3	9.2	12.8	12
P78536	Disintegrin and metalloproteinase domain-containing protein 17	ADAM17	0	0	0	0	0	0	0	0	1	1	0	0	1	1	0	1	0	0	0	0	0	0	0	0	93.02	824	824	0.00085837	3.3761	0	0	0	0	0	0	0	0	3	3	0	0	3	3	0	3	0	0
P78552	Interleukin-13 receptor subunit alpha-1	IL13RA1	0	0	0	0	0	0	0	0	1	1	1	0	0	0	0	0	0	0	0	0	0	0	0	0	48.759	427	427	0.0083062	1.8936	0	0	0	0	0	0	0	0	2.8	2.8	2.8	0	0	0	0	0	0	0
P78563;P78563-5;P78563-6;P78563-2;P78563-3;P78563-4	Double-stranded RNA-specific editase 1	ADARB1	0	0	0	0	0	0	0	0	1	1	1	0	1	1	0	1	0	0	0	0	0	0	0	0	80.762	741	741;790;674;701;714;729	0.001224	2.9093	0	0	0	0	0	0	0	0	2.2	2.2	2.2	0	2.2	2.2	0	2.2	0	0
P80217;P80217-2	Interferon-induced 35 kDa protein	IFI35	0	1	0	1	0	0	0	0	0	0	0	0	0	0	0	0	1	0	0	0	0	1	2	1	31.546	286	286;288	0.00045872	4.124	0	6.6	0	6.6	0	0	0	0	0	0	0	0	0	0	0	0	5.9	0
P80303;V9HW75;A0A087WSV8;P80303-2;E9PKG6;Q2L696;E9PLR0;E9PLE9;H0YEG8;E9PJP3;H0YD18;E9PM22	Nucleobindin-2;Nesfatin-1	NUCB2;HEL-S-109;Nucb2	2	1	2	1	2	0	1	0	1	0	0	1	1	1	1	1	0	0	1	1	0	1	0	0	50.195	420	420;420;420;420;338;390;195;198;198;69;73;90	0	13.146	7.6	2.6	6	2.6	6	0	3.3	0	3.8	0	0	3.3	3.8	3.8	2.6	3.8	0	0
P80723;P80723-2;U3KQP0	Brain acid soluble protein 1	BASP1	15	11	10	10	11	11	9	10	7	6	8	12	8	7	10	6	16	13	13	13	11	11	11	11	22.693	227	227;173;46	0	323.31	80.2	70.5	63.4	63.4	63.9	63.9	61.2	61.2	50.7	42.7	57.7	67.4	51.1	51.1	54.6	48.5	79.3	69.6
P81605;P81605-2	Dermcidin;Survival-promoting peptide;DCD-1	DCD	0	0	0	0	0	0	0	0	2	2	2	0	0	0	0	1	0	0	0	0	0	0	0	0	11.284	110	110;121	0	11.652	0	0	0	0	0	0	0	0	12.7	12.7	23.6	0	0	0	0	10	0	0
P82650;G5E9W7;G5E9V5;H7C5H3;H7C5F2;P82650-2;H7C5L9	28S ribosomal protein S22, mitochondrial	MRPS22	3	4	3	2	1	2	4	1	0	0	0	1	0	0	1	0	2	1	1	4	2	2	0	0	41.28	360	360;319;359;200;165;168;121	0	13.336	12.8	15.8	12.8	7.5	3.1	8.3	16.1	3.3	0	0	0	2.2	0	0	5.3	0	8.3	5.3
P82664	28S ribosomal protein S10, mitochondrial	MRPS10	0	0	1	0	0	0	1	1	0	0	0	0	1	1	0	0	0	0	0	0	0	0	1	0	22.999	201	201	0.0004878	4.9101	0	0	7	0	0	0	7	7	0	0	0	0	7	7	0	0	0	0
P82673;H0YG82;P82673-2	28S ribosomal protein S35, mitochondrial	MRPS35	1	1	0	0	1	0	1	0	1	1	1	1	0	1	1	1	0	1	1	1	1	1	1	0	36.844	323	323;162;194	0	13.69	4	4	0	0	4	0	4	0	5.6	4	4	4	0	4	4	3.4	0	4
P82909	28S ribosomal protein S36, mitochondrial	MRPS36	0	0	0	0	0	0	0	0	1	1	1	0	2	2	0	1	0	0	0	0	0	0	0	0	11.466	103	103	0.00051493	5.5326	0	0	0	0	0	0	0	0	23.3	11.7	11.7	0	35	35	0	23.3	0	0
P82914	28S ribosomal protein S15, mitochondrial	MRPS15	0	0	0	0	0	0	1	0	0	0	0	0	1	0	0	2	1	1	0	1	1	0	1	0	29.842	257	257	0.00054407	6.3167	0	0	0	0	0	0	6.6	0	0	0	0	0	4.7	0	0	12.8	6.6	6.6
P82932	28S ribosomal protein S6, mitochondrial	MRPS6	0	0	0	0	0	0	0	0	1	0	0	0	1	1	1	1	1	1	0	0	0	0	0	0	14.226	125	125	0.00047985	4.6767	0	0	0	0	0	0	0	0	9.6	0	0	0	9.6	9.6	9.6	9.6	6.4	6.4
P82933	28S ribosomal protein S9, mitochondrial	MRPS9	0	0	0	1	0	0	0	0	0	0	0	0	0	0	0	0	0	1	0	0	0	1	0	0	45.834	396	396	0.0030698	2.398	0	0	0	2.5	0	0	0	0	0	0	0	0	0	0	0	0	0	2.5
P82979;F8VZQ9;H0YHG0;F8VS12	SAP domain-containing ribonucleoprotein	SARNP	4	3	3	4	1	1	4	4	1	2	2	1	0	0	3	1	4	4	5	4	3	2	4	3	23.671	210	210;213;523;52	0	76.217	27.1	21	22.9	27.1	4.3	10	27.1	27.1	6.7	10.5	10.5	10	0	0	22.9	7.1	27.1	27.1
P83111;H0YNN5;P83111-2	Serine beta-lactamase-like protein LACTB, mitochondrial	LACTB	0	0	0	0	0	0	0	0	0	0	0	0	1	0	1	0	0	1	0	0	0	0	0	0	60.693	547	547;126;373	0.0015886	2.6774	0	0	0	0	0	0	0	0	0	0	0	0	3.1	0	3.1	0	0	3.1
P83731;C9JNW5;C9JXB8	60S ribosomal protein L24	RPL24	2	1	3	1	2	4	3	3	3	3	2	4	4	4	4	4	3	2	2	3	3	3	3	3	17.779	157	157;150;121	0	22.872	15.3	10.2	22.3	10.2	15.9	28	22.3	22.3	21	21	15.9	28	28	28	28	28	22.3	15.3
P83916;B5MD17;J3KS05;C9JWS9;K7ELA4	Chromobox protein homolog 1	CBX1	1	0	0	0	0	1	0	1	0	0	0	1	1	0	0	0	0	0	1	1	0	1	0	0	21.418	185	185;168;174;110;138	0.0030687	2.3919	4.3	0	0	0	0	4.3	0	5.9	0	0	0	4.3	4.3	0	0	0	0	0
P84077	ADP-ribosylation factor 1	ARF1	3	3	3	2	3	3	3	3	5	5	4	3	6	5	3	4	3	3	3	4	3	3	4	3	20.697	181	181	0	133.97	23.8	23.8	23.8	16	23.8	23.8	23.8	23.8	29.3	29.3	29.3	23.8	40.9	29.3	23.8	29.3	23.8	23.8
P84090;G3V279	Enhancer of rudimentary homolog	ERH	2	1	1	1	1	1	1	1	1	1	1	1	1	1	2	1	2	1	2	2	1	1	1	1	12.259	104	104;71	0	22.641	17.3	10.6	10.6	10.6	10.6	10.6	10.6	10.6	10.6	10.6	10.6	10.6	10.6	10.6	17.3	10.6	17.3	10.6
P84095	Rho-related GTP-binding protein RhoG	RHOG	2	2	2	2	1	2	2	1	1	1	0	1	1	1	1	1	2	2	2	1	2	2	2	2	21.308	191	191	0	43.651	17.8	17.8	17.8	17.8	8.9	17.8	17.8	8.9	8.9	8.9	0	8.9	8.9	8.9	8.9	8.9	17.8	17.8
P84098;J3QR09;J3KTE4;J3QL15	60S ribosomal protein L19;Ribosomal protein L19	RPL19	4	5	5	5	5	4	5	6	6	3	1	5	7	7	5	7	6	5	5	5	5	5	5	5	23.466	196	196;193;194;128	0	18.288	25.5	32.1	32.1	31.6	31.6	25.5	31.6	32.1	35.2	18.4	11.2	31.6	34.7	40.3	31.6	40.3	37.2	29.1
P84101;P84101-4;F8WBN3;B9A031;C9JQZ0;B8ZZY7;F8WBV6;P84101-3;P84101-2	Small EDRK-rich factor 2	SERF2	0	0	0	0	1	1	0	0	0	0	0	0	0	0	1	0	1	2	2	1	1	0	0	1	6.8998	59	59;45;40;42;71;83;108;133;170	0.001576	2.6054	0	0	0	0	20.3	20.3	0	0	0	0	0	0	0	0	20.3	0	20.3	37.3
P84103;A0A087X2D0;P84103-2	Serine/arginine-rich splicing factor 3	SRSF3	0	0	0	0	0	1	0	0	0	0	0	0	0	0	0	0	0	0	0	0	0	0	0	0	19.329	164	164;95;124	0.0012156	2.8674	0	0	0	0	0	7.3	0	0	0	0	0	0	0	0	0	0	0	0
P84157-2;K7EQX8;Q6ZR64		MXRA7	0	0	0	0	0	0	0	0	0	0	0	0	0	0	0	0	0	0	1	0	0	0	0	0	17.493	170	170;15;213	0	29.026	0	0	0	0	0	0	0	0	0	0	0	0	0	0	0	0	0	0
P85037;P85037-2;U3KQ26	Forkhead box protein K1	FOXK1	1	0	1	1	0	0	0	0	0	0	0	0	2	0	0	1	1	0	0	0	0	0	0	0	75.456	733	733;570;109	0.00045809	4.1108	1.1	0	1.1	1.1	0	0	0	0	0	0	0	0	3.8	0	0	1.2	1.1	0
P98082;P98082-3;P98082-2;D6REB1;D6RIA5;D6RFF7	Disabled homolog 2	DAB2	7	5	5	4	4	3	3	3	1	1	1	4	1	1	4	2	3	4	4	4	2	2	2	1	82.447	770	770;749;552;67;76;116	0	34.122	12.7	8.2	8.2	6.9	6.6	4.9	5.6	4.9	3.2	3.2	3.2	6.9	3.2	3.2	6.9	5.1	4.8	6.9
P98194;P98194-8;H0Y9V7;B4E2Q0;P98194-2;P98194-4;P98194-3;P98194-5;P98194-9;P98194-6;P98194-7;H0Y8X9	Calcium-transporting ATPase type 2C member 1;Calcium-transporting ATPase	ATP2C1	0	0	0	0	0	0	0	0	2	1	1	0	0	0	0	0	0	0	0	0	0	0	0	0	100.58	919	919;944;903;953;888;903;923;939;949;959;973;215	0.00054201	6.2758	0	0	0	0	0	0	0	0	3.9	1.3	1.3	0	0	0	0	0	0	0
P99999;C9JFR7;CON__P62894	Cytochrome c	CYCS	6	6	6	6	5	4	6	6	3	3	2	5	4	5	5	4	5	6	5	6	6	5	6	6	11.749	105	105;101;105	0	84.275	60	60	60	60	58.1	46.7	60	59	31.4	28.6	18.1	58.1	41.9	43.8	58.1	41.9	43.8	60
Q00059;Q00059-2;H7BYN3	Transcription factor A, mitochondrial	TFAM	1	2	2	1	0	1	2	2	0	0	0	0	0	0	0	0	1	0	2	1	1	0	2	0	29.096	246	246;214;219	0	7.6127	5.7	11	11	5.7	0	3.3	8.5	11	0	0	0	0	0	0	0	0	7.3	0
Q00169;F5GWE5;I3L471;I3L4H1;I3NI10;I3L2X8;I3L4C0;I3L4U7;I3L459	Phosphatidylinositol transfer protein alpha isoform	PITPNA	2	2	2	2	0	0	1	2	0	0	0	0	0	0	0	0	0	0	1	0	0	0	0	1	31.806	270	270;270;98;209;66;83;115;121;142	0	21.388	16.3	16.3	16.3	16.3	0	0	6.7	16.3	0	0	0	0	0	0	0	0	0	0
Q00325;Q00325-2;F8VVM2;F8VZL5;F8VWR4;F8VWQ0	Phosphate carrier protein, mitochondrial	SLC25A3	2	1	3	1	5	4	3	3	5	5	4	4	5	6	5	5	3	3	3	4	4	4	3	4	40.094	362	362;361;324;153;154;156	0	17.195	7.5	5.2	9.9	5.2	18	13	9.9	9.9	19.9	19.3	16.9	14.9	19.3	22.4	17.4	18	12.2	12.4
Q00341;A0A024R4E5;Q00341-2;H0Y394;H7C0A4;C9J5E5;C9JIZ1;H7BZC3;H7C2D1;C9JHZ8;C9JES8;C9JZI8;C9JHS7;C9JT62;C9JK79;C9JMQ6;C9JQ82;C9JBS3;C9JEJ8;A0A0E3D6N3;C9JHN6;H7C3D0	Vigilin	HDLBP	18	14	11	15	12	12	11	14	2	2	3	14	4	2	18	6	16	11	14	18	9	10	18	16	141.45	1268	1268;1268;1235;973;333;221;224;267;308;141;147;164;126;96;128;47;54;69;79;81;82;126	0	190.13	19.2	17.9	12.1	18.4	13.9	11.9	13.2	15.2	2	2	2.7	16	3.4	1.9	20	6.3	18.7	13.5
Q00534	Cyclin-dependent kinase 6	CDK6	0	0	0	0	0	0	0	0	1	2	1	0	0	0	0	1	0	0	0	0	0	0	0	0	36.938	326	326	0.00052882	5.9526	0	0	0	0	0	0	0	0	3.7	7.7	3.7	0	0	0	0	3.7	0	0
Q00535;Q00535-2	Cyclin-dependent-like kinase 5	CDK5	2	0	0	0	0	0	0	0	2	0	1	0	1	1	0	0	0	1	1	0	0	0	2	1	33.304	292	292;260	0	7.4783	8.6	0	0	0	0	0	0	0	7.5	0	4.8	0	2.7	2.7	0	0	0	3.8
Q00536;Q00536-2;A0A087WZU2;Q00536-3;H0YC36;E5RIY8;H0YBX5;E5RIU4;H0YC60;E5RJM2;H0YAZ9;E5RGN0	Cyclin-dependent kinase 16	CDK16	0	0	0	0	0	0	0	0	1	1	1	0	1	1	0	0	0	0	0	0	0	0	0	0	55.715	496	496;570;448;502;84;150;152;153;166;189;260;393	0.00048309	4.7762	0	0	0	0	0	0	0	0	2.2	2.2	2.2	0	2	2.2	0	0	0	0
Q00577	Transcriptional activator protein Pur-alpha	PURA	0	0	0	0	0	0	0	0	0	0	1	0	0	1	0	1	0	0	0	0	0	0	0	0	34.91	322	322	0.00045188	3.9654	0	0	0	0	0	0	0	0	0	0	3.7	0	0	3.1	0	3.1	0	0
Q00610;A0A087WVQ6;Q00610-2;J3KS13;J3KSQ2;K7EJJ5;J3KRF5;J3QL20;F5H5N6	Clathrin heavy chain 1;Clathrin heavy chain	CLTC	14	11	14	13	13	11	14	13	11	8	6	10	12	13	12	12	13	12	13	11	14	10	17	12	191.61	1675	1675;1679;1639;612;122;222;131;97;169	0	323.31	12.5	10.6	13	13.6	12.5	11	12.8	11	9.5	7.8	4.8	7.8	10.1	11.3	10.5	9.8	12.4	10
Q00653;Q00653-4;A0A087WWG7;Q00653-3	Nuclear factor NF-kappa-B p100 subunit;Nuclear factor NF-kappa-B p52 subunit	NFKB2	0	0	0	0	1	0	1	0	1	1	1	0	1	1	1	1	0	1	0	1	0	0	0	1	96.748	900	900;899;415;428	0.00046425	4.2615	0	0	0	0	1.3	0	1.3	0	1.2	1.2	1.2	0	1.3	1.3	1.3	1.3	0	1.3
Q00688;G3V5F2	Peptidyl-prolyl cis-trans isomerase FKBP3	FKBP3	5	5	6	6	3	6	3	6	1	1	1	5	1	1	4	0	5	2	6	5	4	5	4	4	25.177	224	224;65	0	28.837	33.9	33	33.9	39.3	17	39.3	17.4	39.3	9.4	9.4	9.4	33	9.4	9.4	26.8	0	33	15.6
Q00765;E2QRG8	Receptor expression-enhancing protein 5	REEP5	1	2	1	1	2	2	1	1	1	1	1	2	1	1	2	1	1	2	2	2	2	2	2	2	21.493	189	189;165	0	22.114	5.3	5.8	5.3	5.3	10.6	10.6	5.3	5.3	5.3	5.3	5.3	10.6	5.3	5.3	10.6	5.3	5.3	10.6
Q00796;H0YLA4;H0YKB3;Q00796-2	Sorbitol dehydrogenase	SORD	1	1	2	2	2	0	2	2	2	2	2	0	2	3	0	3	3	2	3	2	1	2	1	1	38.324	357	357;336;117;100	0	18.275	4.2	4.2	7.3	9.5	9.5	0	7.3	7.3	8.4	8.4	8.4	0	8.4	10.9	0	11.8	12.6	8.4
Q00839;Q5RI18	Heterogeneous nuclear ribonucleoprotein U	HNRNPU	14	12	12	13	11	10	11	12	7	6	6	6	10	8	10	7	15	15	14	14	11	10	13	12	90.583	825	825;242	0	198.15	21.6	18.2	16.8	17.9	20.6	19.8	17.8	19.9	10.1	10.1	10.1	11.3	15.6	12	19.8	13.6	22.4	22.4
Q00839-2	Heterogeneous nuclear ribonucleoprotein U	HNRNPU	12	13	11	12	10	9	11	12	7	6	6	5	10	8	9	7	13	13	12	12	10	9	12	10	88.979	806	806	0	11.435	19.7	19.4	17.4	18.5	19	18.1	18.5	20.6	10.5	10.5	10.5	9.4	16.3	12.5	18.1	14.1	20.7	20.7
Q01081;Q8WU68;K7EJH3;K7EJM7;M0QYK5;M0R2N4;Q01081-3;Q8WU68-3;Q8WU68-2;Q01081-2	Splicing factor U2AF 35 kDa subunit;Splicing factor U2AF 26 kDa subunit	U2AF1;U2AF1L4	0	0	0	1	0	0	0	0	0	0	0	0	0	0	0	0	0	0	0	0	0	0	1	0	27.872	240	240;220;39;51;66;97;75;181;202;240	0	19.063	0	0	0	5	0	0	0	0	0	0	0	0	0	0	0	0	0	0
Q01082;A0A087WUZ3;Q01082-2;Q01082-3;F8W6C1;A4QPE4;P11277;Q9H254;P11277-2;E9PJZ2;M0QZQ3;C9JY79;Q9H254-2;P11277-3;Q9H254-4	Spectrin beta chain, non-erythrocytic 1	SPTBN1	10	11	18	14	6	9	9	13	4	4	2	8	5	9	9	2	8	9	10	6	8	7	8	7	274.61	2364	2364;2366;2168;2155;690;934;2137;2564;2328;117;2002;2564;1309;2106;2154	0	112.77	5.8	7.2	10.4	8.1	3.4	5.3	5.5	7.8	2.2	2.2	1.6	4.2	3.3	5.1	5.3	1.5	5.4	5.8
Q01085;Q01085-2;E7ETJ9	Nucleolysin TIAR	TIAL1	0	0	1	0	1	1	1	1	1	1	1	0	1	1	1	2	1	1	1	1	1	0	1	1	41.59	375	375;392;132	0	10.818	0	0	2.9	0	2.9	2.9	2.9	2.9	2.7	2.7	2.7	0	2.7	2.7	2.9	8.8	2.9	2.9
Q01105;B2REB7	Protein SET	SET	7	7	6	7	7	8	6	7	5	5	5	7	6	5	7	6	5	8	9	9	7	8	8	8	33.488	290	290;32	0	166.33	32.1	33.4	30.7	33.8	40.7	43.1	30.7	40.7	20.3	20.3	20.3	40.7	30.3	20.3	43.1	22.8	30.3	34.1
Q01130;J3QL05;J3KP15;Q01130-2	Serine/arginine-rich splicing factor 2	SRSF2	2	3	2	2	3	2	3	2	3	1	1	1	1	2	2	3	3	3	2	2	3	1	2	3	25.476	221	221;130;134;209	0	20.438	14.5	23.1	14.5	14.5	23.1	14.5	23.1	14.5	23.1	7.2	7.2	7.2	7.2	14.5	15.8	23.1	23.1	23.1
Q01415;H0YLL8;B7ZAX5;Q01415-2;H0YK30;H0YLL3	N-acetylgalactosamine kinase	GALK2	0	0	0	0	0	0	0	0	0	1	0	0	1	2	0	0	0	0	0	0	0	0	0	0	50.378	458	458;162;434;447;110;157	0.00044543	3.7361	0	0	0	0	0	0	0	0	0	2.2	0	0	2.8	5	0	0	0	0
Q01433;Q01433-2;H0Y360;Q01433-3;Q01433-5;Q01433-4	AMP deaminase 2	AMPD2	1	1	1	1	0	1	1	1	0	0	0	0	0	0	0	0	1	1	1	1	0	0	0	1	100.69	879	879;798;861;760;761;804	0.0012325	2.992	1.7	1.7	1.7	1.7	0	1.7	1.7	1.7	0	0	0	0	0	0	0	0	1.7	1.7
Q01518;Q01518-2;Q5T0R1;Q5T0R7;Q5T0R6;Q5T0R5;Q5T0R4;Q5T0R3;Q5T0R2;Q5T0R9;Q5T0S3	Adenylyl cyclase-associated protein 1	CAP1	5	6	8	4	6	6	6	6	3	3	3	6	3	4	6	4	6	5	4	8	6	6	6	4	51.901	475	475;474;215;174;176;180;202;203;208;263;145	0	87.807	11.4	16.4	21.3	11.8	15.4	16.8	12.8	12.8	9.3	9.3	8.6	14.7	8.2	10.3	15.8	10.7	12.2	10.7
Q01581;D6RIW1	Hydroxymethylglutaryl-CoA synthase, cytoplasmic	HMGCS1	1	1	0	0	3	1	0	0	0	0	0	1	1	0	0	1	1	1	1	1	1	1	0	1	57.293	520	520;96	0	9.63	2.5	2.5	0	0	6.9	2.5	0	0	0	0	0	2.5	2.5	0	0	2.5	2.5	2.5
Q01628;Q01629;P13164;H7BYV1;E9PS44;E9PQN9;C9JQL5	Interferon-induced transmembrane protein 3;Interferon-induced transmembrane protein 2;Interferon-induced transmembrane protein 1;Putative dispanin subfamily A member 2d	IFITM3;IFITM2;IFITM1	1	1	1	1	1	1	1	1	1	1	1	1	1	1	1	1	2	2	2	1	1	1	1	1	14.632	133	133;132;125;74;112;112;133	0	53.434	12	12	12	12	12	12	12	12	12	12	12	12	12	12	12	12	30.1	30.1
Q01650;A0A0C4DGL4	Large neutral amino acids transporter small subunit 1	SLC7A5	1	0	1	1	3	2	1	1	2	3	2	2	2	2	3	1	1	1	2	1	2	2	2	2	55.01	507	507;241	0	29.703	2.4	0	2.4	2.4	7.3	5.5	2.4	2.4	5.5	7.3	5.5	5.5	5.5	5.5	7.3	3.2	2.4	2.4
Q01658	Protein Dr1	DR1	1	1	1	1	1	1	1	1	0	0	0	1	0	0	1	0	1	1	1	0	1	1	1	1	19.443	176	176	0	19.623	14.2	14.2	14.2	14.2	14.2	14.2	14.2	14.2	0	0	0	14.2	0	0	14.2	0	14.2	10.8
Q01780;Q01780-2	Exosome component 10	EXOSC10	0	0	0	1	0	1	0	1	0	0	0	0	1	1	0	0	0	0	0	0	0	0	0	0	100.83	885	885;860	0.00051867	5.6344	0	0	0	1.6	0	0.9	0	1.6	0	0	0	0	1.6	1.6	0	0	0	0
Q01813;Q01813-2;B1APP8;H0Y757;B1APP6;V9GY25;H0Y3Y3	ATP-dependent 6-phosphofructokinase, platelet type	PFKP	4	4	3	4	6	4	4	5	2	1	2	5	5	5	5	4	6	6	5	3	4	6	5	6	85.595	784	784;776;202;103;240;118;166	0	104.85	6.8	6.6	6.8	6.5	10.2	6.5	9.4	9.6	5.2	2.8	4.3	9.2	10.5	10.7	8.9	9.4	10.2	10.2
Q01844;H7BY36;A0A0D9SFL3;B0QYK0;C9JGE3;Q01844-2;Q01844-6;Q01844-3;Q01844-5	RNA-binding protein EWS	EWSR1	3	2	3	3	2	3	3	2	0	0	0	1	3	3	2	3	2	2	2	2	2	2	2	2	68.477	656	656;308;584;618;620;583;600;655;661	0	19.999	5.5	3.5	5.5	5.5	4.1	5.5	5.5	4.1	0	0	0	2.1	5.5	5.5	4.1	5.5	4.1	4.1
Q01968;Q01968-2	Inositol polyphosphate 5-phosphatase OCRL-1	OCRL	0	0	0	0	0	0	0	0	1	1	0	0	0	0	0	0	0	0	0	0	0	0	0	0	104.2	901	901;893	0.00048286	4.7746	0	0	0	0	0	0	0	0	2.3	2.3	0	0	0	0	0	0	0	0
Q01974;B1APY4	Tyrosine-protein kinase transmembrane receptor ROR2	ROR2	1	1	0	1	0	0	0	0	0	0	0	0	0	0	0	0	1	0	0	0	0	0	0	0	104.76	943	943;704	0.0041651	2.2883	1.8	1.8	0	1.8	0	0	0	0	0	0	0	0	0	0	0	0	1.9	0
Q02127;I3NI32;J3QRQ3;I3L449	Dihydroorotate dehydrogenase (quinone), mitochondrial	DHODH	0	0	0	0	1	0	0	0	1	1	0	0	0	0	0	0	0	0	0	0	0	0	0	0	42.867	395	395;393;144;193	0.00084567	3.2542	0	0	0	0	2	0	0	0	2	3.5	0	0	0	0	0	0	0	0
Q02218;A0A0D9SFS3;E9PDF2;E9PCR7;Q02218-2;E9PFG7;Q02218-3;Q9ULD0;Q9ULD0-3;Q9ULD0-2;C9J4G7	2-oxoglutarate dehydrogenase, mitochondrial	OGDH	0	1	1	0	2	2	1	0	1	2	1	2	3	4	1	2	2	2	4	2	3	2	1	1	115.93	1023	1023;1001;1034;1038;1019;873;427;1010;801;953;211	0	25.525	0	1.3	1.3	0	2.4	2.4	1.3	0	1.8	2.5	1.8	2.4	4.1	4.3	1.4	2.2	2.6	2.4
Q02241;Q02241-2;H7BYN4;Q02241-3	Kinesin-like protein KIF23;Kinesin-like protein	KIF23	0	0	0	2	0	0	0	0	0	0	0	0	0	0	0	0	0	1	1	1	0	0	1	0	110.06	960	960;856;952;673	0.00046992	4.3803	0	0	0	2.2	0	0	0	0	0	0	0	0	0	0	0	0	0	1.4
Q02252;Q02252-2	Methylmalonate-semialdehyde dehydrogenase [acylating], mitochondrial	ALDH6A1	0	0	0	0	0	0	0	0	1	0	0	0	0	0	0	0	0	1	0	0	0	0	0	0	57.839	535	535;522	0.0048671	2.2062	0	0	0	0	0	0	0	0	2.6	0	0	0	0	0	0	0	0	7.7
Q02543;M0R0P7;M0R117;M0R3D6;M0R1A7	60S ribosomal protein L18a	RPL18A	0	0	0	0	2	2	0	0	1	1	1	1	1	1	2	1	2	2	2	2	1	1	2	2	20.762	176	176;137;154;141;147	0.00044405	3.7075	0	0	0	0	9.7	9.7	0	0	5.1	5.1	5.1	5.1	5.1	5.1	9.7	5.1	9.7	9.7
Q02750;Q02750-2;H3BRW9	Dual specificity mitogen-activated protein kinase kinase 1	MAP2K1	2	1	3	2	3	3	2	2	6	5	5	2	4	5	4	5	3	2	3	2	2	1	4	2	43.439	393	393;367;217	0	21.041	5.6	2.3	8.9	5.6	7.4	6.9	5.6	6.6	14	12.2	12.2	4.1	10.2	12.2	10.2	12.2	8.9	5.6
Q02790;F5H1U3;H0YFG2;F5H120	Peptidyl-prolyl cis-trans isomerase FKBP4;Peptidyl-prolyl cis-trans isomerase FKBP4, N-terminally processed	FKBP4	19	15	13	12	12	10	15	11	4	2	3	12	12	10	14	8	16	14	16	15	14	12	15	15	51.804	459	459;86;84;51	0	323.31	43.4	39.4	36.6	34.9	35.3	31.2	41.6	31.2	9.8	5	8.9	31.4	32.5	23.7	35.3	20	44.2	37.3
Q02809;Q02809-2;Q5JXB7;Q5JXB8	Procollagen-lysine,2-oxoglutarate 5-dioxygenase 1	PLOD1	0	2	2	0	0	0	1	3	1	2	1	0	1	2	1	2	1	0	1	0	0	0	1	0	83.549	727	727;774;283;225	0	20.013	0	3.7	2.9	0	0	0	1.7	6.7	2.5	4.1	1.7	0	2.5	4.1	1.7	4.1	1.9	0
Q02818;H7BZI1;C9JKZ2;C9JBD3;C9J3C1	Nucleobindin-1	NUCB1	5	3	3	4	3	1	4	1	0	0	0	3	0	0	3	0	4	4	4	3	4	1	2	2	53.879	461	461;295;268;111;124	0	20.288	16.1	7.6	7.6	10.6	10	2.4	11.5	4.8	0	0	0	7.6	0	0	7.6	0	12.4	11.5
Q02878;F8VZ45;U3KQR5;F8VR69;F8VZA3;F8VWR1;F8VU16	60S ribosomal protein L6	RPL6	6	5	6	4	6	6	7	6	4	3	6	4	6	7	4	7	6	7	6	5	5	4	7	6	32.728	288	288;159;160;64;105;118;120	0	74.886	19.4	17.4	22.2	16.3	19.8	19.8	24.7	22.2	16.3	12.2	20.5	13.2	20.1	20.8	14.6	25	19.1	21.9
Q02880;Q02880-2;E9PCY5;H7BZ82	DNA topoisomerase 2-beta;DNA topoisomerase 2	TOP2B	1	1	3	1	1	1	2	1	2	0	1	2	3	3	3	4	1	2	1	1	1	1	2	1	183.26	1626	1626;1621;1150;70	0	13.101	0.8	0.8	1.9	0.8	0.8	0.8	1.5	0.8	1.5	0	0.9	1.5	2.3	2.3	2.2	3.1	0.7	1.4
Q02978;I3L1P8;Q02978-2	Mitochondrial 2-oxoglutarate/malate carrier protein	SLC25A11	1	1	0	1	2	2	1	1	1	2	2	2	2	2	2	3	2	0	1	2	1	0	2	2	34.061	314	314;296;263	0	17.177	6.4	6.4	0	6.4	8	8	6.4	4.5	3.5	8	8	8	8	8	8	9.9	6.4	0
Q03135;C9JKI3;E9PCT5;Q03135-2;P56539	Caveolin-1;Caveolin	CAV1	1	1	1	1	2	1	1	2	0	1	1	2	2	0	2	0	2	3	3	2	2	1	2	1	20.471	178	178;138;167;147;151	0	14.77	11.8	16.3	11.8	11.8	16.3	11.8	11.8	16.3	0	11.8	11.8	16.3	16.3	0	16.3	0	17.4	21.9
Q03169;H0YLC0	Tumor necrosis factor alpha-induced protein 2	TNFAIP2	0	0	0	0	0	0	0	0	1	0	0	0	0	0	0	0	0	0	0	0	0	0	0	0	72.66	654	654;347	0.0012295	2.9604	0	0	0	0	0	0	0	0	2	0	0	0	0	0	0	0	0	0
Q03252;J9JID7	Lamin-B2	LMNB2	3	4	3	1	3	3	4	4	2	1	2	3	3	2	3	1	4	5	2	6	4	5	7	5	67.688	600	600;620	0	38.396	5.3	8.7	7	2.7	6.5	6.5	7.7	7.7	3.7	1.7	3.7	5	6	3.7	5.5	1.7	7.7	10.3
Q03426;F5H8H2;F5H163;A0A0B4J236;F5H368;F5GXC0;F5H092	Mevalonate kinase	MVK	0	0	0	0	0	0	0	0	1	1	1	0	1	2	0	1	0	1	0	0	0	0	0	0	42.45	396	396;344;83;115;117;171;201	0.00054615	6.3503	0	0	0	0	0	0	0	0	2.8	2.8	2.8	0	2.8	5.8	0	2.8	0	2.8
Q03518	Antigen peptide transporter 1	TAP1	0	0	0	0	0	0	0	0	1	1	1	0	1	1	0	1	0	0	0	0	0	0	0	0	87.217	808	808	0.0005184	5.6287	0	0	0	0	0	0	0	0	1.5	1.5	1.5	0	1.5	1.5	0	1.5	0	0
Q03519;A0A0G2JLV0;A0A087WYD6;X5CMH5;E7ENX8;Q03519-2	Antigen peptide transporter 2	TAP2	0	0	0	0	0	2	0	0	1	0	0	0	0	0	0	1	2	0	0	2	1	0	2	0	75.663	686	686;702;702;703;843;653	0	10.452	0	0	0	0	0	6.6	0	0	3.9	0	0	0	0	0	0	3.9	6.6	0
Q03701;A0A087X1N2	CCAAT/enhancer-binding protein zeta	CEBPZ	0	0	0	1	1	1	0	0	2	1	1	0	1	0	0	0	0	0	0	1	0	0	0	1	120.97	1054	1054;998	0	11.711	0	0	0	1.2	0.9	0.9	0	0	3	0.9	0.9	0	0.9	0	0	0	0	0
Q04323;E9PJ81;E9PRQ7;Q04323-2;A0A087WTZ5	UBX domain-containing protein 1	UBXN1	0	0	0	1	1	0	2	2	1	1	0	1	1	1	0	1	1	1	1	1	0	0	1	0	33.325	297	297;290;293;312;238	0	7.0644	0	0	0	3	4.4	0	10.1	7.4	4.4	4.4	0	4.4	4.4	4.4	0	4.4	4.4	4.4
Q04446;E9PGM4	1,4-alpha-glucan-branching enzyme	GBE1	0	0	0	0	0	0	0	0	0	0	0	0	1	0	0	0	1	0	1	0	0	0	0	0	80.473	702	702;661	0.00082679	3.0848	0	0	0	0	0	0	0	0	0	0	0	0	2	0	0	0	1.6	0
Q04637;Q04637-3;Q04637-8;E7EX73;E9PGM1;E7EUU4;Q04637-5;Q04637-4;Q04637-9;Q04637-6;Q04637-7;A0A0A0MR52;C9J6B6;C9JF13;C9K073;C9J2Z7;H7C0V6;H7C044;O43432;A0A0A0MSA7;O43432-4;O43432-3;F8WCF2;C9JHW9;B1AN91;B1AN92;O43432-2	Eukaryotic translation initiation factor 4 gamma 1	EIF4G1	11	11	14	10	9	14	9	12	8	9	9	11	7	9	14	8	15	15	15	13	9	13	14	13	175.49	1599	1599;1559;1600;1436;1513;1560;1435;1512;1606;1403;1404;1395;757;903;869;834;180;226;1585;1621;1305;1591;50;160;217;220;515	0	165.15	10.1	9.9	13.1	8.4	8.7	13.4	8.1	10.7	7.4	8	8.3	8.7	6.4	7.8	11.4	7	13.5	11.8
Q04695;CON__Q04695;CON__Q9QWL7;F5GWP8;K7EPJ9;K7ESE1	Keratin, type I cytoskeletal 17	KRT17	5	4	5	5	5	4	7	5	4	2	1	5	3	2	6	2	5	7	6	7	7	4	7	5	48.105	432	432;432;433;349;231;95	0	56.585	16	13	16	16.7	22.9	12.7	28.2	16	13	7.6	4.4	16.4	13.4	7.6	22.5	7.6	16	28.5
Q04721	Neurogenic locus notch homolog protein 2;Notch 2 extracellular truncation;Notch 2 intracellular domain	NOTCH2	0	0	0	0	1	0	1	1	0	0	0	0	0	0	0	0	0	0	0	0	0	0	0	0	265.4	2471	2471	0.00046685	4.3018	0	0	0	0	0.8	0	0.5	0.8	0	0	0	0	0	0	0	0	0	0
Q04760;Q04760-2	Lactoylglutathione lyase	GLO1	4	5	5	5	3	3	5	4	3	1	2	2	3	3	3	3	4	2	5	4	4	3	4	5	20.777	184	184;169	0	15.595	21.2	29.9	29.9	29.9	14.7	15.2	29.9	21.2	17.4	4.3	13	10.3	19	19	14.7	19	23.9	10.9
Q04837;A0A0G2JLD8;E7EUY5;C9K0U8	Single-stranded DNA-binding protein, mitochondrial	SSBP1	1	2	2	3	3	3	3	1	2	1	0	3	3	3	2	2	4	4	4	2	3	4	3	3	17.259	148	148;134;135;121	0	52.888	20.3	35.8	35.8	41.9	27.7	41.9	41.9	20.3	26.4	6.1	0	27.7	32.4	32.4	26.4	12.2	48	48
Q04917;A2IDB2	14-3-3 protein eta	YWHAH	1	2	3	3	2	2	3	3	2	1	2	2	2	2	3	1	3	2	3	3	2	3	2	1	28.218	246	246;162	0	41.969	8.9	13.8	19.9	19.9	13.8	13.8	19.9	19.9	15	8.9	15	13.8	15	15	19.9	6.1	19.9	13.8
Q05209;H0YB59;Q05209-2;Q05209-3	Tyrosine-protein phosphatase non-receptor type 12	PTPN12	0	0	0	0	0	0	0	0	0	0	0	0	0	1	0	0	1	0	1	0	0	0	0	0	88.105	780	780;43;650;661	0.0023292	2.4738	0	0	0	0	0	0	0	0	0	0	0	0	0	1.2	0	0	1.3	0
Q05519;Q5T760;Q5T757;Q05519-2	Serine/arginine-rich splicing factor 11	SRSF11	0	0	0	0	1	0	0	0	0	0	1	0	0	0	0	0	0	0	0	0	1	1	0	0	53.542	484	484;389;424;483	0.0027037	2.4386	0	0	0	0	3.5	0	0	0	0	0	3.5	0	0	0	0	0	0	0
Q05682;Q05682-3;Q05682-6;Q05682-2;Q05682-4;E9PGZ1;E7EX44;Q05682-5;C9J813	Caldesmon	CALD1	3	4	4	4	2	1	5	1	0	0	0	4	0	0	1	0	3	5	5	4	3	4	2	2	93.23	793	793;558;563;564;538;536;557;532;459	0	32.116	4.4	6.6	6.6	6.6	3.2	1.9	8.8	1.3	0	0	0	6.9	0	0	1.3	0	5.2	8.6
Q06136;K7EQS7;Q06136-2	3-ketodihydrosphingosine reductase	KDSR	0	0	0	0	0	0	0	0	1	1	0	0	0	0	0	1	0	0	0	0	0	0	0	0	36.187	332	332;155;268	0.00051975	5.6706	0	0	0	0	0	0	0	0	6	6	0	0	0	0	0	6	0	0
Q06203;D6RCC8	Amidophosphoribosyltransferase	PPAT	0	0	1	1	1	0	1	1	1	0	0	1	1	1	0	1	0	0	0	0	0	0	1	0	57.398	517	517;192	0.00047483	4.5082	0	0	3.9	3.9	3.9	0	3.9	3.9	3.5	0	0	3.9	3.5	3.5	0	3.5	0	0
Q06210-2;Q06210	Glutamine--fructose-6-phosphate aminotransferase [isomerizing] 1	GFPT1	4	3	3	2	1	3	1	3	1	2	0	0	2	2	2	2	2	2	2	2	1	2	1	1	76.758	681	681;699	0	31.349	6.6	4.4	7.9	3.4	2.1	4.4	1.3	5.6	1.3	4.7	0	0	4.7	2.3	2.3	2.9	2.6	4.3
Q06265;Q06265-2;D6RIY6;Q06265-3;Q06265-4;H0Y9L5;D6R905	Exosome complex component RRP45	EXOSC9	0	0	1	1	1	0	0	0	0	0	0	2	0	1	1	0	1	2	2	1	1	0	1	0	48.948	439	439;456;423;355;372;172;226	0.00055279	6.5429	0	0	2.3	3.6	2.3	0	0	0	0	0	0	5.9	0	2.3	2.3	0	3.6	5.9
Q06323;Q06323-2;Q06323-3;H0YLU2;H0YKK6	Proteasome activator complex subunit 1	PSME1	9	7	8	6	7	7	8	7	3	2	4	6	3	2	7	2	6	5	5	6	5	5	8	8	28.723	249	249;250;233;114;90	0	47.598	36.1	27.3	31.7	26.9	31.3	31.3	35.7	31.3	12.9	8.4	17.7	27.7	12.9	8.4	31.3	8.4	26.9	22.9
Q06787;G8JLE9;Q06787-7;A0A087WXI3;R9WNI0;A8MQB8;G3V0J0;Q06787-8;Q06787-6;Q06787-2;Q06787-4;Q06787-5;Q06787-9;Q06787-3	Fragile X mental retardation protein 1	FMR1	0	1	0	0	1	1	1	0	0	0	0	0	0	0	0	0	0	0	0	1	0	0	1	1	71.174	632	632;537;615;419;544;582;592;586;590;594;603;607;611;620	0.00084495	3.2386	0	2.2	0	0	2.8	2.8	2.2	0	0	0	0	0	0	0	0	0	0	0
Q06830;A0A0A0MSI0;A0A0A0MRQ5	Peroxiredoxin-1	PRDX1	7	6	8	7	6	5	7	7	6	4	6	6	7	6	6	6	8	8	7	7	7	7	7	6	22.11	199	199;171;97	0	65.976	38.2	32.2	42.2	38.2	37.7	33.2	41.7	41.7	37.2	25.1	33.7	37.7	41.7	37.2	35.7	37.2	42.2	42.2
Q07020;G3V203;F8VUA6;H0YHA7;J3QQ67;Q07020-2;F8VYV2;A0A075B7A0;F8VXR6	60S ribosomal protein L18	RPL18	4	3	4	2	4	3	3	4	3	3	3	3	3	3	3	3	3	3	3	3	2	3	3	3	21.634	188	188;164;130;167;190;159;133;138;84	0	65.064	27.1	22.3	27.1	17	26.6	22.3	22.3	27.1	22.3	22.3	22.3	22.3	22.3	22.3	22.3	22.3	22.3	20.2
Q07021;I3L3Q7;I3L3B0	Complement component 1 Q subcomponent-binding protein, mitochondrial	C1QBP	3	3	2	2	3	2	2	2	1	2	2	3	2	3	2	1	2	2	2	2	3	4	2	2	31.362	282	282;177;178	0	64.454	12.4	12.4	11	11	16.3	11	11	11	7.1	11	11	16.3	11	20.2	11	7.1	11	11
Q07065	Cytoskeleton-associated protein 4	CKAP4	11	11	10	11	12	13	10	9	1	0	1	10	0	1	11	0	10	11	11	11	10	11	13	12	66.022	602	602	0	231.06	34.7	33.7	31.9	32.4	36.5	37.7	31.9	29.6	3.5	0	3.5	27.2	0	3.5	30.7	0	28.2	29.7
Q07666;Q07666-2;Q07666-3;O75525;Q5VWX1;O75525-2	KH domain-containing, RNA-binding, signal transduction-associated protein 1	KHDRBS1	5	6	4	5	5	4	4	5	2	0	0	2	2	2	3	2	3	5	6	6	4	5	5	5	48.227	443	443;418;404;346;349;271	0	21.147	10.2	17.2	9.7	14.7	13.5	9.7	11.7	14.2	4.1	0	0	4.1	4.1	4.1	6.5	4.1	6.5	13.8
Q07812;Q07812-5;Q07812-7;Q07812-8;Q07812-2	Apoptosis regulator BAX	BAX	0	0	0	0	0	0	0	0	1	1	1	0	1	0	0	1	0	0	0	0	0	0	0	0	21.184	192	192;164;173;179;218	0.00044287	3.6661	0	0	0	0	0	0	0	0	18.8	18.8	18.8	0	18.8	0	0	18.8	0	0
Q07864;F5H1D6	DNA polymerase epsilon catalytic subunit A;DNA polymerase	POLE	0	0	0	0	0	0	0	0	1	0	0	0	0	0	0	0	0	0	0	0	0	0	0	0	261.51	2286	2286;2259	0.00045788	4.1074	0	0	0	0	0	0	0	0	0.6	0	0	0	0	0	0	0	0	0
Q07866;Q07866-4;Q07866-6;Q07866-2;G5E9S8;G3V2E7;F8W6L3;G3V3H3;G3V5R9;E7EVH7;Q07866-8;Q07866-3;Q07866-7;Q07866-5;Q07866-10;Q07866-9;Q9H0B6;A8MZ87;Q9H0B6-2;G3V2P7	Kinesin light chain 1	KLC1	1	1	0	1	2	1	1	3	0	0	0	1	0	0	1	0	0	1	0	0	1	0	0	1	65.309	573	573;637;628;560;549;551;576;609;630;732;551;564;584;616;618;639;622;521;545;150	0.00052493	5.8221	2.1	2.6	0	2.6	3.1	1.4	2.6	7.2	0	0	0	1.4	0	0	1.4	0	0	1.4
Q07955;J3KTL2;Q07955-3;Q07955-2;J3QQV5;J3KSW7;J3KSR8	Serine/arginine-rich splicing factor 1	SRSF1	3	2	4	2	3	3	2	2	2	0	0	3	3	2	4	1	4	4	3	3	4	4	3	4	27.744	248	248;253;201;292;65;73;143	0	10.646	13.3	9.7	16.5	7.3	13.3	13.3	7.7	9.7	7.3	0	0	13.3	12.9	7.3	16.5	4	16.5	16.5
Q07960;H0YE29;E9PNR6	Rho GTPase-activating protein 1	ARHGAP1	2	3	1	3	2	1	1	2	1	1	0	0	3	1	1	2	1	1	1	1	2	0	1	1	50.435	439	439;334;192	0	20.214	6.2	10.3	3.4	10.3	6.2	3.4	3.4	6.2	2.7	2.7	0	0	11.8	3.4	2.5	6.2	2.7	3.4
Q08209;Q08209-2;E7ETC2;Q08209-4;Q08209-5;Q08209-3	Serine/threonine-protein phosphatase 2B catalytic subunit alpha isoform;Serine/threonine-protein phosphatase	PPP3CA	0	0	0	0	0	0	0	0	0	0	0	0	0	0	0	0	0	0	1	0	0	0	0	0	58.687	521	521;511;423;289;454;469	0.0027069	2.449	0	0	0	0	0	0	0	0	0	0	0	0	0	0	0	0	0	0
Q08211;Q08211-2	ATP-dependent RNA helicase A	DHX9	10	11	10	10	12	12	12	10	8	5	9	9	10	9	9	10	12	12	12	12	13	10	13	13	140.96	1270	1270;235	0	128.73	12.1	11.6	12.1	11.5	15.6	16.1	14.3	11.5	7.4	5	8.7	10.7	10	9.4	11.4	10	15.1	15.4
Q08257;Q08257-3;Q08257-2;C9JH92;A6NP24	Quinone oxidoreductase	CRYZ	0	3	2	1	0	0	3	2	1	0	0	2	1	1	1	1	2	3	2	1	1	0	2	1	35.206	329	329;295;192;206;243	0	11.725	0	13.7	9.4	3.3	0	0	13.7	8.5	3.3	0	0	8.5	3.3	3.3	4.3	3.3	9.4	12.8
Q08379;A0A0C4DGS5;Q08379-2	Golgin subfamily A member 2	GOLGA2	0	0	0	1	0	1	0	0	0	0	0	0	0	0	0	0	0	0	1	0	0	0	0	0	113.08	1002	1002;990;620	0.00055371	6.5635	0	0	0	2.5	0	2.5	0	0	0	0	0	0	0	0	0	0	0	0
Q08380	Galectin-3-binding protein	LGALS3BP	0	0	0	0	0	0	0	0	1	0	0	0	2	1	0	1	0	0	0	0	0	0	0	1	65.33	585	585	0.00050916	5.391	0	0	0	0	0	0	0	0	2.4	0	0	0	8.9	5.6	0	5.6	0	0
Q08499;Q08499-6;Q08499-2;Q08499-4;Q08499-5;D6RHE0;A0A087WSZ7;Q08499-8;Q08499-3;Q08499-10;Q08499-9;Q08499-11	cAMP-specific 3,5-cyclic phosphodiesterase 4D	PDE4D	0	0	0	0	0	0	0	0	1	0	2	0	0	0	0	0	0	0	0	0	0	0	0	0	91.114	809	809;745;673;584;507;422;678;518;604;679;687;748	0.0066128	2.0435	0	0	0	0	0	0	0	0	1.4	0	1.4	0	0	0	0	0	0	0
Q08554;Q08554-2	Desmocollin-1	DSC1	0	0	0	0	0	0	0	0	1	0	0	0	0	0	0	0	0	0	0	0	0	0	0	0	99.986	894	894;840	0.0012275	2.9374	0	0	0	0	0	0	0	0	2.5	0	0	0	0	0	0	0	0	0
Q08752	Peptidyl-prolyl cis-trans isomerase D	PPID	1	2	2	1	1	1	1	3	0	0	0	1	0	0	0	0	2	3	3	0	1	1	3	1	40.763	370	370	0	9.9869	2.4	6.2	4.9	2.4	2.4	2.4	2.4	8.6	0	0	0	2.7	0	0	0	0	4.9	7
Q08945;E9PMD4	FACT complex subunit SSRP1	SSRP1	3	3	4	2	4	2	4	2	2	0	1	1	2	1	2	1	5	4	3	4	2	1	2	2	81.074	709	709;192	0	90.927	5.6	5.2	7.6	3.8	7.6	3.4	8.3	3.8	4.4	0	2.4	1.8	4.4	2.3	5.2	2.3	10.6	6.3
Q08AM6;A0A087WT26;H3BQD9	Protein VAC14 homolog	VAC14	0	0	0	0	0	0	0	0	0	1	0	0	0	0	0	0	0	0	0	0	0	0	0	0	87.972	782	782;185;260	1	-2	0	0	0	0	0	0	0	0	0	0.9	0	0	0	0	0	0	0	0
Q08J23;Q08J23-2;Q08J23-3	tRNA (cytosine(34)-C(5))-methyltransferase	NSUN2	10	7	8	10	8	5	9	8	3	1	2	7	4	6	9	2	9	9	10	8	8	8	8	10	86.47	767	767;732;531	0	152.96	20.3	14.1	15.6	19.9	15.9	9.3	16.7	16.2	3.8	1	3.4	12.6	6.8	9.4	17.2	2.6	18.5	16.9
Q09028;Q09028-3;Q09028-4;Q09028-2;H0YF10;H0YCT5;H0YDK2;H0YEU5;E9PNS2;C9JPP3;E9PIC4;E9PNS6	Histone-binding protein RBBP4	RBBP4	3	4	5	5	4	4	5	5	2	2	2	5	3	3	5	3	5	4	4	4	4	4	4	4	47.655	425	425;410;390;424;207;180;262;167;62;87;87;104	0	51.764	12	16.2	19.1	19.1	14.1	16.2	19.1	19.1	5.6	5.6	9.4	19.1	12	8.7	22.4	8.7	19.1	16.2
Q09161	Nuclear cap-binding protein subunit 1	NCBP1	2	1	2	3	2	2	3	3	3	3	2	2	3	3	2	3	2	2	1	2	2	2	3	2	91.838	790	790	0	13.798	2.4	1.4	2.4	3.8	2.4	2.4	3.8	3.8	3.8	3.8	2.4	2.4	3.8	3.8	2.4	3.8	2.4	2.4
Q09666;P48552;E9PQE3;E9PJZ0;E9PKR9;E9PJC6;E9PLK4;Q09666-2	Neuroblast differentiation-associated protein AHNAK	AHNAK	77	81	76	74	58	60	78	74	0	0	2	56	0	0	72	0	78	68	74	73	66	64	70	65	629.09	5890	5890;1158;86;121;123;131;144;149	0	323.31	32	32.1	32.7	30.6	28	28.2	34.2	32.8	0	0	1.6	24.3	0	0	29.4	0	29.5	29.3
Q0VDF9;H7C2A1	Heat shock 70 kDa protein 14	HSPA14	0	0	0	0	1	0	2	0	1	0	0	1	2	1	1	1	0	0	0	1	1	1	1	1	54.794	509	509;128	0.00052274	5.7301	0	0	0	0	2.2	0	7.1	0	2.8	0	0	2.2	4.1	1.4	2.2	1.4	0	0
Q10471;Q10471-2	Polypeptide N-acetylgalactosaminyltransferase 2;Polypeptide N-acetylgalactosaminyltransferase 2 soluble form	GALNT2	2	1	1	1	3	1	2	1	2	2	1	3	4	3	4	4	4	2	4	4	1	2	2	2	64.732	571	571;265	0	102.61	5.8	3.5	3.5	3.5	7.5	1.8	5.8	3.5	4	3.2	1.8	6.5	7.2	5.8	8.4	7	9.1	5.3
Q10567;Q10567-4;Q10567-3;Q10567-2;C9J1E7;H7C034	AP-1 complex subunit beta-1	AP1B1	3	4	4	1	2	5	1	3	4	5	5	4	6	7	3	7	4	2	3	5	4	3	6	6	104.64	949	949;919;939;942;578;173	0	43.156	4.4	6	5.3	1.3	2.4	6.5	1.3	3.5	4.6	5.9	5.9	5.5	7.3	8.5	3.1	9.4	5.3	2.4
Q10589;Q10589-2	Bone marrow stromal antigen 2	BST2	1	1	1	1	1	1	1	1	0	0	0	1	0	0	1	0	1	1	1	1	1	1	1	1	19.769	180	180;168	0	7.0845	8.3	8.3	8.3	8.3	8.3	8.3	8.3	8.3	0	0	0	8.3	0	0	8.3	0	8.3	8.3
Q10713;Q10713-2	Mitochondrial-processing peptidase subunit alpha	PMPCA	1	2	1	1	0	2	2	2	1	1	0	2	2	2	1	2	2	3	1	1	2	1	1	2	58.252	525	525;394	0	22.574	2.1	6.9	2.1	2.1	0	6.9	6.9	6.9	4.8	4.8	0	6.5	6.9	6.9	4.8	4.4	6.9	9
Q12768;E7EQI7	WASH complex subunit strumpellin	KIAA0196	0	0	0	0	0	0	0	0	1	1	1	0	0	1	0	1	0	0	0	0	0	0	0	0	134.28	1159	1159;1011	0.00047259	4.4675	0	0	0	0	0	0	0	0	0.9	0.9	0.9	0	0	1.1	0	1.1	0	0
Q12769;G3V198;E9PR16;Q12769-3	Nuclear pore complex protein Nup160	NUP160	0	0	1	0	0	0	0	0	2	2	3	1	3	3	0	3	1	0	0	1	1	0	1	0	162.12	1436	1436;1314;1123;485	0	21.259	0	0	0.8	0	0	0	0	0	2.3	2.3	3.2	0.8	3.1	3.1	0	3.1	1.2	0
Q12770;Q12770-3;F8WDP3;C9JFY0;F8W921;D6RA39;C9JQ35;F8W9W7;F8WEH8	Sterol regulatory element-binding protein cleavage-activating protein	SCAP	0	0	0	0	0	0	0	0	0	1	1	0	0	0	0	0	0	0	0	0	0	0	0	0	139.73	1279	1279;771;85;88;121;132;136;165;352	0.00044524	3.7298	0	0	0	0	0	0	0	0	0	0.9	1.3	0	0	0	0	0	0	0
Q12774;H0Y895;Q12774-2	Rho guanine nucleotide exchange factor 5	ARHGEF5	0	0	0	0	0	0	0	0	0	1	0	0	0	0	0	0	0	0	0	0	0	0	0	0	176.8	1597	1597;797;519	0.0059172	2.0933	0	0	0	0	0	0	0	0	0	0.5	0	0	0	0	0	0	0	0
Q12788;J3KNP2;A0A087WYP7;H3BN88	Transducin beta-like protein 3	TBL3	1	1	1	1	2	4	2	2	1	1	1	2	3	2	2	2	2	2	1	3	1	3	3	3	89.034	808	808;697;518;77	0	16.018	1.4	1.4	2.5	1.4	3.2	7.2	3.8	3.2	1.9	1.9	1.9	3.2	5.7	3.2	3.2	4.3	2.8	2.8
Q12792;Q12792-3;F8VS81;Q12792-4;F8W1Q9;F8W645;F8VRG3	Twinfilin-1	TWF1	4	3	4	4	5	4	6	4	1	1	2	4	2	2	5	5	5	4	4	4	6	5	5	5	40.282	350	350;357;291;252;114;15;59	0	255.1	19.7	16	19.7	20.3	22.6	20.3	28.6	19.7	4.3	4.3	8	19.7	7.4	7.4	24	24	22.9	19.7
Q12797;Q12797-10;A0A0A0MSK8;E5RG56;Q12797-6;Q12797-2;E5RHJ2;E5RHK2;A0A087WUJ2;A0A087WW51;E5RG29;Q12797-7;Q12797-9;Q12797-5;Q12797-8	Aspartyl/asparaginyl beta-hydroxylase	ASPH	3	2	3	2	3	2	1	2	2	2	2	2	1	2	3	2	3	3	2	5	5	2	2	3	85.862	758	758;729;294;327;270;313;113;136;186;196;198;203;256;298;299	0	36.251	4.4	3.2	8.8	6.1	8.8	4.9	1.2	8.8	6.2	6.2	6.2	4.9	1.2	6.2	4.4	6.2	10.9	4.4
Q12830;Q12830-4;Q12830-2;J3QQQ8;J3KSK9;E9PE19;E7ETD6	Nucleosome-remodeling factor subunit BPTF	BPTF	0	0	0	1	0	1	0	1	0	0	1	1	1	0	1	1	0	0	0	0	1	1	0	1	338.26	3046	3046;2903;2920;420;484;650;2764	0.00084175	3.2094	0	0	0	0.4	0	0.4	0	0.4	0	0	0.4	0.4	0.4	0	0.4	0.4	0	0
Q12846;Q12846-2	Syntaxin-4	STX4	0	0	0	0	0	0	0	0	0	0	0	0	0	0	0	0	0	0	0	1	0	0	0	0	34.18	297	297;295	0.0076059	1.9311	0	0	0	0	0	0	0	0	0	0	0	0	0	0	0	0	0	0
Q12849;H0Y8R1;F5H5I6;H0YAK1;Q12849-5;H0YAM1	G-rich sequence factor 1	GRSF1	0	1	0	1	1	1	0	0	2	2	2	0	1	2	0	3	0	0	1	1	1	1	1	2	53.126	480	480;417;424;453;318;114	0	34.228	0	1.7	0	3.5	4	4	0	0	6.7	6.7	6.7	0	4	8.1	0	10.8	0	0
Q12857;Q12857-2;S4R3K4;B1AKN6;B1AKN7;B1AKN5;B1AKN8;Q12857-3;Q12857-4;P08651;P08651-4;P08651-5;P08651-3;P08651-6;P08651-2;O00712;Q14938;Q5VW26;S4R308;K7EMQ5;K7ESG9;K7EKH0;U3KPY9;K7EJB0;A0A087WXP2;Q5W0Y9;C9JWJ8;A0A0A0MRX8;K7EN08;Q5VW27;Q5VW30;O00712-2;Q14938-6;Q14938-5;Q14938-3;Q14938-2;O00712-4;Q14938-4;O00712-5	Nuclear factor 1 A-type;Nuclear factor 1;Nuclear factor 1 C-type	NFIA;NFIC	0	0	0	0	0	0	0	0	0	2	0	0	1	2	0	0	0	0	0	0	0	0	0	0	55.944	509	509;498;186;380;466;487;532;501;554;508;406;428;430;439;499;420;502;570;95;101;125;128;167;183;188;200;403;446;455;487;561;188;433;440;441;460;471;494;494	0.00046062	4.1731	0	0	0	0	0	0	0	0	0	4.3	0	0	1.6	4.9	0	0	0	0
Q12873;Q12873-3;Q12873-2;I3L1I4;H7C2H0	Chromodomain-helicase-DNA-binding protein 3	CHD3	0	1	0	0	0	1	1	1	0	0	1	0	0	0	1	0	1	0	0	0	1	1	2	2	226.59	2000	2000;2059;1966;110;525	0.0023374	2.5081	0	0.4	0	0	0	0.4	0.4	0.6	0	0	0.5	0	0	0	0.4	0	0.4	0
Q12874	Splicing factor 3A subunit 3	SF3A3	5	5	5	5	2	2	3	3	2	2	1	4	2	1	2	1	4	4	3	3	3	4	2	2	58.848	501	501	0	26.799	13.8	13.8	13.8	13.8	6.4	4.2	8.6	8.6	4	4	2.2	10.4	4	2.2	4.2	2.2	10.4	10.4
Q12904;Q12904-2;D6R937	Aminoacyl tRNA synthase complex-interacting multifunctional protein 1;Endothelial monocyte-activating polypeptide 2	AIMP1	1	1	1	1	2	2	2	2	0	0	0	1	0	0	1	0	2	1	0	2	2	1	1	2	34.352	312	312;336;150	0	35.386	3.5	3.5	3.5	3.5	7.4	7.4	7.4	7.4	0	0	0	3.5	0	0	3.8	0	7.4	3.5
Q12905;B4DY09;X6R6Z1;A0A0A0MRL0	Interleukin enhancer-binding factor 2	ILF2	5	6	6	7	6	6	6	6	7	6	6	5	6	6	5	6	6	6	6	6	6	5	6	6	43.062	390	390;352;115;150	0	95.299	19.5	22.6	22.6	31	22.6	22.6	22.6	22.6	24.4	20	22.6	19.5	22.6	22.6	19.5	22.6	22.6	22.6
Q12906;Q12906-5;Q12906-2;Q12906-3	Interleukin enhancer-binding factor 3	ILF3	13	12	14	13	13	13	16	14	4	4	5	12	10	8	14	10	14	14	14	13	12	11	13	12	95.337	894	894;690;702;764	0	50.173	26	21.8	26.6	24.4	22.1	22	32.9	26.1	7.2	7.2	8.1	20.9	17.4	14.9	23.4	17.2	26.5	25.2
Q12906-4;Q12906-6;Q12906-7;K7EKJ9;K7ER69;K7EKY0;K7EQR9;Q96SI9;Q96SI9-2;K7ERM6;K7ENK6;K7EM82;K7EJ09;K7EQ75;K7EPG3	Interleukin enhancer-binding factor 3	ILF3	13	12	14	13	14	14	16	14	5	5	6	13	11	9	15	11	15	15	15	14	12	12	14	13	75.508	698	698;706;898;254;161;158;180;672;658;78;79;99;122;55;73	0	206.48	32.7	27.4	33.5	30.7	32.7	32.5	41.5	32.8	13.5	13.5	14.6	31.1	26.6	23.4	34.2	26.4	38.3	36.5
Q12907;D6RBV2;D6RBH1;D6RDX1;D6RIU4	Vesicular integral-membrane protein VIP36	LMAN2	2	1	2	1	1	1	2	2	0	0	0	1	1	1	1	1	1	1	1	2	1	1	1	1	40.228	356	356;325;203;288;192	0	22.913	15.2	5.3	12.4	5.3	5.3	5.3	15.2	15.2	0	0	0	5.3	5.3	5.3	5.3	5.3	5.3	5.3
Q12931;Q12931-2;I3L0K7;I3L239;I3L2D5	Heat shock protein 75 kDa, mitochondrial	TRAP1	9	8	10	8	11	10	8	10	8	8	6	9	10	10	8	10	11	11	12	12	11	9	11	11	80.109	704	704;651;495;215;108	0	248.16	25.6	20.3	27.3	23.2	27.6	26.6	23.2	28.1	17.2	17.2	10.1	24.1	20	22	23.4	21.2	26.3	30.1
Q12933;Q12933-4;Q12933-3;Q12933-2	TNF receptor-associated factor 2	TRAF2	0	0	0	0	0	0	0	0	0	0	0	1	0	0	1	0	0	0	0	0	0	0	0	0	55.859	501	501;476;490;553	0.0099644	1.7757	0	0	0	0	0	0	0	0	0	0	0	2	0	0	1.6	0	0	0
Q12965;H0YNQ8;H0YLJ4;O00160;H0YN00;H0YLE5	Unconventional myosin-Ie	MYO1E	8	7	7	5	5	3	2	5	3	2	2	1	3	4	4	3	4	3	5	4	4	3	5	4	127.06	1108	1108;317;276;1098;112;187	0	43.551	8.2	5.9	7.5	4.1	5.3	3.8	2.3	5.1	3.3	2	2	1.1	4	5.3	3.5	3.3	4.7	2.6
Q12972;A0A0A0MT09;Q12972-2	Nuclear inhibitor of protein phosphatase 1;Activator of RNA decay	PPP1R8	0	1	0	1	0	1	0	0	0	0	0	0	1	1	0	1	0	0	0	0	0	0	0	1	38.478	351	351;205;209	0	7.9505	0	6.8	0	5.1	0	6.8	0	0	0	0	0	0	2.6	2.6	0	2.6	0	0
Q12996;E9PLP8;E9PJ06;Q12996-2	Cleavage stimulation factor subunit 3	CSTF3	1	0	0	0	0	0	0	0	0	0	0	0	1	0	0	0	0	0	0	0	0	0	0	1	82.921	717	717;185;61;103	0.00084674	3.267	3.6	0	0	0	0	0	0	0	0	0	0	0	1.1	0	0	0	0	0
Q13011;M0R248	Delta(3,5)-Delta(2,4)-dienoyl-CoA isomerase, mitochondrial	ECH1	4	4	4	4	3	3	4	4	3	2	2	4	5	5	4	4	5	4	4	4	4	5	5	3	35.816	328	328;267	0	72.908	20.1	20.1	20.1	20.1	16.5	16.5	20.1	20.1	16.8	11	11	19.2	25.3	25.3	20.1	20.1	22.9	20.1
Q13045;Q13045-2;Q13045-3;K7EQZ7;J3QQQ2;J3KS54	Protein flightless-1 homolog	FLII	0	0	0	0	1	0	0	0	2	1	2	0	3	3	1	2	0	0	1	0	0	1	0	0	144.75	1269	1269;1214;1258;207;279;700	0	19.61	0	0	0	0	1.1	0	0	0	3	2	3	0	4.1	4.1	0.9	2	0	0
Q13057;Q13057-2;K7EQ60	Bifunctional coenzyme A synthase;Phosphopantetheine adenylyltransferase;Dephospho-CoA kinase	COASY	1	2	2	1	3	1	2	3	3	2	2	1	2	4	0	4	2	1	1	2	1	2	1	3	62.328	564	564;593;116	0	17.433	1.2	8.9	8	2.1	10.6	2.1	3.4	10.1	6.4	3.9	3.9	2.1	4.6	7.8	0	7.8	3.4	2.1
Q13084;A2IDC6;A2IDC7;Q4TT37	39S ribosomal protein L28, mitochondrial	MRPL28	0	0	0	0	0	0	0	0	1	0	0	0	2	1	0	2	0	0	0	1	0	0	0	0	30.156	256	256;240;194;218	0.00051921	5.6392	0	0	0	0	0	0	0	0	2.7	0	0	0	8.6	2.7	0	8.6	0	0
Q13085;Q13085-4;Q13085-3;Q13085-2;Q59FY4	Acetyl-CoA carboxylase 1;Biotin carboxylase	ACACA	0	0	0	1	1	0	0	0	2	1	1	0	2	3	1	3	1	1	0	1	1	1	1	1	265.55	2346	2346;2383;2268;2288;998	0	16.539	0	0	0	0.6	0.3	0	0	0	1.2	0.6	0.4	0	1.2	1.8	0.3	1.5	0.3	0.3
Q13123;D6REL4;Q9H4P6;E7EQZ7;A0A0C4DGW5	Protein Red	IK	2	1	0	0	0	1	0	0	1	0	0	1	0	0	0	0	2	1	1	1	1	1	2	2	65.601	557	557;213;240;267;162	0	9.8815	3.9	1.6	0	0	0	1.6	0	0	2.3	0	0	1.6	0	0	0	0	2.9	2.5
Q13126;B4DUC8;Q13126-4;Q13126-3;Q13126-2;J3QSB7;Q13126-7;Q13126-6;Q13126-5;F2Z2F3;F8WES2	S-methyl-5-thioadenosine phosphorylase;Purine nucleoside phosphorylase	MTAP	1	1	1	1	2	3	2	2	2	3	3	2	2	1	2	2	2	2	2	2	3	2	3	3	31.236	283	283;300;280;334;346;242;239;293;305;143;50	0	17.678	7.4	7.4	7.4	7.4	11	15.2	10.2	12	6.7	10.6	14.8	11.7	11	3.5	11	7.4	6.7	11
Q13131;Q96E92;Q13131-2;P54646;A0A087WXX9	5-AMP-activated protein kinase catalytic subunit alpha-1;5-AMP-activated protein kinase catalytic subunit alpha-2	PRKAA1;PRKAA2	0	0	0	0	0	0	0	0	0	0	0	0	0	1	0	1	0	0	0	0	0	0	0	0	64.009	559	559;207;574;552;552	0.003084	2.4266	0	0	0	0	0	0	0	0	0	0	0	0	0	1.6	0	1.6	0	0
Q13144;E9PC74;C9JRD9	Translation initiation factor eIF-2B subunit epsilon	EIF2B5	1	0	1	0	0	1	1	1	0	0	0	0	0	1	0	0	1	0	1	1	0	1	0	1	80.379	721	721;705;107	0.00051546	5.544	2.4	0	2.4	0	0	2.4	2.4	2.4	0	0	0	0	0	1.9	0	0	2.4	0
Q13148;A0A087WX29;B1AKP7;G3V162;A0A087X260;A0A087WYY0;A0A087WXQ5;K7EJM5;A0A087WV68;K7EN94;A0A087WXV3;Q13148-4;A0A087WTZ4;K7EL26;A0A087WYE7;A0A087WZC9;A0A087WW61;A0A087WX67	TAR DNA-binding protein 43	TARDBP	2	3	3	3	3	3	3	3	0	0	0	3	1	1	3	2	2	2	2	3	3	3	3	3	44.739	414	414;243;295;298;301;304;200;201;212;276;175;298;61;65;89;127;138;149	0	20.506	6.5	9.4	9.4	9.4	9.2	9.2	9.4	9.4	0	0	0	9.2	3.6	3.6	9.2	6.5	6.3	6.5
Q13151	Heterogeneous nuclear ribonucleoprotein A0	HNRNPA0	4	4	4	2	3	3	3	3	2	1	1	3	3	3	3	4	2	3	2	3	4	3	4	3	30.84	305	305	0	66.405	18	13.1	18	10.5	15.7	12.8	12.8	12.8	10.5	2.3	6.6	12.8	11.5	11.5	15.7	18	8.9	12.8
Q13155;A8MU58;F8W950	Aminoacyl tRNA synthase complex-interacting multifunctional protein 2	AIMP2	0	1	0	1	0	0	0	0	0	0	0	0	0	0	0	0	0	0	0	0	0	0	0	0	35.348	320	320;242;251	0.0038153	2.338	0	4.1	0	4.1	0	0	0	0	0	0	0	0	0	0	0	0	0	0
Q13162;A6NG45;H7C3T4;A6NJJ0	Peroxiredoxin-4	PRDX4	3	2	2	2	2	2	1	2	2	2	2	2	2	2	2	2	2	3	2	2	2	2	3	3	30.54	271	271;186;161;185	0	24.396	15.1	7	14	14	10.7	10.7	5.9	14	10.7	10.7	10.7	10.7	10.7	10.7	10.7	10.7	10.7	18.8
Q13177;O75914;O75914-3;H7C1X3;A0A087X294;O75914-2;O75914-4;B1AKS5	Serine/threonine-protein kinase PAK 2;PAK-2p27;PAK-2p34	PAK2	3	3	2	8	1	3	3	8	1	1	1	3	1	0	3	1	3	3	2	4	1	2	3	5	58.042	524	524;559;580;221;543;544;565;181	0	40.226	6.7	6.7	4.6	23.5	1.9	6.1	6.1	23.1	2.5	2.5	2.5	8.4	5.9	0	6.9	2.5	12.6	6.5
Q13185;B8ZZ43;C9JMM0;S4R2Y4	Chromobox protein homolog 3	CBX3	2	2	2	2	3	3	3	3	0	1	1	4	0	1	3	0	2	4	3	3	3	2	1	1	20.811	183	183;101;62;107	0	88.892	14.8	14.8	14.8	14.8	13.7	13.7	14.8	14.8	0	6	6	19.1	0	6	13.7	0	14.8	30.1
Q13188;E5RFQ9;A0A087WZ06;Q13188-2;Q13043;E5RIM6;Q8NBU1;F5H5B4;Q13043-2	Serine/threonine-protein kinase 3;Serine/threonine-protein kinase 3 36kDa subunit;Serine/threonine-protein kinase 3 20kDa subunit;Serine/threonine-protein kinase 4;Serine/threonine-protein kinase 4 37kDa subunit;Serine/threonine-protein kinase 4 18kDa subunit	STK3;STK4	0	0	0	0	0	1	0	0	0	0	1	0	0	0	0	0	0	0	0	0	0	0	0	0	56.3	491	491;229;380;519;487;82;168;432;462	0.0004415	3.6389	0	0	0	0	0	2.6	0	0	0	0	2.6	0	0	0	0	0	0	0
Q13190;E9PNU4;Q13190-3;Q13190-2;Q13190-4	Syntaxin-5	STX5	0	0	0	0	0	0	0	0	0	0	0	0	0	0	0	0	0	1	1	1	0	0	0	0	39.672	355	355;250;267;301;321	0.0012019	2.7588	0	0	0	0	0	0	0	0	0	0	0	0	0	0	0	0	0	3.4
Q13200;Q13200-3;Q13200-2;C9JPC0;F8WBS8;H7C2Q3;H7C1H2	26S proteasome non-ATPase regulatory subunit 2	PSMD2	5	5	7	7	5	3	8	5	4	2	0	4	4	5	7	2	8	5	5	7	6	5	6	5	100.2	908	908;778;749;217;59;143;203	0	105.88	7.3	8.3	11.2	9.1	6.7	6.3	10.6	7.6	5	3	0	5.7	6.2	7.5	10.4	3.2	10.2	6.2
Q13206;E9PIF2	Probable ATP-dependent RNA helicase DDX10	DDX10	1	0	0	0	0	0	0	1	0	0	0	0	0	1	0	0	0	0	1	0	0	0	0	0	100.89	875	875;835	0.00053619	6.1309	1.8	0	0	0	0	0	0	1.8	0	0	0	0	0	1.6	0	0	0	0
Q13217;X6R9L0	DnaJ homolog subfamily C member 3	DNAJC3	0	0	1	0	0	0	0	0	0	0	0	0	0	0	1	0	1	0	1	0	0	0	2	1	57.579	504	504;453	0.00086393	3.4436	0	0	1.6	0	0	0	0	0	0	0	0	0	0	0	1.6	0	1.6	0
Q13228;Q13228-2;Q13228-4;Q13228-3;A6PVX1;H0Y532;F2Z2W8;F8WCR4	Selenium-binding protein 1	SELENBP1	3	3	4	4	3	2	4	4	1	1	1	2	4	2	2	3	2	3	2	4	4	4	3	2	52.39	472	472;408;514;410;295;306;123;165	0	32.985	8.1	8.1	13.1	13.1	8.1	5.7	13.1	13.1	2.3	2.3	2.3	5.3	11.4	5.3	5.7	8.5	5.1	7.2
Q13242;H0YIB4;S4R3G0	Serine/arginine-rich splicing factor 9	SRSF9	0	1	2	2	1	0	1	0	0	0	0	2	0	0	1	0	1	1	1	0	0	1	0	2	25.542	221	221;110;119	0.00054705	6.3732	0	12.2	17.2	9.5	3.6	0	3.6	0	0	0	0	8.1	0	0	3.6	0	4.5	4.5
Q13243;Q13243-3;Q13243-2;G3V5K8;B4DJK0;B4DUA4	Serine/arginine-rich splicing factor 5	SRSF5	1	1	1	2	1	1	2	2	0	0	0	1	0	0	0	1	1	2	2	1	1	1	2	2	31.263	272	272;269;107;99;124;138	0	37.053	5.5	4	5.5	14.3	5.5	5.5	12.1	9.6	0	0	0	5.5	0	0	0	6.6	5.5	12.1
Q13247;Q13247-3;Q13247-2	Serine/arginine-rich splicing factor 6	SRSF6	1	1	2	2	2	0	2	2	0	0	0	1	1	0	2	1	1	2	2	0	1	1	1	2	39.586	344	344;335;135	0	20.806	4.7	4.7	9.9	9.9	9.9	0	9.9	9.9	0	0	0	4.7	4.7	0	9.9	4.7	4.7	9.9
Q13257;Q13257-2	Mitotic spindle assembly checkpoint protein MAD2A	MAD2L1	0	0	0	0	0	0	0	0	1	1	1	0	1	1	0	1	0	0	0	0	0	0	0	0	23.51	205	205;90	0.00043917	3.5913	0	0	0	0	0	0	0	0	4.9	4.9	4.9	0	4.9	4.9	0	4.9	0	0
Q13263;Q13263-2;M0R0K9;M0R3C0;M0R2I3	Transcription intermediary factor 1-beta	TRIM28	11	11	11	9	9	8	10	9	8	6	5	10	10	6	10	8	10	9	11	8	11	13	10	8	88.549	835	835;753;460;178;162	0	127.99	24.1	21.2	21.6	17.7	18.9	17.4	21	19	14.9	9.8	8.9	21.2	19.5	12.2	21.6	13.2	20.6	19.4
Q13283	Ras GTPase-activating protein-binding protein 1	G3BP1	2	1	3	3	3	3	2	2	0	1	2	3	1	2	2	2	2	2	3	3	3	2	3	3	52.164	466	466	0	60.619	7.7	3.6	11.8	11.8	11.8	10.1	7.7	7.7	0	2.4	5.6	10.5	4.1	6.4	7.7	6.4	8.2	7.7
Q13309;A0A0A0MTL5;Q13309-2	S-phase kinase-associated protein 2	SKP2	0	0	0	1	1	1	1	1	0	0	0	0	0	0	1	0	0	1	1	1	1	0	0	0	47.76	424	424;435;410	0.00049456	5.0632	0	0	0	5	5	5	5	5	0	0	0	0	0	0	5	0	0	5
Q13310;Q13310-2;B1ANR0;Q13310-3;H0Y5F5;H0YCC8;H0YEU6;P0CB38;H0YER0;H0YEQ8;H0Y6X6;Q5JQF8;B1ANR1	Polyadenylate-binding protein 4;Polyadenylate-binding protein	PABPC4	9	10	8	8	7	9	9	10	3	3	2	7	6	5	8	4	9	9	10	8	8	5	6	9	70.782	644	644;631;615;660;550;197;249;370;68;112;195;200;129	0	33.815	17.2	19.3	16.5	15.7	14.1	17.9	17.1	20.2	7	7	3	15.2	12.6	11.5	16.3	9.2	17.9	17.9
Q13347;Q5TFK1	Eukaryotic translation initiation factor 3 subunit I	EIF3I	4	4	5	4	3	4	4	5	0	1	1	3	2	2	4	2	4	3	3	3	4	2	5	4	36.501	325	325;125	0	18.735	15.1	17.5	20.3	15.1	12.3	15.1	15.1	20.3	0	4	4	12.3	8.6	8.6	15.1	8.9	15.7	12.3
Q13363;E9PGB1;E7ESU7;D6RAX2;E7EPF8;Q13363-2	C-terminal-binding protein 1	CTBP1	0	0	0	0	0	0	0	0	0	0	0	0	0	0	0	0	0	0	0	0	0	0	1	1	47.535	440	440;145;171;187;202;429	0.0073019	1.9889	0	0	0	0	0	0	0	0	0	0	0	0	0	0	0	0	0	0
Q13404;I3L0A0;Q13404-7;Q13404-1;A0A0A0MSL3;G3V2F7;Q13404-6;Q13404-2	Ubiquitin-conjugating enzyme E2 variant 1	UBE2V1;TMEM189-UBE2V1	1	2	2	2	2	1	2	2	0	1	2	2	1	2	2	1	1	2	2	2	2	2	2	3	16.495	147	147;370;170;221;103;105;103;170	0.0012111	2.8307	10.9	19.7	19.7	19.7	14.3	10.9	19.7	19.7	0	8.8	14.3	19.7	8.8	14.3	19.7	8.8	10.9	19.7
Q13405;H0YDP7	39S ribosomal protein L49, mitochondrial	MRPL49	1	1	1	1	0	0	1	1	0	0	0	1	0	0	0	0	0	0	1	0	0	0	0	0	19.198	166	166;127	0.00054437	6.3173	9.6	9.6	9.6	9.6	0	0	9.6	9.6	0	0	0	9.6	0	0	0	0	0	0
Q13409;Q13409-3;E7ET01;E7ETL8;E7EQU2;E7ESD3;E7EMU4;E7EV09;E7EQL5;Q13409-6;Q13409-7;Q13409-2;Q13409-5;E9PGG1;E7EU01;E7EUM4;E7ERR6;E7ERH4;O14576;E5RFE1;C9J3E7;E5RJ75;O14576-4;O14576-3;O14576-5;O14576-2	Cytoplasmic dynein 1 intermediate chain 2	DYNC1I2	1	0	1	0	1	1	2	2	0	0	0	2	0	0	3	0	2	1	2	1	1	1	2	1	71.456	638	638;612;173;184;185;187;214;251;305;611;630;632;637;110;121;137;139;151;645;85;116;129;602;608;625;628	0	34.77	2.2	0	2.2	0	2.2	2.2	3.9	3.9	0	0	0	3.8	0	0	5.5	0	3.9	2.2
Q13418;A0A0A0MTH3;Q13418-3;Q13418-2	Integrin-linked protein kinase	ILK	1	1	1	1	1	0	1	1	0	0	0	0	0	0	1	0	2	1	1	1	1	1	1	1	51.419	452	452;483;318;391	0.00087146	3.5147	2.2	2.2	2.2	2.2	2.2	0	2.2	2.2	0	0	0	0	0	0	2.2	0	4.6	2.2
Q13428;Q13428-6;Q13428-3;J3KQ96;E7ETY2;Q13428-7;Q13428-4;Q13428-2;Q13428-8;Q13428-5;H0YA99;H0YAB7	Treacle protein	TCOF1	4	8	5	4	6	6	6	4	2	0	2	2	0	1	4	1	8	5	5	5	6	4	4	5	152.1	1488	1488;1450;1489;1414;1488;1451;1524;1411;1412;958;188;148	0	57.81	3.3	6.5	4.9	3.3	4.7	4.7	5.6	3.4	1.6	0	1.6	1.6	0	0.8	3.3	0.8	6.6	4.2
Q13435;E9PPJ0;A0A087WZZ5;E9PJ04;E9PJT3;H0YCG1;H0YEX5	Splicing factor 3B subunit 2	SF3B2	7	6	7	6	9	7	9	11	2	3	2	12	2	2	8	3	8	7	10	8	8	6	12	9	100.23	895	895;878;871;354;273;387;315	0	89.75	12.3	13.5	12.5	13.1	14.6	10.9	15.4	19.9	4.5	5.3	2.7	19.4	4.5	4.5	12.7	6.5	15.4	12.1
Q13442;F8WBW6	28 kDa heat- and acid-stable phosphoprotein	PDAP1	5	5	5	5	4	4	4	5	2	1	1	3	1	1	4	1	5	3	4	3	4	2	4	4	20.63	181	181;39	0	51.225	38.7	38.7	38.7	38.7	27.1	27.1	27.6	33.7	11	6.1	6.1	21	6.1	6.1	27.1	6.1	39.8	21.5
Q13451;Q13451-2	Peptidyl-prolyl cis-trans isomerase FKBP5;Peptidyl-prolyl cis-trans isomerase FKBP5, N-terminally processed	FKBP5	0	0	0	1	2	0	0	0	0	1	0	0	0	0	0	0	1	1	0	1	1	0	2	0	51.212	457	457;268	0	7.6055	0	0	0	3.9	4.2	0	0	0	0	2.8	0	0	0	0	0	0	2.2	2
Q13459;M0R300;M0R0P8;Q13459-2	Unconventional myosin-IXb	MYO9B	0	0	0	0	0	0	0	0	1	0	0	0	1	1	0	0	0	0	0	0	0	0	0	0	243.4	2157	2157;2072;2157;2022	0.0041698	2.289	0	0	0	0	0	0	0	0	0.6	0	0	0	0.6	0.6	0	0	0	0
Q13470;Q13470-2;U3KPR9	Non-receptor tyrosine-protein kinase TNK1	TNK1	0	0	0	0	0	0	0	0	1	0	0	0	0	0	0	0	0	0	0	0	0	0	0	0	72.467	666	666;661;77	0.00522	2.1719	0	0	0	0	0	0	0	0	1.8	0	0	0	0	0	0	0	0	0
Q13474;Q13474-2;F2Z3K8	Dystrophin-related protein 2	DRP2	0	1	0	0	0	0	0	0	1	1	1	0	0	0	0	0	0	0	0	0	0	0	0	1	107.96	957	957;879;353	0.0012131	2.8466	0	1.3	0	0	0	0	0	0	1.1	1.1	1.1	0	0	0	0	0	0	0
Q13485;K7ENG1;K7EL15;K7EL18;K7EIJ2;K7ENG8;K7ES96;K7EIU8	Mothers against decapentaplegic homolog 4;Mothers against decapentaplegic homolog	SMAD4	0	0	0	0	0	0	0	0	1	1	1	0	0	1	0	1	0	0	0	0	0	0	0	0	60.438	552	552;91;120;126;140;151;320;456	0.004173	2.2962	0	0	0	0	0	0	0	0	1.4	1.4	1.4	0	0	1.4	0	1.4	0	0
Q13492;Q13492-3;Q13492-2;Q13492-5;Q13492-4;H0YCY1;E9PJT1;E9PK13	Phosphatidylinositol-binding clathrin assembly protein	PICALM	2	3	2	2	2	1	1	1	0	0	0	0	0	0	1	0	1	0	1	0	0	0	1	1	70.754	652	652;610;632;645;551;244;48;105	0	44.061	7.7	12.7	9.2	7.7	7.1	2.9	3.5	3.5	0	0	0	0	0	0	2.9	0	3.5	0
Q13501;Q13501-2;E7EMC7;C9JRJ8;E9PFW8;E3W990	Sequestosome-1	SQSTM1	2	2	1	1	1	0	2	2	0	1	0	2	1	0	1	0	2	3	3	2	2	1	1	1	47.687	440	440;356;378;140;167;190	0	50.127	5.5	5.5	2	3.4	2	0	6.1	6.1	0	4.1	0	5.9	2	0	2	0	5.5	9.5
Q13509;A0A0B4J269;Q13509-2	Tubulin beta-3 chain	TUBB3	2	2	2	2	4	2	2	3	2	2	2	4	3	2	4	3	3	3	3	2	3	3	2	2	50.432	450	450;797;378	0	37.691	7.3	7.3	7.3	7.3	13.8	7.3	7.3	10	8	8	8	13.8	11.1	8	13.8	11.1	10	10
Q13523;H0YDJ3	Serine/threonine-protein kinase PRP4 homolog	PRPF4B	3	0	2	2	0	0	1	0	0	1	0	1	0	0	0	1	1	1	1	0	0	0	0	0	116.99	1007	1007;587	0	14.135	3.8	0	2.2	2.5	0	0	1.2	0	0	1.6	0	1.2	0	0	0	1.6	1.2	1.2
Q13526;K7EN45;K7EMU7	Peptidyl-prolyl cis-trans isomerase NIMA-interacting 1	PIN1	0	0	0	0	1	0	0	0	0	0	0	0	0	0	0	0	0	0	0	0	0	0	0	0	18.243	163	163;90;145	0.007249	1.9432	0	0	0	0	8	0	0	0	0	0	0	0	0	0	0	0	0	0
Q13541	Eukaryotic translation initiation factor 4E-binding protein 1	EIF4EBP1	0	0	0	0	0	0	0	0	0	0	0	0	0	0	0	0	1	0	0	0	0	0	0	0	12.58	118	118	0.001222	2.8993	0	0	0	0	0	0	0	0	0	0	0	0	0	0	0	0	11	0
Q13546;Q13546-2	Receptor-interacting serine/threonine-protein kinase 1	RIPK1	0	0	0	1	0	0	0	0	2	1	1	0	2	1	0	1	0	0	0	0	0	0	0	0	75.93	671	671;625	0.00053305	6.0762	0	0	0	1.5	0	0	0	0	4.6	1.6	1.6	0	3.1	1.6	0	1.6	0	0
Q13547;Q5TEE2;E5RFI6;E5RJ04;E5RGV4;E5RHE7;E5RH52;E5RG37;E5RFP9;H3BM24;E5RK19	Histone deacetylase 1	HDAC1	1	3	2	2	2	2	1	1	1	1	0	2	1	2	2	1	1	1	2	2	2	2	2	3	55.102	482	482;211;60;65;71;86;100;103;109;161;52	0	19.451	3.7	8.5	6.8	6.8	8.3	8.3	3.7	3.7	3.7	3.7	0	8.3	3.7	5.4	5.4	1.7	3.7	3.7
Q13561;F8VW18;F8W1I6;Q13561-3;Q13561-2;H0YI98;F8VX93;H0YHL1;F8VRV7	Dynactin subunit 2	DCTN2	3	3	3	3	3	1	2	2	0	0	0	2	0	0	2	0	2	0	1	2	3	2	2	3	44.23	401	401;278;315;403;406;268;135;128;153	0	31.636	9.7	13	9.7	11.5	9.7	4.7	7.2	7.2	0	0	0	7.2	0	0	9	0	7.2	0
Q13564;Q13564-3;Q13564-2;Q13564-4;J3QLH4;J3KTE3	NEDD8-activating enzyme E1 regulatory subunit	NAE1	1	0	1	1	1	0	1	2	0	0	0	0	0	1	1	0	0	1	1	1	1	0	1	1	60.246	534	534;445;528;537;112;129	0	7.9411	2.8	0	2.8	2.8	2.8	0	2.8	5.2	0	0	0	0	0	3.6	2.4	0	0	2.8
Q13573;G3V3A4;G3V4X8	SNW domain-containing protein 1	SNW1	2	3	3	4	1	2	3	2	1	1	0	1	0	0	1	0	2	1	0	3	3	1	1	1	61.494	536	536;571;374	0	14.854	4.7	10.1	8	12.7	2.1	6.3	8.6	6.3	4.3	4.3	0	2.1	0	0	2.1	0	6.3	2.6
Q13596;H0YK42;Q13596-2;Q13596-3	Sorting nexin-1	SNX1	3	1	2	2	2	1	2	1	0	0	0	1	1	1	0	0	2	3	3	2	0	1	0	0	59.069	522	522;304;457;557	0	18.097	9.2	1.9	7.3	7.1	4	3.6	7.3	2.1	0	0	0	1.9	2.7	2.7	0	0	5.6	7.7
Q13601;Q13601-2;A0A087WZC7	KRR1 small subunit processome component homolog	KRR1	0	2	0	1	1	1	1	1	0	0	0	3	1	1	2	0	1	0	1	3	1	3	2	1	43.664	381	381;324;288	0	14.298	0	9.2	0	5	5	5	5	5	0	0	0	10.8	3.9	3.9	8.1	0	5	0
Q13610;B4DJV5	Periodic tryptophan protein 1 homolog	PWP1	2	1	1	2	2	1	2	2	1	0	1	1	3	3	1	3	2	2	2	2	2	1	2	2	55.827	501	501;439	0	22.287	6.4	4.2	2.2	6.4	6.4	4.2	6.4	6.4	4.4	0	4.2	2.2	10.8	10.8	4.2	10.8	6.4	6.4
Q13614;C9JEX3;Q13614-2	Myotubularin-related protein 2	MTMR2	0	0	0	1	1	0	0	0	0	0	0	0	0	0	0	0	0	1	1	1	0	1	0	0	73.38	643	643;557;571	0.0089993	1.8694	0	0	0	2.5	2.5	0	0	0	0	0	0	0	0	0	0	0	0	2.5
Q13616;A0A0C4DGX4	Cullin-1	CUL1	0	0	0	0	1	1	0	1	5	4	4	1	4	4	0	5	0	2	1	0	1	0	1	0	89.677	776	776;752	0	25.336	0	0	0	0	3	3	0	2.2	9.5	6.8	7.7	3	8.4	8.4	0	10.6	0	4.3
Q13617;A0A0A0MTN0;Q13617-2;Q5T2B7;Q5T2B5	Cullin-2	CUL2	0	0	0	0	0	0	0	0	1	0	0	0	0	2	0	1	0	0	0	0	0	0	0	0	86.982	745	745;758;764;90;706	0.00047348	4.4935	0	0	0	0	0	0	0	0	1.6	0	0	0	0	4	0	1.6	0	0
Q13618;Q13618-2;Q13618-3;H7C1L6;A0A087WTG3;A0A087X1R9;H7C399	Cullin-3	CUL3	0	0	0	0	0	0	2	1	3	0	0	0	0	1	0	1	0	1	0	0	1	0	1	2	88.929	768	768;744;702;192;342;55;111	0	17.135	0	0	0	0	0	0	2.9	1.3	5.2	0	0	0	0	1.7	0	1.7	0	1.7
Q13619;A0A0A0MR50;Q13619-2;A0A087WWN2	Cullin-4A	CUL4A	3	5	4	7	4	0	5	6	9	5	3	3	9	9	5	7	5	4	5	6	5	2	9	6	87.679	759	759;667;659;174	0	48.32	6.1	10	7.6	11.9	7.1	0	9	10.7	13	7.9	4.7	5	14.4	14.4	9.5	10.8	8.7	6.7
Q13620-3;Q13620-1;Q13620;K4DI93;A6NE76	Cullin-4B	CUL4B	2	3	2	2	1	2	2	3	6	5	4	0	4	5	3	6	1	1	1	1	3	2	6	1	84.016	717	717;895;913;900;234	0	31.626	3.3	6	3.3	2.8	1.7	3.1	2.8	4.6	7.7	7.3	6.1	0	5.9	7.1	5	9.9	1.3	2.1
Q13630;E9PLH9;E9PP14;E9PKL9;H0YE90;E9PP60	GDP-L-fucose synthase	TSTA3	1	1	2	0	1	1	1	1	1	1	0	1	1	0	1	1	2	2	1	1	1	1	1	1	35.892	321	321;119;198;268;34;115	0	7.5871	5.9	5.9	10.9	0	5.9	5.9	5.9	5.9	2.5	2.5	0	5.9	2.5	0	5.9	2.5	10.9	10.9
Q13637	Ras-related protein Rab-32	RAB32	0	0	1	0	0	0	0	1	0	0	1	1	0	0	0	1	1	0	0	0	0	1	0	0	24.997	225	225	0.00086919	3.4999	0	0	6.7	0	0	0	0	6.7	0	0	4.9	4.9	0	0	0	4.9	6.7	0
Q13724;C9J8D4;Q13724-2	Mannosyl-oligosaccharide glucosidase	MOGS	0	0	0	0	0	0	0	0	1	1	1	0	1	1	0	1	0	0	0	1	0	0	0	0	91.916	837	837;492;731	0	10.548	0	0	0	0	0	0	0	0	2.6	2.6	2.6	0	2.6	2.6	0	2.6	0	0
Q13813;Q13813-2;A0A0D9SGF6;Q13813-3;A0A0D9SF54;A0A0D9SFH4;A0A0D9SFF6	Spectrin alpha chain, non-erythrocytic 1	SPTAN1	20	24	22	24	19	14	22	26	8	8	5	19	9	10	22	9	22	25	21	21	16	18	21	24	284.54	2472	2472;2477;2498;2452;2457;68;153	0	283.12	12.9	17.4	13.9	16	11.2	8.3	14.2	17.1	5.5	5.4	3.3	11.3	5.8	6.7	12.8	5.6	14	15.1
Q13823;H0YG10	Nucleolar GTP-binding protein 2	GNL2	0	0	0	0	0	0	1	0	0	0	0	0	1	0	0	0	0	1	2	1	0	0	0	0	83.654	731	731;233	0.00049116	5.0122	0	0	0	0	0	0	2.9	0	0	0	0	0	1.1	0	0	0	0	2.9
Q13838;A0A0G2JJZ9;Q13838-2;F6UJC5;F6WLT2;Q5STU3;H0YCC6;H0Y400;A0A0A0MT12;F6TRA5;F6QYI9;A0A0G2JJL7;F6R6M7;F6S4E6	Spliceosome RNA helicase DDX39B	DDX39B	4	4	5	3	4	3	3	4	3	3	4	4	2	1	5	2	4	4	4	4	4	3	4	5	48.991	428	428;328;443;245;289;425;141;187;236;238;187;187;197;231	0	92.016	12.1	12.1	14.7	9.6	12.1	9.6	9.6	12.1	8.9	8.9	12.1	12.1	5.4	2.6	14.7	5.8	12.1	12.1
Q13867;K7ESE8;J3KSD8;K7ES02;J3KS79;K7ENH5	Bleomycin hydrolase	BLMH	0	0	1	0	0	0	1	1	1	0	1	1	3	1	2	1	4	1	2	1	1	1	2	1	52.562	455	455;231;263;318;71;93	0	13.45	0	0	4.4	0	0	0	3.3	4.4	4.4	0	1.8	2.6	9.5	1.8	5.9	1.8	11.9	4.4
Q13868;A3KFL2;A3KFL1;A3KFL5;Q13868-3;Q13868-2	Exosome complex component RRP4	EXOSC2	1	1	1	1	1	1	1	1	2	1	0	1	3	2	1	1	1	1	1	2	1	1	1	1	32.789	293	293;285;200;237;263;267	0	9.2135	5.1	5.1	5.1	5.1	5.1	5.1	5.1	5.1	8.9	5.1	0	5.1	16	12.3	5.1	5.1	5.1	5.1
Q13895;F8WBL2	Bystin	BYSL	0	0	0	1	0	0	1	1	0	0	0	0	0	0	0	0	0	1	1	1	0	0	0	0	49.601	437	437;194	0.00043879	3.5862	0	0	0	4.8	0	0	4.8	4.8	0	0	0	0	0	0	0	0	0	4.8
Q13907;Q13907-2;C9JKM8;C9JD53	Isopentenyl-diphosphate Delta-isomerase 1	IDI1	5	4	5	4	4	5	4	4	4	2	3	2	2	2	4	2	4	3	3	4	4	1	5	5	26.319	227	227;284;122;120	0	29.513	33.5	28.2	33.5	29.1	29.1	33	29.1	29.1	24.2	9.7	13.7	9.7	9.7	12.3	29.1	9.7	29.1	20.3
Q13951;H3BSC0;Q13951-2	Core-binding factor subunit beta	CBFB	0	1	0	1	0	0	0	1	1	0	0	0	1	1	0	1	0	1	0	1	0	0	1	1	21.508	182	182;93;187	0.0075977	1.9178	0	4.9	0	4.9	0	0	0	4.9	4.9	0	0	0	4.9	4.9	0	4.9	0	4.9
Q14008;Q14008-2;Q14008-3;E9PQH5;H0YCF6;H0YEK7;H0YDX5	Cytoskeleton-associated protein 5	CKAP5	1	2	1	3	2	3	1	3	4	4	5	1	4	3	2	3	1	2	1	2	4	1	0	1	225.49	2032	2032;1972;2039;151;167;190;203	0	64.06	0.7	1.2	0.7	2.1	1.2	2	0.7	1.9	2.5	2.7	3.1	0.7	2.5	1.9	1.2	1.8	0.7	1.2
Q14011;K7EJV5;K7EJV1;K7EMY9;K7EPM4;K7ER40;K7EQR7;D6W5Y5;K7ENX8;K7ELV6;K7ELT6;Q14011-3;Q14011-2	Cold-inducible RNA-binding protein	CIRBP	1	1	0	1	0	0	1	0	0	0	0	0	0	0	0	0	2	0	1	0	0	0	0	0	18.648	172	172;105;149;159;168;174;202;297;80;89;135;244;263	0.00045372	4.022	6.4	8.1	0	8.1	0	0	8.1	0	0	0	0	0	0	0	0	0	14.5	0
Q14019;H3BT58	Coactosin-like protein	COTL1	4	3	2	2	2	2	1	2	0	0	0	0	0	0	1	0	2	2	1	2	1	0	3	2	15.945	142	142;73	0	7.0817	29.6	23.9	18.3	18.3	11.3	11.3	12.7	18.3	0	0	0	0	0	0	5.6	0	11.3	11.3
Q14103;Q14103-3;H0YA96;D6RAF8;H0Y8G5;Q14103-4;Q14103-2;D6RD83;D6RF44;D6RBQ9	Heterogeneous nuclear ribonucleoprotein D0	HNRNPD	3	3	4	3	4	4	3	3	4	2	3	4	5	4	3	5	3	4	3	5	4	4	4	4	38.434	355	355;306;210;221;261;287;336;92;112;155	0	55.378	9.6	13.2	20.6	13.2	15.5	15.5	13.2	11.5	15.5	6.2	9.6	15.5	22.8	15.5	12.1	22.8	11.5	18.9
Q14108;Q14108-2	Lysosome membrane protein 2	SCARB2	1	0	0	0	0	0	0	1	1	2	1	0	1	1	1	2	1	0	0	1	3	1	1	0	54.29	478	478;335	0	10.094	2.9	0	0	0	0	0	0	2.1	4	6.9	4	0	2.9	2.9	2.1	6.9	2.1	0
Q14116;Q14116-2	Interleukin-18	IL18	0	1	0	1	0	0	0	0	0	0	0	1	0	0	0	0	0	1	0	0	0	0	0	0	22.326	193	193;189	0.00043898	3.5866	0	8.3	0	8.3	0	0	0	0	0	0	0	4.7	0	0	0	0	0	8.3
Q14118	Dystroglycan;Alpha-dystroglycan;Beta-dystroglycan	DAG1	0	1	0	0	0	3	0	0	1	1	1	1	1	1	1	1	0	1	1	1	1	2	0	3	97.44	895	895	0	32.349	0	1.2	0	0	0	6	0	0	1.2	1.2	1.2	1.6	1.2	1.2	3.2	1.2	0	1.2
Q14126	Desmoglein-2	DSG2	1	1	1	1	0	0	0	0	0	0	0	1	0	0	0	0	1	0	0	0	0	0	1	0	122.29	1118	1118	0.00046253	4.2336	1.4	1.6	1.4	1.4	0	0	0	0	0	0	0	1.4	0	0	0	0	1.4	0
Q14134;E9PRL4;Q14134-2;H0YD78;E9PIQ2;H0YF27	Tripartite motif-containing protein 29	TRIM29	0	1	0	0	0	0	0	0	0	0	0	1	1	0	0	0	0	0	0	0	0	0	1	1	65.834	588	588;327;570;119;121;169	0.00046751	4.3115	0	2.7	0	0	0	0	0	0	0	0	0	1.7	2.9	0	0	0	0	0
Q14137;Q14137-2;A0A075B729	Ribosome biogenesis protein BOP1	BOP1	2	1	0	2	2	1	0	0	2	1	0	1	0	2	1	2	1	0	1	0	1	0	1	2	83.629	746	746;634;217	0.00056148	6.7599	6	1.3	0	6	6	4.7	0	0	2.5	1.2	0	1.3	0	3.1	1.3	3.1	4.7	0
Q14139;Q14139-2	Ubiquitin conjugation factor E4 A	UBE4A	0	0	0	0	0	0	0	0	0	1	1	0	0	0	0	1	0	0	0	0	0	0	0	0	122.56	1066	1066;1073	0.0015892	2.6826	0	0	0	0	0	0	0	0	0	0.9	0.9	0	0	0	0	2.2	0	0
Q14141;B1AMS2;Q14141-2;Q14141-4;Q9NVA2;D6RDU5;D6RGI3;D6RER5;Q14141-3;Q9NVA2-2;H0Y961;D6RDP1;D6R9Y6	Septin-6	2019-09-06	1	1	0	1	1	0	0	0	1	0	0	1	2	1	0	1	1	2	1	1	1	0	3	0	49.716	434	434;431;427;429;429;372;425;432;267;439;160;126;136	0	87.525	2.3	4.6	0	4.6	2.3	0	0	0	3.5	0	0	3.5	6	3.5	0	3.5	2.3	9.4
Q14146	Unhealthy ribosome biogenesis protein 2 homolog	URB2	0	0	1	0	1	0	0	1	0	0	0	1	1	0	1	1	0	0	0	0	1	0	0	1	170.54	1524	1524	0.00043821	3.5642	0	0	1.4	0	1.4	0	0	1.4	0	0	0	1.4	1	0	1.4	1	0	0
Q14151;K7EQU4;K7ERX3	Scaffold attachment factor B2	SAFB2	4	6	5	4	3	4	3	1	0	1	1	4	1	1	3	0	5	3	4	2	2	3	3	5	107.47	953	953;87;124	0	12.648	5.7	10	8.3	8.2	6.5	8.5	4	2.3	0	3.4	3.4	5.2	3.4	3.4	6.5	0	8.6	4.3
Q14152;Q14152-2	Eukaryotic translation initiation factor 3 subunit A	EIF3A	14	15	16	16	11	11	12	15	5	3	2	12	7	7	13	8	15	19	16	16	11	14	15	13	166.57	1382	1382;1348	0	214.65	12.3	12.8	13.7	13.9	8.8	8.8	9.9	12.3	3.8	2.1	1.5	9.2	5.1	5.1	10.6	5.6	12	15.3
Q14155-1;B1ALK7;Q14155-5;Q14155;Q15052;E7EUY6;E9PDQ5;Q15052-2;Q14155-6;Q14155-2;Q14155-3	Rho guanine nucleotide exchange factor 7;Rho guanine nucleotide exchange factor 6	ARHGEF7;ARHGEF6	0	0	0	0	1	1	0	0	0	0	0	0	0	0	0	1	0	0	0	0	0	0	0	0	73.139	646	646;705;731;803;776;447;547;622;625;753;782	0.00049358	5.0535	0	0	0	0	1.5	2.5	0	0	0	0	0	0	0	0	0	2.5	0	0
Q14157;Q14157-1;F8W726;Q14157-4;Q14157-3;Q14157-5	Ubiquitin-associated protein 2-like	UBAP2L	2	0	2	0	2	2	1	2	0	0	1	2	0	0	3	0	1	2	3	2	4	1	1	1	114.53	1087	1087;983;1079;976;1068;1104	0	25.129	2.5	0	2.5	0	2.9	3.2	1.3	2.5	0	0	1.2	2.5	0	0	4.4	0	1.3	2.9
Q14160;Q14160-3;Q14160-2;A0A0G2JMS7;A0A0G2JNZ2;A0A0G2JPP5;H0YCG0	Protein scribble homolog	SCRIB	0	0	1	1	0	0	2	0	1	0	0	0	0	0	0	0	0	0	0	1	0	0	0	0	174.88	1630	1630;1655;1549;1549;1630;1655;650	0.00045641	4.0661	0	0	0.7	0.7	0	0	1.4	0	0.7	0	0	0	0	0	0	0	0	0
Q14165;F5H1S8;H0YG07;F5GX14	Malectin	MLEC	0	0	0	1	1	1	1	1	1	1	1	1	4	2	1	3	2	0	0	1	1	0	1	1	32.233	292	292;146;173;217	0	16.493	0	0	0	4.1	4.1	4.1	4.5	2.4	4.5	4.5	4.5	4.1	22.6	8.6	10.6	19.2	14.7	0
Q14166	Tubulin--tyrosine ligase-like protein 12	TTLL12	2	2	1	2	0	1	1	3	1	1	1	2	1	1	3	1	2	1	0	1	1	2	2	3	74.403	644	644	0	10.579	4.5	4.5	2.3	4.5	0	2.3	2.3	7.3	2.3	2.3	2.3	4.7	2.3	2.3	7.3	2.3	5	2.6
Q14197;J3KS15	Peptidyl-tRNA hydrolase ICT1, mitochondrial	ICT1	0	0	0	0	0	0	0	0	1	1	1	0	0	0	0	0	0	0	0	0	0	0	0	0	23.63	206	206;192	0.0015754	2.6044	0	0	0	0	0	0	0	0	6.3	6.3	6.3	0	0	0	0	0	0	0
Q14203;Q14203-6;E7EX90;Q14203-5;Q14203-2;Q14203-3;Q14203-4;E7EWF7;Q6AWB1	Dynactin subunit 1	DCTN1;DKFZp686E0752	0	2	3	1	1	0	1	0	0	0	0	0	0	0	1	0	2	0	1	1	1	0	1	1	141.69	1278	1278;1271;1256;1139;1144;1236;1253;191;890	0	16.147	0	3.1	2.9	1	1.1	0	1	0	0	0	0	0	0	0	1	0	3.1	0
Q14204;H0YJ21	Cytoplasmic dynein 1 heavy chain 1	DYNC1H1	9	16	13	12	10	14	15	16	19	15	14	11	24	22	12	17	14	11	13	14	15	12	13	14	532.4	4646	4646;180	0	323.31	2.6	5	3.4	3.7	2.7	3.7	4.2	4.5	5.3	4.5	4.1	3	7.2	6.7	3.3	5.2	3.7	3.3
Q14232;H0YGG4;F5H0D0;Q14232-2	Translation initiation factor eIF-2B subunit alpha	EIF2B1	0	1	1	1	1	0	0	0	1	2	1	1	1	2	0	2	0	1	1	1	2	1	1	1	33.712	305	305;152;202;222	0	17.196	0	4.9	4.9	4.9	4.9	0	0	0	5.2	10.2	5.2	4.9	5.2	10.2	0	10.2	0	4.9
Q14240;Q14240-2;E7EQG2;J3KSN7;E7EMV8;C9JUF0;E9PBH4;F8WE11	Eukaryotic initiation factor 4A-II;Eukaryotic initiation factor 4A-II, N-terminally processed	EIF4A2	3	3	5	2	5	5	4	3	6	4	5	5	4	4	2	5	4	4	5	5	2	3	3	3	46.402	407	407;408;362;109;98;57;96;97	0	8.2151	10.1	9.1	18.2	7.4	16.5	16.5	11.8	10.3	18.7	14.7	16.5	16	14.7	14.7	7.4	16.5	14.7	13
Q14244;A0A087WZ40;Q14244-5;Q14244-3;Q14244-2;Q14244-6;Q14244-4;Q14244-7	Ensconsin	MAP7	2	0	1	0	1	2	1	0	0	0	0	1	0	0	1	0	1	1	1	0	2	2	0	2	84.051	749	749;779;603;655;712;734;734;771	0.00053505	6.1022	4.3	0	2.4	0	1.5	3.9	2.4	0	0	0	0	1.5	0	0	2.4	0	1.5	1.5
Q14247;Q14247-3;Q14247-2;H0YCD9;H0YEV2	Src substrate cortactin	CTTN	6	4	5	6	2	2	6	4	0	0	0	3	1	0	5	0	6	6	5	5	1	1	4	3	61.585	550	550;513;634;265;128	0	68.287	15.6	9.3	15.1	17.1	6.9	5.1	17.8	10.9	0	0	0	6.9	1.5	0	12.4	0	15.3	13.3
Q14254;J3QLD9;E7EMK3;K7EKW9	Flotillin-2	FLOT2	1	1	2	1	1	1	2	1	0	0	0	1	0	0	2	0	1	2	2	2	2	1	3	1	47.064	428	428;428;483;249	0	15.415	3.3	3.3	5.4	3.3	3.3	3.3	8.6	3.3	0	0	0	3	0	0	6.3	0	2.6	6.8
Q14258	E3 ubiquitin/ISG15 ligase TRIM25	TRIM25	3	2	3	3	3	3	4	4	2	1	1	3	3	2	2	1	4	4	2	3	4	2	3	2	70.973	630	630	0	25.241	5.2	3.8	5.6	4.9	5.6	5.2	7.5	7.3	3.2	1.6	1.6	5.4	4.9	3.2	3.7	1.6	7	7.1
Q14318;Q14318-2;U3KQ64;A0A0A0MTJ1;Q14318-3;U3KQI1;M0R1Q0;M0R1S6;M0R2Q6;M0R2K9	Peptidyl-prolyl cis-trans isomerase FKBP8	FKBP8	2	3	3	3	2	3	3	1	2	1	1	1	3	3	2	2	2	2	2	1	1	3	3	2	44.561	412	412;413;182;249;253;103;163;168;204;257	0	13.53	8.3	10.9	11.7	10.9	8.3	11.9	11.9	4.9	8.3	4.9	3.4	1.9	10.9	10.9	5.6	8.3	8.3	8.3
Q14320;B0S8I6	Protein FAM50A	FAM50A	2	1	1	1	0	0	2	1	3	2	2	0	2	3	0	3	0	1	1	0	0	0	0	2	40.241	339	339;260	0	27.257	11.2	4.4	4.4	4.4	0	0	9.7	4.4	10	8	8	0	8	10	0	10	0	6.8
Q14344;Q14344-2;P19086	Guanine nucleotide-binding protein subunit alpha-13	GNA13	0	1	0	0	0	0	0	0	1	1	0	0	0	0	0	0	0	0	0	0	0	0	0	0	44.049	377	377;282;355	0.0023383	2.5111	0	5.6	0	0	0	0	0	0	1.9	3.2	0	0	0	0	0	0	0	0
Q14432	cGMP-inhibited 3,5-cyclic phosphodiesterase A	PDE3A	0	0	0	0	1	0	0	1	0	0	0	0	0	0	0	0	0	0	0	0	0	0	0	0	124.98	1141	1141	0.00083822	3.1873	0	0	0	0	1.3	0	0	1.3	0	0	0	0	0	0	0	0	0	0
Q14444;Q14444-2;A0A087X082;E9PLA9;G3V153	Caprin-1	CAPRIN1	9	7	8	11	5	6	10	9	2	1	2	5	4	4	7	3	9	8	9	9	6	5	8	8	78.365	709	709;694;649;186;628	0	127.45	22.8	15.8	20.5	33.4	12.1	14.2	31	29.6	3.1	1.6	6.9	12.1	10.6	10.6	18.5	8.5	23.7	17.8
Q14498;Q14498-3;Q14498-2;H0Y4X3;G3XAC6;F8WF24;F2Z3E6;F2Z2Z5;F8WF73;A8MYG5;Q5QP22;Q5QP23	RNA-binding protein 39	RBM39	3	3	2	2	1	1	4	3	1	1	1	1	1	2	2	1	1	1	1	2	1	2	3	3	59.379	530	530;508;524;337;423;39;40;47;62;95;193;231	0	31.051	7.4	10.2	5.3	5.1	1.9	1.9	13.2	10.9	1.9	1.9	1.9	2.1	1.9	4	4	1.9	2.3	2.1
Q14527;A0A0C4DGA6;Q14527-2;H7C5K0	Helicase-like transcription factor	HLTF	1	1	3	3	0	0	0	0	1	0	0	2	2	1	1	1	1	1	2	0	0	0	2	2	113.93	1009	1009;1008;887;425	0	26.895	1	1	4.7	4.2	0	0	0	0	1.8	0	0	3.3	4.1	1.8	1	1.8	1	1
Q14542;Q14542-3	Equilibrative nucleoside transporter 2	SLC29A2	0	0	0	0	0	0	0	0	0	0	1	0	0	0	0	0	0	0	0	0	0	0	0	0	50.112	456	456;301	0.004858	2.1956	0	0	0	0	0	0	0	0	0	0	2.4	0	0	0	0	0	0	0
Q14558;Q14558-2;C9JKT9;C9JUN4;C9J168;B4DP31	Phosphoribosyl pyrophosphate synthase-associated protein 1	PRPSAP1	1	0	0	1	0	1	0	0	2	1	1	0	1	1	0	1	0	0	0	0	1	0	0	0	39.393	356	356;385;89;157;230;282	0.00083612	3.1777	3.4	0	0	3.4	0	3.4	0	0	5.6	3.4	3.4	0	3.4	3.4	0	3.4	0	0
Q14562;F5H658	ATP-dependent RNA helicase DHX8	DHX8	0	0	0	0	0	0	0	0	0	0	0	0	0	1	0	0	0	0	0	0	0	0	0	0	139.31	1220	1220;1181	1	-2	0	0	0	0	0	0	0	0	0	0	0	0	0	0.8	0	0	0	0
Q14566	DNA replication licensing factor MCM6	MCM6	8	4	8	6	8	5	4	5	0	0	0	6	0	1	4	2	8	8	6	7	3	6	7	6	92.888	821	821	0	68.914	12.7	7.6	12.7	12.3	11.9	8.9	7.2	7.3	0	0	0	10.8	0	1.7	5.6	4.8	12.7	12.7
Q14571	Inositol 1,4,5-trisphosphate receptor type 2	ITPR2	0	1	1	1	0	1	0	0	0	1	1	0	0	0	0	2	1	0	0	1	0	0	1	0	308.06	2701	2701	0.00052549	5.8663	0	0.3	0.3	0.3	0	0.3	0	0	0	0.6	0.6	0	0	0	0	0.6	0.3	0
Q14573	Inositol 1,4,5-trisphosphate receptor type 3	ITPR3	0	1	1	1	0	1	0	0	3	0	1	0	1	0	0	2	1	1	1	2	0	0	1	0	304.1	2671	2671	0	8.6606	0	0.3	0.3	0.3	0	0.3	0	0	1.1	0	0.5	0	0.4	0	0	0.8	0.3	0.3
Q14643;Q14643-4;Q14643-3;Q14643-8;Q14643-7;Q14643-5;Q14643-6;Q14643-2;B7ZMI3;Q14571-2	Inositol 1,4,5-trisphosphate receptor type 1	ITPR1	1	2	1	1	0	3	0	0	2	0	1	0	2	2	0	1	1	0	0	1	0	0	2	0	313.93	2758	2758;2695;2710;2719;2728;2734;2743;2743;721;181	0	15.438	0.4	0.8	0.3	0.3	0	1.6	0	0	0.6	0	0.5	0	0.8	0.8	0	0.5	0.3	0
Q14651;C9J359;C9J0F3;C9JAM3;C9JVY2;C9JU08	Plastin-1	PLS1	0	0	0	0	1	1	0	0	1	0	0	1	1	0	1	1	1	0	0	1	1	1	0	0	70.253	629	629;119;120;53;54;58	0	7.6915	0	0	0	0	2.2	2.2	0	0	1.6	0	0	2.2	1.4	0	2.2	2.2	2.9	0
Q14671;Q14671-2;H0YDC5;H0YC97;H0YDK8;E9PR38;H0YEH2;Q5T1Z4;Q5T1Z8;Q14671-4;Q14671-3	Pumilio homolog 1	PUM1	0	0	0	1	0	0	1	0	0	0	0	0	0	0	0	1	0	0	0	0	0	0	0	0	126.47	1186	1186;1162;217;227;900;944;1125;1189;1224;1127;1188	0.00045351	4.0156	0	0	0	0.8	0	0	0.8	0	0	0	0	0	0	0	0	0.8	0	0
Q14676;Q14676-2;H0Y6Z8;Q14676-3	Mediator of DNA damage checkpoint protein 1	MDC1	0	0	0	0	0	0	0	0	3	3	2	0	1	2	0	1	0	0	0	0	0	0	0	1	226.66	2089	2089;1825;306;1802	0	18.315	0	0	0	0	0	0	0	0	3.4	3.4	2.6	0	1.2	2.6	0	1.2	0	0
Q14677;Q14677-2;Q14677-3	Clathrin interactor 1	CLINT1	2	1	1	2	0	1	1	0	0	0	0	0	0	0	0	0	0	0	0	0	0	1	0	0	68.259	625	625;625;643	0.00051787	5.6046	4.3	2.6	2.6	4.3	0	1.8	2.6	0	0	0	0	0	0	0	0	0	0	0
Q14683;G8JLG1;H0Y7K8;V9GY57;V9GYN9	Structural maintenance of chromosomes protein 1A;Structural maintenance of chromosomes protein	SMC1A	6	7	5	6	6	7	4	4	1	0	1	7	2	2	4	3	9	9	6	7	6	5	8	7	143.23	1233	1233;1211;262;279;54	0	53.575	6.7	8.3	5.7	6.7	6.3	8.3	4.9	4.9	1.1	0	1.1	7.4	1.7	2.4	4.9	4	9.2	9.6
Q14684;Q14684-2	Ribosomal RNA processing protein 1 homolog B	RRP1B	2	1	0	0	2	3	0	1	3	3	2	1	3	3	1	3	1	2	3	1	1	0	1	2	84.427	758	758;740	0	18.055	4.5	1.2	0	0	3.6	5.5	0	1.2	4.1	4.1	3	2.5	4.1	4.1	1.1	4.1	1.1	3.6
Q14690;S4R3Q4	Protein RRP5 homolog	PDCD11	5	6	8	4	4	4	3	5	4	4	0	4	4	4	3	6	8	7	7	5	4	2	3	3	208.7	1871	1871;38	0	76.27	3.5	4.4	5.8	2.9	3.2	3.3	2.8	4	3	3.1	0	3	3.3	3.4	2.8	5.6	6	5.4
Q14692	Ribosome biogenesis protein BMS1 homolog	BMS1	2	2	1	1	1	1	1	1	1	2	1	1	1	1	1	0	2	0	1	0	0	1	1	1	145.81	1282	1282	0	12.412	2.4	2.4	1.2	1.2	1.2	1.2	1.2	1.2	0.9	2.3	0.6	1.2	1.2	0.9	0.7	0	2.4	0
Q14694;Q14694-3;Q14694-2;H3BQP1;J3KT19;H3BNS8;H3BVF1	Ubiquitin carboxyl-terminal hydrolase 10	USP10	2	0	2	2	2	1	1	2	3	0	3	2	2	2	2	2	1	2	3	4	0	1	3	2	87.133	798	798;802;846;110;208;76;158	0	16.161	3.3	0	2.8	3.3	3.3	1.8	1.8	3.4	4.4	0	4.4	3.4	2.8	2.8	3.4	2.8	1.3	3.3
Q14696	LDLR chaperone MESD	MESDC2	2	2	2	1	1	1	1	1	0	0	0	0	0	0	1	0	0	0	0	2	1	1	1	1	26.076	234	234	0	8.6055	12.4	12.4	12.4	4.3	4.3	4.3	4.3	4.3	0	0	0	0	0	0	4.3	0	0	0
Q14697-2;E9PKU7;Q14697;F5H6X6;E9PNH1	Neutral alpha-glucosidase AB	GANAB	6	4	6	6	6	6	7	6	7	6	7	7	7	8	7	8	7	6	7	9	7	7	6	5	109.44	966	966;852;944;847;119	0	68.616	11.2	8.6	11.3	11.3	8.5	8.2	13.9	10.6	9.4	8.4	10.2	10.8	9.4	11.7	11.3	11.7	9.2	9.3
Q14738;E9PFR3;Q14738-2;H0Y8C4;Q14738-3;H0YN84;H0YJ49	Serine/threonine-protein phosphatase 2A 56 kDa regulatory subunit delta isoform	PPP2R5D	1	1	1	1	2	3	1	2	1	0	0	3	2	1	2	1	1	1	3	5	3	3	4	3	69.991	602	602;594;570;504;496;89;151	0	15.716	2.3	2.3	2.3	2.3	4.5	6.5	2.3	4.2	1.8	0	0	6.5	4.2	1.8	4.5	1.8	2.3	2.3
Q14739;C9JXK0;C9JES9	Lamin-B receptor	LBR	0	0	1	0	0	0	0	1	1	2	2	0	2	1	1	1	0	0	0	0	0	0	0	0	70.702	615	615;213;51	0.00050582	5.3249	0	0	5.7	0	0	0	0	5.7	2.3	4.7	3.4	0	3.4	1.1	2.3	2.3	0	0
Q14764;H3BQK6;H3BRL2	Major vault protein	MVP	4	2	4	3	3	0	2	1	0	0	1	1	1	2	2	1	4	1	2	1	5	1	2	5	99.326	893	893;220;149	0	21.351	7.4	3.2	7.4	6.7	6.7	0	3.8	1.9	0	0	2.1	1.9	2.1	3.2	3	2.1	6.8	2.1
Q14789;Q14789-2;Q14789-4;Q14789-3;E7EU81;H0Y867	Golgin subfamily B member 1	GOLGB1	0	0	0	0	1	0	0	1	0	0	0	0	0	0	1	0	0	0	0	1	0	0	1	0	376.01	3259	3259;3269;3184;3225;1640;1031	0	7.8445	0	0	0	0	0.5	0	0	0.8	0	0	0	0	0	0	0.6	0	0	0
Q14839;F5GWX5;A0A0C4DGG9;Q14839-2;Q8TDI0;F5H6N4;K7EMY3	Chromodomain-helicase-DNA-binding protein 4	CHD4	3	3	2	3	3	3	4	2	6	3	2	3	4	5	3	4	3	4	4	4	2	2	5	3	218	1912	1912;1905;1937;1940;1954;354;1060	0	31.31	2	2	1.5	2.5	2	1.9	2.5	1.9	4.3	1.8	1.4	1.9	2.4	4	1.9	3	1.9	2.5
Q14847;Q14847-2;C9J9W2;Q14847-3;F6S2S5;K7ESD6	LIM and SH3 domain protein 1	LASP1	3	3	4	3	3	3	4	4	0	0	0	4	0	0	3	0	6	6	5	5	3	5	5	4	29.717	261	261;323;166;205;91;71	0	97.557	18.8	18.8	23.4	18.8	15.3	15.3	23.4	23.4	0	0	0	18	0	0	14.6	0	29.5	29.5
Q14914;Q14914-2;Q5JVP2;F6XGT7;F2Z3J9	Prostaglandin reductase 1	PTGR1	2	2	2	1	2	0	1	1	2	0	0	1	2	2	1	2	3	2	1	1	3	2	1	0	35.869	329	329;301;119;73;118	0	28.337	6.7	7.3	10	4.3	6.7	0	4.3	3.6	6.1	0	0	3	6.1	6.1	3	6.1	9.7	8.8
Q14919;E9PNC7;C9JCC6;Q14919-2	Dr1-associated corepressor	DRAP1	0	0	0	0	0	0	0	0	0	0	0	0	0	0	0	0	0	0	0	0	1	0	0	0	22.35	205	205;156;212;211	0.0059502	2.1486	0	0	0	0	0	0	0	0	0	0	0	0	0	0	0	0	0	0
Q14974;Q14974-2;J3KTM9;J3QR48;J3KS06;J3QRG4;J3QKQ5	Importin subunit beta-1	KPNB1	5	5	5	4	3	2	4	4	4	4	5	2	4	4	4	4	6	4	4	4	4	1	4	6	97.169	876	876;731;690;149;22;60;248	0	194.74	7.2	8.3	6.1	5	4.2	2.6	5.1	6.3	6.4	6.4	8.2	3.8	7	8.2	5.1	6.4	7.9	6.7
Q14978;A0A0A0MRM9;Q14978-3;Q14978-2;S4R349	Nucleolar and coiled-body phosphoprotein 1	NOLC1	2	2	2	1	1	2	3	2	0	0	0	2	0	0	2	0	2	2	2	2	2	1	2	2	73.602	699	699;708;700;709;258	0	9.3316	3.6	3.6	3.6	2.3	2.3	3.6	5.9	3.6	0	0	0	4.6	0	0	3.6	0	3.6	3.6
Q14997;Q14997-3;Q14997-2	Proteasome activator complex subunit 4	PSME4	0	0	0	0	0	0	0	0	1	1	0	0	3	2	0	0	0	0	0	0	0	0	0	0	211.33	1843	1843;987;1218	0	7.4205	0	0	0	0	0	0	0	0	0.7	0.7	0	0	2	1.3	0	0	0	0
Q14C86;Q14C86-6;Q14C86-3;F8W9S7;Q14C86-4;Q14C86-5;Q14C86-2;B0QZ65;B4DGD8;C9IZ08;C9IZX9;A0A0A0MQV8;H0Y4E7;H0Y7I9	GTPase-activating protein and VPS9 domain-containing protein 1	GAPVD1	0	1	3	1	0	1	1	1	3	3	3	0	3	2	0	0	0	1	0	1	0	0	0	1	164.98	1478	1478;1487;1433;1412;1439;1452;1460;497;756;988;117;629;830;837	0	23.342	0	0.8	2.2	0.8	0	0.7	0.8	0.8	2	2	1.9	0	2.2	1.5	0	0	0	0.8
Q14CX7;Q14CX7-2	N-alpha-acetyltransferase 25, NatB auxiliary subunit	NAA25	0	2	0	1	0	0	1	0	0	0	0	0	0	0	1	0	0	0	0	0	0	1	0	1	112.29	972	972;859	0.00056465	6.8904	0	3.2	0	1.3	0	0	1.7	0	0	0	0	0	0	0	1.7	0	0	0
Q14CZ7;D6RAR6	FAST kinase domain-containing protein 3	FASTKD3	0	0	0	0	0	0	0	0	0	1	1	0	0	0	0	0	0	0	0	0	0	0	0	0	75.688	662	662;608	0.00083229	3.1311	0	0	0	0	0	0	0	0	0	2.3	2.3	0	0	0	0	0	0	0
Q15003;E9PHA2;Q15003-2;H7C415;C9J470;C9JZP1	Condensin complex subunit 2	NCAPH	1	1	1	2	3	3	2	2	0	1	1	2	1	1	2	0	2	2	0	1	1	0	1	2	82.562	741	741;730;605;182;608;216	0	22.834	2.2	2.2	2.2	3.6	5.1	5.1	6.2	6.2	0	1.8	1.8	5	1.8	1.8	3.6	0	3.6	3.6
Q15005;E9PL01;A0A087WUC6;E9PI68;E9PRB9;H0YE04	Signal peptidase complex subunit 2	SPCS2	0	0	0	0	0	0	0	0	1	1	0	0	1	2	0	2	0	0	1	0	0	0	0	0	25.003	226	226;157;227;257;87;166	0.00056306	6.8162	0	0	0	0	0	0	0	0	4	4	0	0	4	8	0	11.9	0	0
Q15006	ER membrane protein complex subunit 2	EMC2	0	0	0	0	0	0	1	0	0	0	0	0	1	0	0	1	0	0	0	0	0	0	0	0	34.833	297	297	0.0059325	2.1173	0	0	0	0	0	0	4.7	0	0	0	0	0	4.7	0	0	4.7	0	0
Q15008;Q15008-4;Q15008-3;Q15008-2;C9J7B7;C9J0E9	26S proteasome non-ATPase regulatory subunit 6	PSMD6	7	6	7	6	5	3	6	5	0	0	0	4	0	0	3	1	4	4	3	2	1	6	3	3	45.531	389	389;442;350;351;144;226	0	40.542	18.5	15.2	18.5	16.7	13.1	8.5	16.7	13.6	0	0	0	11.1	0	0	8	3.3	10.8	10.3
Q15012	Lysosomal-associated transmembrane protein 4A	LAPTM4A	0	0	0	0	0	0	0	0	1	1	1	0	0	0	0	1	0	0	0	0	0	0	0	0	26.8	233	233	0.00083647	3.1787	0	0	0	0	0	0	0	0	5.2	5.2	5.2	0	0	0	0	5.2	0	0
Q15014;A0A0A0MT59;Q5JXX1;Q5JXX2;A0A0E3D6L8;H0YM21;H0YMJ0;H0YLJ3	Mortality factor 4-like protein 2	MORF4L2	1	2	1	1	0	1	0	1	2	1	1	1	2	2	0	2	0	0	1	0	1	1	0	0	32.307	288	288;237;158;177;178;156;245;269	0	21.08	6.9	15.6	6.9	6.9	0	4.2	0	6.9	8.3	4.2	4.2	4.2	8.3	8.3	0	8.3	0	0
Q15019;Q15019-3;Q15019-2;B5MCX3;H7C2Y0;C9J2Q4;H7C310;C9JB25;C9JZI2;C9IZU3;C9J938;C9JT15;C9JSE7;C9JFT1;F8WB65;B5MD47;C9IY94;C9JQJ4	Septin-2	2019-09-02	4	3	4	4	5	3	4	3	2	2	2	2	2	1	3	3	4	3	2	2	3	2	5	5	41.487	361	361;371;396;321;188;184;161;173;105;131;148;50;52;72;80;94;121;147	0	34.882	19.1	17.7	19.1	19.1	26.6	12.7	19.9	16.6	9.7	9.7	9.7	12.2	7.8	2.2	17.7	12.2	21.1	14.7
Q15020;Q15020-4;F8VV04;H0YHU8	Squamous cell carcinoma antigen recognized by T-cells 3	SART3	0	0	0	0	0	0	0	0	0	0	0	0	1	0	0	1	0	0	0	0	1	0	0	0	109.93	963	963;927;771;144	0	10.257	0	0	0	0	0	0	0	0	0	0	0	0	1.1	0	0	2.7	0	0
Q15021;E7EN77;F5GZK7;F5H431	Condensin complex subunit 1	NCAPD2	3	3	3	4	1	2	3	5	2	1	0	5	5	3	3	4	4	3	4	4	3	4	5	3	157.18	1401	1401;919;118;81	0	81.229	3.2	2.8	3	4	1.1	2.1	2.8	4.9	1.5	0.9	0	4.4	6	2.9	2.9	4.4	4.1	2.9
Q15022;J3QQW9	Polycomb protein SUZ12	SUZ12	0	0	0	0	0	0	0	0	0	0	0	0	1	0	0	0	0	0	0	0	0	0	0	0	83.054	739	739;716	1	-2	0	0	0	0	0	0	0	0	0	0	0	0	3.5	0	0	0	0	0
Q15029;Q15029-2;Q15029-3;K7EP67	116 kDa U5 small nuclear ribonucleoprotein component	EFTUD2	8	8	8	9	8	9	9	9	3	1	0	6	4	3	9	4	9	6	9	7	7	7	9	11	109.43	972	972;937;962;223	0	146.05	11.4	10.7	11.5	13	10.4	12	12	12.3	5.2	2.7	0	8.5	6.6	3.9	12.3	5	11	7.1
Q15042;Q15042-4;Q15042-3	Rab3 GTPase-activating protein catalytic subunit	RAB3GAP1	0	0	0	0	0	1	0	1	2	2	1	0	0	2	0	2	0	0	1	0	0	0	0	0	110.52	981	981;935;988	0	7.5002	0	0	0	0	0	1.6	0	1.1	3.1	3.1	1.4	0	0	3.1	0	3.1	0	0
Q15046;Q15046-2;H3BVA8;H3BRC9;J3KRL2;H3BPV7	Lysine--tRNA ligase	KARS	7	7	6	7	6	5	7	8	3	3	2	5	4	4	6	4	7	6	5	6	5	5	6	5	68.047	597	597;625;256;76;102;104	0	41.785	19.1	18.9	13.2	18.8	16.8	14.1	14.9	20.3	6.9	6.9	4.2	10.2	9	9	13.4	9.4	14.9	13.4
Q15050	Ribosome biogenesis regulatory protein homolog	RRS1	3	2	3	1	1	1	3	2	0	0	0	1	0	0	2	0	2	1	1	1	1	1	3	3	41.193	365	365	0	12.272	10.4	6.6	8.8	3.3	3.3	3.3	8.8	7.1	0	0	0	3.3	0	0	6.6	0	6.6	3.3
Q15054;Q15054-3;Q15054-2;E9PM91;E9PNC0;E9PRK3	DNA polymerase delta subunit 3	POLD3	0	0	0	0	2	0	1	1	0	0	0	1	0	0	0	0	0	0	1	0	1	1	0	1	51.4	466	466;360;427;111;138;169	0	9.118	0	0	0	0	5.8	0	2.8	2.8	0	0	0	2.8	0	0	0	0	0	0
Q15056;Q15056-2	Eukaryotic translation initiation factor 4H	EIF4H	1	0	0	0	0	0	1	1	1	1	1	1	2	2	0	2	2	1	2	1	0	0	1	2	27.385	248	248;228	0.00051948	5.6687	12.5	0	0	0	0	0	12.5	12.5	12.5	12.5	12.5	2.8	15.3	15.3	0	15.3	15.3	12.5
Q15057;A0A087X1H5;H7C3K3;H7C3Q8	Arf-GAP with coiled-coil, ANK repeat and PH domain-containing protein 2	ACAP2	0	0	0	1	0	0	0	0	0	0	0	0	0	0	0	0	0	1	0	0	0	0	1	0	88.028	778	778;777;229;256	0	7.0658	0	0	0	1.9	0	0	0	0	0	0	0	0	0	0	0	0	0	3.2
Q15061;C9JEE7;C9IZK7	WD repeat-containing protein 43	WDR43	2	1	2	2	1	2	3	1	1	1	2	0	1	1	0	2	1	1	2	1	1	0	2	1	74.89	677	677;147;187	0	9.0158	3.8	1.6	3.4	3.7	1.8	3.4	5.5	1.8	1.5	1.5	3.2	0	1.5	1.5	0	3.1	1.8	1.8
Q15067;Q15067-3;Q15067-2	Peroxisomal acyl-coenzyme A oxidase 1	ACOX1	0	0	0	1	0	0	1	0	1	2	2	0	1	2	0	2	1	0	1	1	0	0	0	0	74.423	660	660;622;660	0	10.307	0	0	0	2	0	0	2	0	2	4.5	4.5	0	2	3.8	0	6.4	2	0
Q15070;E7EVY0;S4R3Q9;J3KNA0;Q15070-2;C9JC63;Q15070-3	Mitochondrial inner membrane protein OXA1L	OXA1L	0	2	0	0	0	2	1	0	2	0	0	1	1	1	0	1	1	0	2	1	1	1	0	0	48.547	435	435;408;435;495;419;112;263	0.00054259	6.2843	0	4.8	0	0	0	5.3	2.8	0	4.6	0	0	2.8	2.5	2.5	0	2.5	2.8	0
Q15075	Early endosome antigen 1	EEA1	0	0	0	1	0	1	1	0	0	0	0	0	0	0	0	0	0	0	0	1	0	0	0	1	162.46	1411	1411	0	10.607	0	0	0	1.5	0	1.1	0.8	0	0	0	0	0	0	0	0	0	0	0
Q15084;Q15084-3;Q15084-4;Q15084-5;Q15084-2	Protein disulfide-isomerase A6	PDIA6	3	4	4	4	5	3	3	4	1	0	1	3	1	2	4	0	4	3	3	3	3	3	4	5	48.121	440	440;437;445;488;492	0	59.515	9.8	15.5	15.5	15.5	18.6	9.8	9.8	15.5	5.7	0	5.7	9.8	3.2	8.9	13	0	16.1	9.8
Q15121;Q15121-2;B1AKZ5	Astrocytic phosphoprotein PEA-15	PEA15	0	0	0	0	0	0	1	0	0	0	0	1	0	0	0	0	0	0	0	0	0	0	0	0	15.04	130	130;151;108	0.0069674	2.0315	0	0	0	0	0	0	14.6	0	0	0	0	7.7	0	0	0	0	0	0
[truncated: 1,258 more rows]
[truncated: 30 more columns]

## Sheet: LysC-digestionsPeptides
Sequence	Length	Missed cleavages	Mass	Proteins	Start position	End position	Gene names	Intensity L1_05_1	Intensity L1_05_2	Intensity L1_1_1	Intensity L1_1_2	Intensity L1_18_1	Intensity L1_18_2	Intensity L1_2_1	Intensity L1_2_2	Intensity L2_05_1	Intensity L2_05_2	Intensity L2_1_1	Intensity L2_1_2	Intensity L2_18_1	Intensity L2_18_2	Intensity L2_2_1	Intensity L2_2_2	Intensity LL_05_1	Intensity LL_05_2	Intensity LL_1_1	Intensity LL_1_2	Intensity LL_18_1	Intensity LL_18_2	Intensity LL_2_1	Intensity LL_2_2
[truncated: 15,016 more rows]

[truncated: 2 more sheets: Trypsin-digestions Proteins, Trypsin-digestions Peptides]
